# Supplementary material for: Crystal structure and Hirshfeld surface analysis of 3-benzyl-2-[bis(1H-pyrrol-2-yl)methyl]thiophene
Source: Acta Crystallogr E Crystallogr Commun. 2024 Jan 1;80(Pt 1):72–7. doi: 10.1107/S2056989023010800 (PMC10833363; doi:10.1107/S2056989023010800)
Supplement: Supplementary file 1 [file e-80-00072-sup1.cif]

##############################################################################
#                                                                            #
# This CIF contains the data in a paper accepted for publication in          #
# Acta Crystallographica Section E. It conforms to the requirements of       #
# Notes for Authors for Acta Crystallographica Section E, and has been       #
# peer reviewed under the auspices of the IUCr Commission on Journals.       #
#                                                                            #
# Full details of the Crystallographic Information File format               #
# are given in the paper "The Crystallographic Information File (CIF):       #
# a New Standard Archive File for Crystallography" by S. R. Hall, F. H.      #
# Allen and I. D. Brown [Acta Cryst. (1991), A47, 655-685].                  #
#                                                                            #
# The current version of the core CIF dictionary is obtainable from          #
# ftp://ftp.iucr.org/pub/cif_core.dic.                                       #
#                                                                            #
# Software is freely available for graphical display of the structure(s)     #
# in this CIF. For information consult the CIF software page                 #
# http://www.iucr.org/resources/cif/software.                                #
#                                                                            #
# This file may be used for bona fide research purposes within the           #
# scientific community so long as proper attribution is given to the journal # 
# article from which it was obtained.                                        #
#                                                                            #
##############################################################################
data_I
_audit_creation_method     SHELXL-2013
_journal_date_recd_electronic     2023-12-11
_journal_date_accepted     2023-12-15
_journal_name_full     'Acta Crystallographica, Section E'
_journal_year     2024
_journal_volume     80
_journal_issue      1
_journal_page_first     72
_journal_page_last     77
_journal_paper_category     GO
_journal_paper_doi     10.1107/S2056989023010800
_journal_coeditor_code     JY2043
_publ_contact_author_name     'Ajaya Bhattarai'
_publ_contact_author_address
;
Department of Chemistry,
M.M.A.M.C (Tribhuvan University) Biratnagar,
Nepal
;
_publ_contact_author_email     'ajaya.bhattarai@mmamc.tu.edu.np'
_publ_contact_author_fax     ?
_publ_contact_author_phone     ?
_publ_section_title
;
Crystal structure and Hirshfeld surface analysis of
3-benzyl-2-[bis(1<i>H</i>-pyrrol-2-yl)methyl]thiophene
;
loop_
    _publ_author_name
    _publ_author_address
    'Nurlana D. Sadikhova'
;
Organic Chemistry Department,
Baku State University,
Az 1148 Baku,
Azerbaijan
;
    'Zeliha Atio\(glu'
;
Department of Aircraft Electrics and Electronics,
School of Applied Sciences,
Cappadocia University,
Mustafapa\,sa, 50420 \"Urg\"up,
Nev\,sehir, T\"urkiye
;
    'Narmina A. Guliyeva'
;
Department of Organic Substances and Technology of High-Molecular Compounds,
SRI "Geotechnological Problems of Oil, Gas and Chemistry",
Azerbaijan State Oil and Industry University,
Azadlig ave. 20, Az-1010 Baku,
Azerbaijan
;
    'Evgeniya R. Shelukho'
;
RUDN University,
6 Miklukho-Maklaya St.,
Moscow 117198,
Russian Federation
;
    'Darya K. Polyanskaya'
;
RUDN University,
6 Miklukho-Maklaya St.,
Moscow 117198,
Russian Federation
;
    'Victor N. Khrustalev'
;
RUDN University,
6 Miklukho-Maklaya St., Moscow 117198,
Russian Federation
Zelinsky Institute of Organic Chemistry of RAS,
4, 7 Leninsky Prospect, 119991 Moscow,
Russian Federation
;
    'Akkurt, Mehmet'
;
Department of Physics,
Faculty of Sciences,
Erciyes University,
38039 Kayseri,
Turkey
;
    'Ajaya Bhattarai'
;
Department of Chemistry,
M.M.A.M.C (Tribhuvan University) Biratnagar,
Nepal
;
_publ_section_synopsis
;
The asymmetric unit of the title compound contains two similar molecules. In
the crystal, molecular pairs are bonded to each other by N---H...N
interactions. N---H...\p and C---H...\p interactions further connect the
molecules, forming a three-dimensional network.
;
_chemical_name_systematic
;
3-Benzyl-2-[bis(1<i>H</i>-pyrrol-2-yl)methyl]thiophene
;
_chemical_name_common     ?
_chemical_formula_moiety     'C20 H18 N2 S'
_chemical_formula_sum     'C20 H18 N2 S'
_chemical_formula_iupac     'C20 H18 N2 S'
_chemical_formula_weight     318.42
_chemical_melting_point     ?
_chemical_absolute_configuration     ad
_space_group_crystal_system     tetragonal
_space_group_name_H-M_alt     'P 43'
_space_group_name_Hall     'P 4cw'
loop_
    _space_group_symop_operation_xyz
    'x, y, z'
    '-y, x, z+3/4'
    '-x, -y, z+1/2'
    'y, -x, z+1/4'
_cell_length_a     7.74413(3)
_cell_length_b     7.74413(3)
_cell_length_c     53.4131(3)
_cell_angle_alpha     90
_cell_angle_beta     90
_cell_angle_gamma     90
_cell_volume     3203.27(3)
_cell_formula_units_Z     8
_cell_measurement_reflns_used     21419
_cell_measurement_theta_min     3.3
_cell_measurement_theta_max     79.7
_cell_measurement_temperature     100(2)
_exptl_crystal_description     prism
_exptl_crystal_colour     yellow
_exptl_crystal_size_max     0.18
_exptl_crystal_size_mid     0.15
_exptl_crystal_size_min     0.12
_exptl_crystal_density_diffrn     1.321
_exptl_crystal_density_meas     ?
_exptl_crystal_density_method     ?
_exptl_crystal_F_000     1344
_exptl_absorpt_coefficient_mu     1.780
_exptl_absorpt_correction_type     multi-scan
_exptl_absorpt_process_details
;
(CrysAlisPro; Rigaku OD, 2021)
;
_exptl_absorpt_correction_T_min     0.724
_exptl_absorpt_correction_T_max     1.000
_diffrn_ambient_temperature     100(2)
_diffrn_source     'micro-focus sealed X-ray tube'
_diffrn_radiation_type     CuK\a
_diffrn_radiation_wavelength     1.54184
_diffrn_measurement_device_type
                           'Rigaku XtaLAB Synergy-S, HyPix-6000HE area-detector'
_diffrn_measurement_method     '\f and \w'
_diffrn_detector_area_resol_mean     ?
_diffrn_reflns_number     25893
_diffrn_reflns_av_R_equivalents     0.0335
_diffrn_reflns_av_unetI/netI     0.0258
_diffrn_reflns_theta_min     3.310
_diffrn_reflns_theta_max     79.958
_diffrn_reflns_theta_full     67.684
_diffrn_measured_fraction_theta_max     0.996
_diffrn_measured_fraction_theta_full     1.000
_diffrn_reflns_limit_h_min     -9
_diffrn_reflns_limit_h_max     9
_diffrn_reflns_limit_k_min     -9
_diffrn_reflns_limit_k_max     9
_diffrn_reflns_limit_l_min     -48
_diffrn_reflns_limit_l_max     67
_refine_special_details     ?
_reflns_number_total     5429
_reflns_number_gt     5366
_reflns_threshold_expression     'I > 2\s(I)'
_refine_ls_structure_factor_coef     Fsqd
_refine_ls_matrix_type     full
_refine_ls_R_factor_all     0.0294
_refine_ls_R_factor_gt     0.0290
_refine_ls_wR_factor_gt     0.0765
_refine_ls_wR_factor_ref     0.0770
_refine_ls_goodness_of_fit_ref     1.029
_refine_ls_restrained_S_all     1.029
_refine_ls_number_reflns     5429
_refine_ls_number_parameters     428
_refine_ls_number_restraints     1
_refine_ls_hydrogen_treatment     mixed
_refine_ls_weighting_scheme     calc
_refine_ls_weighting_details
              'w=1/[\s^2^(Fo^2^)+(0.0493P)^2^+0.7104P] where P=(Fo^2^+2Fc^2^)/3'
_atom_sites_solution_hydrogens     mixed
_atom_sites_solution_primary     difmap
_atom_sites_solution_secondary     difmap
_refine_ls_shift/su_max     0.001
_refine_ls_shift/su_mean     0.000
_refine_diff_density_max     0.322
_refine_diff_density_min     -0.232
_refine_ls_extinction_method     SHELXL
_refine_ls_extinction_coef     0.00026(3)
_refine_ls_extinction_expression
                                  'Fc^*^=kFc[1+0.001xFc^2^\l^3^/sin(2\q)]^-1/4^'
_refine_ls_abs_structure_details
;
Flack <i>x</i> determined using 1866 quotients
[(<i>I</i>^+^)-(<i>I</i>^-^)]/[(<i>I</i>^+^)+(<i>I</i>^-^)]
(Parsons <i>et al.</i>,  2013)
;
_refine_ls_abs_structure_Flack     0.003(10)
loop_
    _atom_type_symbol
    _atom_type_description
    _atom_type_scat_dispersion_real
    _atom_type_scat_dispersion_imag
    _atom_type_scat_source
    'C' 'C' 0.0181 0.0091
                         'International Tables Vol C Tables 4.2.6.8 and 6.1.1.4'
    'H' 'H' 0.0000 0.0000
                         'International Tables Vol C Tables 4.2.6.8 and 6.1.1.4'
    'N' 'N' 0.0311 0.0180
                         'International Tables Vol C Tables 4.2.6.8 and 6.1.1.4'
    'S' 'S' 0.3331 0.5567
                         'International Tables Vol C Tables 4.2.6.8 and 6.1.1.4'
_computing_data_collection
;
CrysAlisPro 1.171.41.117a (Rigaku OD, 2021)
;
_computing_cell_refinement
;
CrysAlisPro 1.171.41.117a (Rigaku OD, 2021)
;
_computing_data_reduction
;
CrysAlisPro 1.171.41.117a (Rigaku OD, 2021)
;
_computing_structure_solution
;
<i>SHELXT2016/6</i> (Sheldrick, 2015a)
;
_computing_structure_refinement
;
<i>SHELXL2016/6</i> (Sheldrick, 2015b)
;
_computing_molecular_graphics
;
ORTEP-3 for Windows (Farrugia, 2012)
;
_computing_publication_material
;
PLATON (Spek, 2020)
;
loop_
    _atom_site_type_symbol
    _atom_site_label
    _atom_site_fract_x
    _atom_site_fract_y
    _atom_site_fract_z
    _atom_site_U_iso_or_equiv
    _atom_site_adp_type
    _atom_site_calc_flag
    _atom_site_occupancy
    _atom_site_disorder_assembly
    _atom_site_disorder_group
    S S1 0.18679(6) 1.05845(6) 0.55945(2) 0.01754(12) Uani d 1 . .
    N N1 0.6884(2) 0.8179(2) 0.52180(4) 0.0144(3) Uani d 1 . .
    H H1N 0.667(4) 0.712(4) 0.5175(6) 0.017 Uiso d 1 . .
    N N2 0.2448(2) 0.7561(2) 0.51944(4) 0.0156(3) Uani d 1 . .
    H H2N 0.253(4) 0.854(4) 0.5127(6) 0.019 Uiso d 1 . .
    C C1 0.4553(3) 0.8123(2) 0.55478(4) 0.0142(4) Uani d 1 . .
    H H1 0.5195 0.7343 0.5664 0.017 Uiso calc 1 . .
    C C2 0.3604(3) 0.9414(3) 0.57107(4) 0.0145(4) Uani d 1 . .
    C C3 0.4018(3) 0.9926(3) 0.59474(4) 0.0161(4) Uani d 1 . .
    C C4 0.2925(3) 1.1294(3) 0.60345(4) 0.0191(4) Uani d 1 . .
    H H4 0.3031 1.1805 0.6195 0.023 Uiso calc 1 . .
    C C5 0.1722(3) 1.1786(3) 0.58638(5) 0.0198(4) Uani d 1 . .
    H H5 0.0903 1.2681 0.5890 0.024 Uiso calc 1 . .
    C C6 0.5431(3) 0.9154(3) 0.61070(4) 0.0176(4) Uani d 1 . .
    H H6A 0.6237 1.0080 0.6159 0.021 Uiso calc 1 . .
    H H6B 0.6088 0.8307 0.6006 0.021 Uiso calc 1 . .
    C C7 0.4729(3) 0.8264(3) 0.63390(5) 0.0159(4) Uani d 1 . .
    C C8 0.5202(3) 0.8793(3) 0.65777(5) 0.0194(4) Uani d 1 . .
    H H8 0.5985 0.9728 0.6597 0.023 Uiso calc 1 . .
    C C9 0.4541(3) 0.7964(3) 0.67890(5) 0.0224(5) Uani d 1 . .
    H H9 0.4865 0.8348 0.6951 0.027 Uiso calc 1 . .
    C C10 0.3415(3) 0.6587(3) 0.67638(5) 0.0224(5) Uani d 1 . .
    H H10 0.2976 0.6018 0.6908 0.027 Uiso calc 1 . .
    C C11 0.2933(3) 0.6044(3) 0.65259(5) 0.0225(5) Uani d 1 . .
    H H11 0.2159 0.5101 0.6507 0.027 Uiso calc 1 . .
    C C12 0.3579(3) 0.6878(3) 0.63148(5) 0.0204(4) Uani d 1 . .
    H H12 0.3238 0.6502 0.6153 0.024 Uiso calc 1 . .
    C C13 0.5903(2) 0.9037(2) 0.53919(4) 0.0134(4) Uani d 1 . .
    C C14 0.6455(3) 1.0726(3) 0.53961(4) 0.0164(4) Uani d 1 . .
    H H14 0.6009 1.1623 0.5499 0.020 Uiso calc 1 . .
    C C15 0.7816(3) 1.0884(3) 0.52183(5) 0.0173(4) Uani d 1 . .
    H H15 0.8446 1.1904 0.5180 0.021 Uiso calc 1 . .
    C C16 0.8047(3) 0.9288(3) 0.51117(4) 0.0162(4) Uani d 1 . .
    H H16 0.8870 0.9004 0.4986 0.019 Uiso calc 1 . .
    C C17 0.3384(2) 0.6979(3) 0.53944(4) 0.0144(4) Uani d 1 . .
    C C18 0.2996(3) 0.5255(3) 0.54269(5) 0.0180(4) Uani d 1 . .
    H H18 0.3461 0.4513 0.5552 0.022 Uiso calc 1 . .
    C C19 0.1777(3) 0.4791(3) 0.52405(5) 0.0195(5) Uani d 1 . .
    H H19 0.1273 0.3683 0.5217 0.023 Uiso calc 1 . .
    C C20 0.1457(3) 0.6246(3) 0.50987(5) 0.0178(4) Uani d 1 . .
    H H20 0.0692 0.6324 0.4960 0.021 Uiso calc 1 . .
    S S2 0.75956(6) 1.06184(6) 0.44014(2) 0.01709(12) Uani d 1 . .
    N N3 0.5130(2) 0.5712(2) 0.47912(4) 0.0155(3) Uani d 1 . .
    H H3N 0.406(4) 0.596(4) 0.4827(6) 0.019 Uiso d 1 . .
    N N4 0.4526(2) 1.0157(2) 0.47943(4) 0.0146(3) Uani d 1 . .
    H H4N 0.563(4) 1.018(4) 0.4851(6) 0.018 Uiso d 1 . .
    C C21 0.5097(2) 0.7967(2) 0.44507(4) 0.0133(4) Uani d 1 . .
    H H21 0.4324 0.7315 0.4334 0.016 Uiso calc 1 . .
    C C22 0.6404(3) 0.8894(2) 0.42877(4) 0.0143(4) Uani d 1 . .
    C C23 0.6913(3) 0.8456(3) 0.40510(4) 0.0155(4) Uani d 1 . .
    C C24 0.8293(3) 0.9530(3) 0.39620(5) 0.0189(4) Uani d 1 . .
    H H24 0.8801 0.9410 0.3801 0.023 Uiso calc 1 . .
    C C25 0.8798(3) 1.0738(3) 0.41317(5) 0.0195(4) Uani d 1 . .
    H H25 0.9702 1.1545 0.4104 0.023 Uiso calc 1 . .
    C C26 0.6123(3) 0.7043(3) 0.38929(4) 0.0176(4) Uani d 1 . .
    H H26A 0.5272 0.6397 0.3995 0.021 Uiso calc 1 . .
    H H26B 0.7039 0.6226 0.3841 0.021 Uiso calc 1 . .
    C C27 0.5235(3) 0.7752(3) 0.36613(4) 0.0167(4) Uani d 1 . .
    C C28 0.5778(3) 0.7287(3) 0.34221(5) 0.0197(4) Uani d 1 . .
    H H28 0.6717 0.6510 0.3403 0.024 Uiso calc 1 . .
    C C29 0.4953(3) 0.7956(3) 0.32102(5) 0.0224(5) Uani d 1 . .
    H H29 0.5339 0.7635 0.3048 0.027 Uiso calc 1 . .
    C C30 0.3575(3) 0.9084(3) 0.32360(5) 0.0221(5) Uani d 1 . .
    H H30 0.3011 0.9534 0.3092 0.027 Uiso calc 1 . .
    C C31 0.3025(3) 0.9549(3) 0.34739(5) 0.0218(5) Uani d 1 . .
    H H31 0.2078 1.0318 0.3493 0.026 Uiso calc 1 . .
    C C32 0.3852(3) 0.8897(3) 0.36853(5) 0.0195(4) Uani d 1 . .
    H H32 0.3472 0.9234 0.3847 0.023 Uiso calc 1 . .
    C C33 0.5996(3) 0.6628(3) 0.46113(4) 0.0141(4) Uani d 1 . .
    C C34 0.7663(3) 0.6010(3) 0.46030(5) 0.0171(4) Uani d 1 . .
    H H34 0.8557 0.6398 0.4495 0.021 Uiso calc 1 . .
    C C35 0.7796(3) 0.4683(3) 0.47860(5) 0.0177(4) Uani d 1 . .
    H H35 0.8798 0.4021 0.4823 0.021 Uiso calc 1 . .
    C C36 0.6219(3) 0.4531(3) 0.48999(4) 0.0163(4) Uani d 1 . .
    H H36 0.5931 0.3750 0.5030 0.020 Uiso calc 1 . .
    C C37 0.3946(3) 0.9145(2) 0.46007(4) 0.0140(4) Uani d 1 . .
    C C38 0.2205(3) 0.9467(3) 0.45723(4) 0.0162(4) Uani d 1 . .
    H H38 0.1461 0.8951 0.4452 0.019 Uiso calc 1 . .
    C C39 0.1728(3) 1.0709(3) 0.47547(5) 0.0178(4) Uani d 1 . .
    H H39 0.0606 1.1174 0.4780 0.021 Uiso calc 1 . .
    C C40 0.3186(3) 1.1115(3) 0.48886(4) 0.0167(4) Uani d 1 . .
    H H40 0.3254 1.1917 0.5023 0.020 Uiso calc 1 . .
loop_
    _atom_site_aniso_label
    _atom_site_aniso_U_11
    _atom_site_aniso_U_22
    _atom_site_aniso_U_33
    _atom_site_aniso_U_12
    _atom_site_aniso_U_13
    _atom_site_aniso_U_23
    S1 0.0165(2) 0.0187(2) 0.0175(3) 0.00554(16) 0.00010(19) 0.00311(19)
    N1 0.0122(7) 0.0127(8) 0.0183(9) -0.0003(6) 0.0008(7) -0.0008(7)
    N2 0.0155(8) 0.0125(8) 0.0189(9) -0.0009(6) -0.0012(7) 0.0011(7)
    C1 0.0134(8) 0.0126(8) 0.0165(11) 0.0008(7) 0.0005(8) 0.0017(8)
    C2 0.0118(8) 0.0141(9) 0.0177(10) 0.0003(7) 0.0016(8) 0.0030(8)
    C3 0.0127(8) 0.0169(9) 0.0188(11) -0.0003(7) 0.0027(8) 0.0018(8)
    C4 0.0197(9) 0.0198(10) 0.0177(11) 0.0013(8) 0.0047(8) -0.0011(8)
    C5 0.0184(10) 0.0180(10) 0.0230(12) 0.0052(7) 0.0054(9) 0.0022(8)
    C6 0.0144(9) 0.0226(10) 0.0158(10) 0.0002(7) 0.0000(8) 0.0011(8)
    C7 0.0115(8) 0.0185(9) 0.0177(10) 0.0041(7) -0.0007(7) 0.0020(8)
    C8 0.0190(10) 0.0200(10) 0.0192(11) 0.0019(8) -0.0014(8) -0.0014(8)
    C9 0.0243(11) 0.0265(11) 0.0165(12) 0.0062(9) -0.0007(9) 0.0003(9)
    C10 0.0171(10) 0.0274(11) 0.0227(12) 0.0057(8) 0.0048(9) 0.0062(9)
    C11 0.0149(9) 0.0246(11) 0.0281(13) 0.0004(8) -0.0006(9) 0.0045(9)
    C12 0.0160(9) 0.0248(10) 0.0203(11) 0.0012(8) -0.0029(8) -0.0003(9)
    C13 0.0112(8) 0.0142(9) 0.0148(10) 0.0012(7) -0.0013(7) -0.0003(7)
    C14 0.0155(9) 0.0139(9) 0.0198(11) -0.0003(7) 0.0015(8) -0.0006(8)
    C15 0.0137(9) 0.0167(9) 0.0216(12) -0.0026(7) -0.0006(8) 0.0028(8)
    C16 0.0118(9) 0.0182(9) 0.0187(11) 0.0007(7) -0.0001(8) 0.0021(8)
    C17 0.0128(8) 0.0127(9) 0.0177(10) 0.0005(6) 0.0023(8) 0.0008(7)
    C18 0.0168(9) 0.0136(9) 0.0237(12) 0.0014(7) 0.0034(8) 0.0021(8)
    C19 0.0145(9) 0.0135(9) 0.0305(13) -0.0027(7) 0.0049(9) -0.0030(9)
    C20 0.0128(9) 0.0174(9) 0.0234(12) -0.0010(7) 0.0017(8) -0.0036(8)
    S2 0.0176(2) 0.0167(2) 0.0169(2) -0.00542(17) -0.00261(18) -0.00039(18)
    N3 0.0128(8) 0.0136(8) 0.0203(10) -0.0009(6) 0.0003(7) 0.0014(7)
    N4 0.0118(8) 0.0137(7) 0.0184(9) 0.0005(6) -0.0018(7) -0.0013(7)
    C21 0.0126(8) 0.0121(8) 0.0152(10) -0.0001(7) -0.0002(7) 0.0002(7)
    C22 0.0132(8) 0.0126(8) 0.0171(11) 0.0000(6) -0.0024(8) 0.0009(8)
    C23 0.0160(9) 0.0118(8) 0.0185(11) 0.0003(7) -0.0025(8) 0.0018(8)
    C24 0.0202(10) 0.0190(10) 0.0174(11) -0.0002(8) 0.0015(8) 0.0037(8)
    C25 0.0179(9) 0.0189(10) 0.0216(11) -0.0048(7) -0.0009(8) 0.0049(8)
    C26 0.0236(10) 0.0140(9) 0.0151(11) 0.0003(7) -0.0006(8) -0.0006(8)
    C27 0.0204(9) 0.0126(9) 0.0171(11) -0.0038(7) -0.0007(8) -0.0002(8)
    C28 0.0201(10) 0.0192(10) 0.0197(12) -0.0020(8) 0.0011(8) -0.0014(8)
    C29 0.0276(11) 0.0232(11) 0.0165(11) -0.0065(9) 0.0008(9) -0.0013(9)
    C30 0.0275(11) 0.0173(9) 0.0214(12) -0.0063(8) -0.0076(9) 0.0036(9)
    C31 0.0240(11) 0.0145(9) 0.0268(13) -0.0006(8) -0.0050(9) -0.0007(8)
    C32 0.0246(10) 0.0159(9) 0.0181(11) -0.0009(8) -0.0010(9) -0.0032(8)
    C33 0.0150(9) 0.0123(8) 0.0149(10) -0.0001(7) -0.0010(8) 0.0003(7)
    C34 0.0145(9) 0.0150(9) 0.0219(11) 0.0015(7) 0.0028(8) 0.0008(8)
    C35 0.0170(9) 0.0124(9) 0.0237(12) 0.0028(7) -0.0013(9) -0.0005(8)
    C36 0.0184(10) 0.0111(8) 0.0194(11) -0.0012(7) -0.0012(8) 0.0018(8)
    C37 0.0138(9) 0.0126(8) 0.0157(10) -0.0004(7) -0.0008(7) 0.0018(7)
    C38 0.0127(9) 0.0162(9) 0.0196(11) -0.0005(7) -0.0015(8) 0.0023(8)
    C39 0.0133(9) 0.0159(9) 0.0244(12) 0.0021(7) 0.0036(8) 0.0046(8)
    C40 0.0182(9) 0.0125(9) 0.0194(11) 0.0016(7) 0.0035(8) -0.0003(8)
_geom_special_details
;
 All esds (except the esd in the dihedral angle between two l.s. planes)
 are estimated using the full covariance matrix.  The cell esds are taken
 into account individually in the estimation of esds in distances, angles
 and torsion angles; correlations between esds in cell parameters are only
 used when they are defined by crystal symmetry.  An approximate (isotropic)
 treatment of cell esds is used for estimating esds involving l.s. planes.
;
loop_
    _geom_bond_atom_site_label_1
    _geom_bond_atom_site_label_2
    _geom_bond_site_symmetry_2
    _geom_bond_distance
    _geom_bond_publ_flag
    S1 C5 . 1.717(2) ?
    S1 C2 . 1.736(2) ?
    N1 C16 . 1.368(3) ?
    N1 C13 . 1.371(3) ?
    N1 H1N . 0.87(3) ?
    N2 C17 . 1.367(3) ?
    N2 C20 . 1.374(3) ?
    N2 H2N . 0.84(3) ?
    C1 C17 . 1.508(3) ?
    C1 C13 . 1.513(3) ?
    C1 C2 . 1.516(3) ?
    C1 H1 . 1.0000 ?
    C2 C3 . 1.363(3) ?
    C3 C4 . 1.433(3) ?
    C3 C6 . 1.510(3) ?
    C4 C5 . 1.358(3) ?
    C4 H4 . 0.9500 ?
    C5 H5 . 0.9500 ?
    C6 C7 . 1.519(3) ?
    C6 H6A . 0.9900 ?
    C6 H6B . 0.9900 ?
    C7 C8 . 1.388(3) ?
    C7 C12 . 1.401(3) ?
    C8 C9 . 1.395(4) ?
    C8 H8 . 0.9500 ?
    C9 C10 . 1.384(4) ?
    C9 H9 . 0.9500 ?
    C10 C11 . 1.389(4) ?
    C10 H10 . 0.9500 ?
    C11 C12 . 1.392(4) ?
    C11 H11 . 0.9500 ?
    C12 H12 . 0.9500 ?
    C13 C14 . 1.376(3) ?
    C14 C15 . 1.424(3) ?
    C14 H14 . 0.9500 ?
    C15 C16 . 1.372(3) ?
    C15 H15 . 0.9500 ?
    C16 H16 . 0.9500 ?
    C17 C18 . 1.380(3) ?
    C18 C19 . 1.419(3) ?
    C18 H18 . 0.9500 ?
    C19 C20 . 1.380(3) ?
    C19 H19 . 0.9500 ?
    C20 H20 . 0.9500 ?
    S2 C25 . 1.718(2) ?
    S2 C22 . 1.733(2) ?
    N3 C33 . 1.370(3) ?
    N3 C36 . 1.373(3) ?
    N3 H3N . 0.87(3) ?
    N4 C40 . 1.372(3) ?
    N4 C37 . 1.373(3) ?
    N4 H4N . 0.91(3) ?
    C21 C37 . 1.506(3) ?
    C21 C33 . 1.515(3) ?
    C21 C22 . 1.516(3) ?
    C21 H21 . 1.0000 ?
    C22 C23 . 1.367(3) ?
    C23 C24 . 1.435(3) ?
    C23 C26 . 1.511(3) ?
    C24 C25 . 1.360(3) ?
    C24 H24 . 0.9500 ?
    C25 H25 . 0.9500 ?
    C26 C27 . 1.518(3) ?
    C26 H26A . 0.9900 ?
    C26 H26B . 0.9900 ?
    C27 C28 . 1.392(3) ?
    C27 C32 . 1.397(3) ?
    C28 C29 . 1.399(3) ?
    C28 H28 . 0.9500 ?
    C29 C30 . 1.386(3) ?
    C29 H29 . 0.9500 ?
    C30 C31 . 1.388(4) ?
    C30 H30 . 0.9500 ?
    C31 C32 . 1.393(3) ?
    C31 H31 . 0.9500 ?
    C32 H32 . 0.9500 ?
    C33 C34 . 1.377(3) ?
    C34 C35 . 1.422(3) ?
    C34 H34 . 0.9500 ?
    C35 C36 . 1.370(3) ?
    C35 H35 . 0.9500 ?
    C36 H36 . 0.9500 ?
    C37 C38 . 1.380(3) ?
    C38 C39 . 1.418(3) ?
    C38 H38 . 0.9500 ?
    C39 C40 . 1.373(3) ?
    C39 H39 . 0.9500 ?
    C40 H40 . 0.9500 ?
loop_
    _geom_angle_atom_site_label_1
    _geom_angle_atom_site_label_2
    _geom_angle_atom_site_label_3
    _geom_angle_site_symmetry_1
    _geom_angle_site_symmetry_3
    _geom_angle
    _geom_angle_publ_flag
    C5 S1 C2 . . 91.97(11) ?
    C16 N1 C13 . . 109.97(17) ?
    C16 N1 H1N . . 128(2) ?
    C13 N1 H1N . . 122(2) ?
    C17 N2 C20 . . 110.05(18) ?
    C17 N2 H2N . . 126(2) ?
    C20 N2 H2N . . 124(2) ?
    C17 C1 C13 . . 113.00(18) ?
    C17 C1 C2 . . 114.11(16) ?
    C13 C1 C2 . . 110.00(16) ?
    C17 C1 H1 . . 106.4 ?
    C13 C1 H1 . . 106.4 ?
    C2 C1 H1 . . 106.4 ?
    C3 C2 C1 . . 127.62(18) ?
    C3 C2 S1 . . 111.20(16) ?
    C1 C2 S1 . . 120.97(17) ?
    C2 C3 C4 . . 112.14(19) ?
    C2 C3 C6 . . 125.35(19) ?
    C4 C3 C6 . . 122.5(2) ?
    C5 C4 C3 . . 113.3(2) ?
    C5 C4 H4 . . 123.4 ?
    C3 C4 H4 . . 123.4 ?
    C4 C5 S1 . . 111.42(17) ?
    C4 C5 H5 . . 124.3 ?
    S1 C5 H5 . . 124.3 ?
    C3 C6 C7 . . 112.39(17) ?
    C3 C6 H6A . . 109.1 ?
    C7 C6 H6A . . 109.1 ?
    C3 C6 H6B . . 109.1 ?
    C7 C6 H6B . . 109.1 ?
    H6A C6 H6B . . 107.9 ?
    C8 C7 C12 . . 118.6(2) ?
    C8 C7 C6 . . 121.4(2) ?
    C12 C7 C6 . . 120.0(2) ?
    C7 C8 C9 . . 120.7(2) ?
    C7 C8 H8 . . 119.7 ?
    C9 C8 H8 . . 119.7 ?
    C10 C9 C8 . . 120.5(2) ?
    C10 C9 H9 . . 119.8 ?
    C8 C9 H9 . . 119.8 ?
    C9 C10 C11 . . 119.4(2) ?
    C9 C10 H10 . . 120.3 ?
    C11 C10 H10 . . 120.3 ?
    C10 C11 C12 . . 120.3(2) ?
    C10 C11 H11 . . 119.9 ?
    C12 C11 H11 . . 119.9 ?
    C11 C12 C7 . . 120.6(2) ?
    C11 C12 H12 . . 119.7 ?
    C7 C12 H12 . . 119.7 ?
    N1 C13 C14 . . 107.44(18) ?
    N1 C13 C1 . . 121.91(17) ?
    C14 C13 C1 . . 130.59(19) ?
    C13 C14 C15 . . 107.50(19) ?
    C13 C14 H14 . . 126.3 ?
    C15 C14 H14 . . 126.3 ?
    C16 C15 C14 . . 107.19(19) ?
    C16 C15 H15 . . 126.4 ?
    C14 C15 H15 . . 126.4 ?
    N1 C16 C15 . . 107.90(19) ?
    N1 C16 H16 . . 126.0 ?
    C15 C16 H16 . . 126.0 ?
    N2 C17 C18 . . 107.57(19) ?
    N2 C17 C1 . . 123.30(17) ?
    C18 C17 C1 . . 129.1(2) ?
    C17 C18 C19 . . 107.6(2) ?
    C17 C18 H18 . . 126.2 ?
    C19 C18 H18 . . 126.2 ?
    C20 C19 C18 . . 107.31(19) ?
    C20 C19 H19 . . 126.3 ?
    C18 C19 H19 . . 126.3 ?
    N2 C20 C19 . . 107.5(2) ?
    N2 C20 H20 . . 126.2 ?
    C19 C20 H20 . . 126.2 ?
    C25 S2 C22 . . 92.07(11) ?
    C33 N3 C36 . . 109.93(18) ?
    C33 N3 H3N . . 120(2) ?
    C36 N3 H3N . . 130(2) ?
    C40 N4 C37 . . 109.73(18) ?
    C40 N4 H4N . . 125.4(19) ?
    C37 N4 H4N . . 124.8(19) ?
    C37 C21 C33 . . 112.67(18) ?
    C37 C21 C22 . . 114.41(16) ?
    C33 C21 C22 . . 110.03(16) ?
    C37 C21 H21 . . 106.4 ?
    C33 C21 H21 . . 106.4 ?
    C22 C21 H21 . . 106.4 ?
    C23 C22 C21 . . 127.31(18) ?
    C23 C22 S2 . . 111.21(15) ?
    C21 C22 S2 . . 121.28(16) ?
    C22 C23 C24 . . 112.16(19) ?
    C22 C23 C26 . . 125.44(19) ?
    C24 C23 C26 . . 122.4(2) ?
    C25 C24 C23 . . 113.1(2) ?
    C25 C24 H24 . . 123.5 ?
    C23 C24 H24 . . 123.5 ?
    C24 C25 S2 . . 111.47(16) ?
    C24 C25 H25 . . 124.3 ?
    S2 C25 H25 . . 124.3 ?
    C23 C26 C27 . . 112.14(17) ?
    C23 C26 H26A . . 109.2 ?
    C27 C26 H26A . . 109.2 ?
    C23 C26 H26B . . 109.2 ?
    C27 C26 H26B . . 109.2 ?
    H26A C26 H26B . . 107.9 ?
    C28 C27 C32 . . 118.7(2) ?
    C28 C27 C26 . . 121.2(2) ?
    C32 C27 C26 . . 120.1(2) ?
    C27 C28 C29 . . 120.6(2) ?
    C27 C28 H28 . . 119.7 ?
    C29 C28 H28 . . 119.7 ?
    C30 C29 C28 . . 120.3(2) ?
    C30 C29 H29 . . 119.9 ?
    C28 C29 H29 . . 119.9 ?
    C29 C30 C31 . . 119.4(2) ?
    C29 C30 H30 . . 120.3 ?
    C31 C30 H30 . . 120.3 ?
    C30 C31 C32 . . 120.5(2) ?
    C30 C31 H31 . . 119.8 ?
    C32 C31 H31 . . 119.8 ?
    C31 C32 C27 . . 120.6(2) ?
    C31 C32 H32 . . 119.7 ?
    C27 C32 H32 . . 119.7 ?
    N3 C33 C34 . . 107.54(18) ?
    N3 C33 C21 . . 121.77(18) ?
    C34 C33 C21 . . 130.56(19) ?
    C33 C34 C35 . . 107.30(19) ?
    C33 C34 H34 . . 126.3 ?
    C35 C34 H34 . . 126.3 ?
    C36 C35 C34 . . 107.60(19) ?
    C36 C35 H35 . . 126.2 ?
    C34 C35 H35 . . 126.2 ?
    C35 C36 N3 . . 107.62(19) ?
    C35 C36 H36 . . 126.2 ?
    N3 C36 H36 . . 126.2 ?
    N4 C37 C38 . . 107.43(19) ?
    N4 C37 C21 . . 123.56(18) ?
    C38 C37 C21 . . 129.0(2) ?
    C37 C38 C39 . . 107.6(2) ?
    C37 C38 H38 . . 126.2 ?
    C39 C38 H38 . . 126.2 ?
    C40 C39 C38 . . 107.39(19) ?
    C40 C39 H39 . . 126.3 ?
    C38 C39 H39 . . 126.3 ?
    N4 C40 C39 . . 107.89(19) ?
    N4 C40 H40 . . 126.1 ?
    C39 C40 H40 . . 126.1 ?
loop_
    _geom_torsion_atom_site_label_1
    _geom_torsion_atom_site_label_2
    _geom_torsion_atom_site_label_3
    _geom_torsion_atom_site_label_4
    _geom_torsion_site_symmetry_1
    _geom_torsion_site_symmetry_2
    _geom_torsion_site_symmetry_3
    _geom_torsion_site_symmetry_4
    _geom_torsion
    _geom_torsion_publ_flag
    C17 C1 C2 C3 . . . . 141.6(2) ?
    C13 C1 C2 C3 . . . . -90.2(3) ?
    C17 C1 C2 S1 . . . . -44.1(2) ?
    C13 C1 C2 S1 . . . . 84.15(19) ?
    C5 S1 C2 C3 . . . . 0.81(17) ?
    C5 S1 C2 C1 . . . . -174.41(17) ?
    C1 C2 C3 C4 . . . . 174.28(19) ?
    S1 C2 C3 C4 . . . . -0.5(2) ?
    C1 C2 C3 C6 . . . . -6.8(3) ?
    S1 C2 C3 C6 . . . . 178.40(16) ?
    C2 C3 C4 C5 . . . . -0.1(3) ?
    C6 C3 C4 C5 . . . . -179.1(2) ?
    C3 C4 C5 S1 . . . . 0.7(2) ?
    C2 S1 C5 C4 . . . . -0.88(18) ?
    C2 C3 C6 C7 . . . . -115.1(2) ?
    C4 C3 C6 C7 . . . . 63.7(3) ?
    C3 C6 C7 C8 . . . . -120.0(2) ?
    C3 C6 C7 C12 . . . . 60.1(3) ?
    C12 C7 C8 C9 . . . . -0.3(3) ?
    C6 C7 C8 C9 . . . . 179.8(2) ?
    C7 C8 C9 C10 . . . . 0.7(3) ?
    C8 C9 C10 C11 . . . . -0.6(3) ?
    C9 C10 C11 C12 . . . . 0.1(3) ?
    C10 C11 C12 C7 . . . . 0.3(3) ?
    C8 C7 C12 C11 . . . . -0.3(3) ?
    C6 C7 C12 C11 . . . . 179.67(19) ?
    C16 N1 C13 C14 . . . . 0.0(2) ?
    C16 N1 C13 C1 . . . . -177.46(19) ?
    C17 C1 C13 N1 . . . . -47.6(2) ?
    C2 C1 C13 N1 . . . . -176.43(19) ?
    C17 C1 C13 C14 . . . . 135.5(2) ?
    C2 C1 C13 C14 . . . . 6.7(3) ?
    N1 C13 C14 C15 . . . . 0.0(2) ?
    C1 C13 C14 C15 . . . . 177.2(2) ?
    C13 C14 C15 C16 . . . . 0.0(3) ?
    C13 N1 C16 C15 . . . . 0.0(2) ?
    C14 C15 C16 N1 . . . . 0.0(3) ?
    C20 N2 C17 C18 . . . . 0.4(2) ?
    C20 N2 C17 C1 . . . . -177.61(18) ?
    C13 C1 C17 N2 . . . . -55.8(2) ?
    C2 C1 C17 N2 . . . . 70.8(3) ?
    C13 C1 C17 C18 . . . . 126.7(2) ?
    C2 C1 C17 C18 . . . . -106.7(2) ?
    N2 C17 C18 C19 . . . . -0.3(2) ?
    C1 C17 C18 C19 . . . . 177.5(2) ?
    C17 C18 C19 C20 . . . . 0.2(2) ?
    C17 N2 C20 C19 . . . . -0.3(2) ?
    C18 C19 C20 N2 . . . . 0.1(2) ?
    C37 C21 C22 C23 . . . . -140.9(2) ?
    C33 C21 C22 C23 . . . . 91.1(2) ?
    C37 C21 C22 S2 . . . . 44.7(2) ?
    C33 C21 C22 S2 . . . . -83.3(2) ?
    C25 S2 C22 C23 . . . . -0.63(17) ?
    C25 S2 C22 C21 . . . . 174.56(17) ?
    C21 C22 C23 C24 . . . . -174.53(19) ?
    S2 C22 C23 C24 . . . . 0.3(2) ?
    C21 C22 C23 C26 . . . . 6.8(3) ?
    S2 C22 C23 C26 . . . . -178.37(16) ?
    C22 C23 C24 C25 . . . . 0.3(3) ?
    C26 C23 C24 C25 . . . . 179.0(2) ?
    C23 C24 C25 S2 . . . . -0.8(2) ?
    C22 S2 C25 C24 . . . . 0.80(18) ?
    C22 C23 C26 C27 . . . . 114.7(2) ?
    C24 C23 C26 C27 . . . . -63.9(3) ?
    C23 C26 C27 C28 . . . . 118.9(2) ?
    C23 C26 C27 C32 . . . . -60.9(3) ?
    C32 C27 C28 C29 . . . . 0.0(3) ?
    C26 C27 C28 C29 . . . . -179.7(2) ?
    C27 C28 C29 C30 . . . . -0.4(3) ?
    C28 C29 C30 C31 . . . . 0.3(3) ?
    C29 C30 C31 C32 . . . . 0.3(3) ?
    C30 C31 C32 C27 . . . . -0.6(3) ?
    C28 C27 C32 C31 . . . . 0.5(3) ?
    C26 C27 C32 C31 . . . . -179.75(19) ?
    C36 N3 C33 C34 . . . . 0.6(2) ?
    C36 N3 C33 C21 . . . . 176.96(18) ?
    C37 C21 C33 N3 . . . . 45.3(3) ?
    C22 C21 C33 N3 . . . . 174.30(19) ?
    C37 C21 C33 C34 . . . . -139.3(2) ?
    C22 C21 C33 C34 . . . . -10.3(3) ?
    N3 C33 C34 C35 . . . . -0.4(3) ?
    C21 C33 C34 C35 . . . . -176.2(2) ?
    C33 C34 C35 C36 . . . . 0.0(3) ?
    C34 C35 C36 N3 . . . . 0.4(2) ?
    C33 N3 C36 C35 . . . . -0.7(2) ?
    C40 N4 C37 C38 . . . . -0.1(2) ?
    C40 N4 C37 C21 . . . . 178.37(19) ?
    C33 C21 C37 N4 . . . . 58.7(3) ?
    C22 C21 C37 N4 . . . . -68.0(3) ?
    C33 C21 C37 C38 . . . . -123.2(2) ?
    C22 C21 C37 C38 . . . . 110.2(2) ?
    N4 C37 C38 C39 . . . . -0.1(2) ?
    C21 C37 C38 C39 . . . . -178.4(2) ?
    C37 C38 C39 C40 . . . . 0.2(2) ?
    C37 N4 C40 C39 . . . . 0.2(2) ?
    C38 C39 C40 N4 . . . . -0.2(2) ?
loop_
    _geom_hbond_atom_site_label_D
    _geom_hbond_atom_site_label_H
    _geom_hbond_atom_site_label_A
    _geom_hbond_site_symmetry_A
    _geom_hbond_distance_DH
    _geom_hbond_distance_HA
    _geom_hbond_distance_DA
    _geom_hbond_angle_DHA
    _geom_hbond_publ_flag
    N1 H1N N3 . 0.87(3) 2.61(3) 3.270(3) 134(3) yes
    N4 H4N S2 . 0.91(3) 2.86(3) 3.191(2) 103(2) yes
    N1 -H1N Cg6 . 0.87(3) 2.65(3) 3.300(2) 133(3) yes
    N2 -H2N Cg7 . 0.84(3) 2.53(3) 3.249(2) 145(3) yes
    N3 -H3N Cg3 . 0.87(3) 2.70(3) 3.335(2) 131(3) yes
    N4 -H4N Cg2 . 0.91(3) 2.51(3) 3.207(2) 134(3) yes
    C5 -H5 Cg8 4_475 0.95 2.98 3.931(3) 177 yes
    C6 -H6B Cg8 4_565 0.99 2.79 3.697(3) 153 yes
    C10 -H10 Cg7 4_465 0.95 2.86 3.544(3) 130 yes
    C11 -H11 Cg5 4_465 0.95 2.98 3.874(3) 157 yes
    C25 -H25 Cg4 2_764 0.95 2.98 3.924(3) 176 yes
    C26 -H26A Cg4 2_654 0.99 2.77 3.684(3) 153 yes
    C30 -H30 Cg3 2_664 0.95 2.88 3.585(3) 132 yes
    C31 -H31 Cg1 2_664 0.95 2.97 3.863(3) 156 yes
_shelx_space_group_comment
;
The symmetry employed for this shelxl refinement is uniquely defined
by the following loop, which should always be used as a source of
symmetry information in preference to the above space-group names.
They are only intended as comments.
;
_shelx_estimated_absorpt_T_min     0.740
_shelx_estimated_absorpt_T_max     0.815
_shelx_hkl_file
;
   0   0   3 2.84251 9.49374  26
   0   0   3 19.8221 13.3736  27
   0   0   4 28858.7 805.348  26
   0   0   4 30019.1 808.323  27
   0   0   5 4.72122 14.8653  26
   0   0   5 23.4891 18.8547  27
   0   0   5 11.8739 9.08552  23
   0   0   6 56.5907 26.0746  26
   0   0   6 16.8913 19.9539  27
   0   0   7 65.9590 31.1706  26
   0   0   7 6.56253 19.3630  27
   0   0   7 96.9781 22.0572  23
   0   0   8 26111.7 708.854  23
   0   0   8 25496.1 803.246  26
   0   0   8 25955.7 804.635  27
   0   0   9 8.47066 28.2864  26
   0   0   9 8.43385 28.1635  27
   0   0   9 17.8287 18.6182  23
   0   0  10 75.3757 51.3954  26
   0   0  10 9.38100 36.1982  27
   0   0  10 79.1687 25.7300  23
   0   0  11 62.2399 48.9875  26
   0   0  11 20.6565 39.8253  27
   0   0  11 8.70011 25.1633  23
   0   0  12 23526.9 683.047  23
   0   0  12 23561.3 816.717  26
   0   0  12 23187.8 813.923  27
   0   0  13 24.6211 45.4461  26
   0   0  13 61.2708 52.8262  27
   0   0  13 5.12289 22.8107  23
   0   0  14 26.6156 41.8981  26
   0   0  14 26.4937 36.1196  27
   0   0  14 16.4790 24.4611  23
   0   0  15 57.1659 50.3082  26
   0   0  15 128.097 65.3225  27
   0   0  15 11.7133 25.2587  23
   0   0  16 11250.6 411.395  23
   0   0  16 12074.3 562.475  26
   0   0  16 11977.8 557.328  27
   0   0  17 48.9588 48.0703  26
   0   0  17 97.5890 57.2579  27
   0   0  17 32.6076 25.1676  23
   0   0  18-17.3238 43.1310  26
   0   0  18 86.3381 60.7881  27
   0   0  18 74.8945 34.7464  23
   0   0  19-18.4166 45.8379  26
   0   0  19 18.3569 40.8661  27
   0   0  19 28.2624 24.8729  23
   0   0  20 1437.62 125.798  23
   0   0  20 1498.04 201.576  26
   0   0  20 1454.22 199.755  27
   0   0  21 41.1988 51.2923  26
   0   0  21 67.1367 35.2609  23
   0   0  21 82.1200 51.1197  27
   0   0  22 64.9886 63.7983  26
   0   0  22 30.3935 25.3844  23
   0   0  22 21.5936 53.7488  27
   0   0  23 45.7299 67.3652  26
   0   0  23 76.5235 39.0864  23
   0   0  23 226.813 97.7962  27
   0   0  24 200680. 5331.30  26
   0   0  24 190776. 4907.30  23
   0   0  24 199417. 5320.60  27
   0   0  25 125.671 92.8677  26
   0   0  25 166.755 50.0678  23
   0   0  25 200.518 118.427  27
   0   0  26 26.4323 65.7860  26
   0   0  26 7.41481 21.8371  23
   0   0  26 26.3592 65.6041  27
   0   0  27 55.2703 75.3455  26
   0   0  27 14.2642 19.4513  23
   0   0  27 110.274 86.7911  27
   0   0  28 51271.5 1888.81  27
   0   0  28 55195.1 1928.63  26
   0   0  29 241.553 121.240  27
   0   0  29 120.979 95.3012  26
   0   0  30-31.4489 99.0088  27
   0   0  30-31.4773 110.794  26
   0   0  31-32.9160 89.7451  27
   0   0  31-32.9458 82.0003  26
   0   0  32 34.1795 76.1205  27
   0   0  32 273.701 131.933  26
   0   0  33 70.8822 88.2156  27
   0   0  33 35.4709 78.9708  26
   0   0  34-73.9732 130.195  27
   0   0  34-74.0355 136.664  26
   0   0  35 38.2478 85.1427  27
   0   0  35-38.2644 112.682  26
   0   0  36 42970.9 1790.09  27
   0   0  36 40160.7 1754.00  26
   0   0  37 82.1548 120.982  27
   0   0  37 82.1557 112.011  26
   0   0  38-42.2892 115.301  27
   0   0  38-42.2730 94.1086  26
   0   0  39-43.8418 97.5959  27
   0   0  39 87.6501 129.058  26
   0   0  40 36687.0 1169.05  14
   0   0  40 39951.3 1174.19  12
   0   0  40 38104.4 1139.61  10
   0   0  40 36919.7 1731.95  27
   0   0  40 35183.8 1707.72  26
   0   0  41 88.1263 64.9606  14
   0   0  41 46.0053 102.463  27
   0   0  41 171.726 59.0760  18
   0   0  41 147.754 65.8946  10
   0   0  41 321.723 161.801  26
   0   0  41 124.021 70.0476  12
   0   0  42 31.7044 57.6265  12
   0   0  42 47.4114 117.999  27
   0   0  42-47.3651 117.884  26
   0   0  42 16.5742 42.2703  18
   0   0  42 8.46398 43.1726  19
   0   0  42 56.4523 58.3081  10
   0   0  42 11.2088 51.4404  14
   0   0  43-10.8342 56.5646  12
   0   0  43 22.9665 58.5746  14
   0   0  43 25.1217 46.6063  18
   0   0  43 138.158 58.4644  19
   0   0  43-48.3182 120.257  27
   0   0  43-48.2491 120.085  26
   0   0  43 9.55834 60.1853  10
   0   0  44 11007.7 461.936  10
   0   0  44 10156.7 853.533  27
   0   0  44 10502.8 435.330  19
   0   0  44 10807.9 433.781  18
   0   0  44 11883.9 492.961  12
   0   0  44 10708.2 482.846  14
   0   0  44 9741.64 846.506  26
   0   0  45 152.183 71.3870  14
   0   0  45 51.6088 53.3323  18
   0   0  45 158.829 58.1291  19
   0   0  45-49.6745 110.593  27
   0   0  45 49.4295 60.2926  10
   0   0  45-49.5115 110.230  26
   0   0  46-11.7564 57.0379  14
   0   0  46 51.6670 48.8721  18
   0   0  46-17.7415 49.3677  19
   0   0  46-50.6183 159.354  27
   0   0  46 9.94586 66.4209  10
   0   0  46-50.4521 137.551  26
   0   0  47 47.5683 57.6969  14
   0   0  47 8.58748 40.5535  18
   0   0  47 35.5169 47.3981  19
   0   0  47-50.6557 112.764  26
   0   0  47 101.765 138.725  27
   0   0  47-10.0818 65.4327  10
   0   0  48 7527.25 373.057  10
   0   0  48 7735.53 393.222  14
   0   0  48 7870.78 355.558  19
   0   0  48 7807.15 349.116  18
   0   0  48 6833.34 721.897  27
   0   0  48 7106.59 723.235  26
   0   0  49 58.7116 58.4494  14
   0   0  49 8.44446 38.7534  18
   0   0  49-17.5158 54.2742  19
   0   0  49 50.9285 160.330  27
   0   0  49 20.0027 59.9473  10
   0   0  49-50.6494 138.090  26
   0   0  50 77.6163 46.0735  19
   0   0  50 49.4703 56.1847  10
   0   0  50 46.3386 61.8672  14
   0   0  50 133.093 56.3498  18
   0   0  51 354.619 82.8321  19
   0   0  51 233.766 87.7517  10
   0   0  51 352.435 95.0139  14
   0   0  51 338.205 78.2950  18
   0   0  52 123169. 3299.90  14
   0   0  52 123161. 3224.15  18
   0   0  52 126927. 3270.69  10
   0   0  53 425.407 99.8808  14
   0   0  53 422.251 94.5283  10
   0   0  53 397.669 80.6395  18
   0   0  54 84.1978 57.4263  14
   0   0  54 81.8124 52.6147  10
   0   0  54 90.1764 50.9195  18
   0   0  55 10.0904 43.4988  14
   0   0  55-8.75326 55.9688  10
   0   0  55 35.9774 40.8389  18
   0   0  56 240.212 75.7580  14
   0   0  56 150.807 64.0909  10
   0   0  56 184.924 56.7169  18
   0   0  57 9.09284 45.2681  14
   0   0  57 39.8289 51.7046  10
   0   0  57 45.0819 37.2559  18
   0   0  58 76.8759 53.7961  14
   0   0  58 30.0960 49.5601  10
   0   0  59 326.392 75.9668  14
   0   0  59 220.447 65.2222  11
   0   0  59 246.851 71.3641  10
   0   0  60 77541.5 2082.52  14
   0   0  60 74561.9 2062.61  11
   0   0  61 239.637 59.6522  14
   0   0  61 290.337 64.2221  10
   0   0  61 309.085 66.2039  11
   0   0  62 78.2885 41.9272  14
   0   0  62 82.8947 46.0912  10
   0   0  62 143.824 50.0676  11
   0   0  63 198.590 52.2533  14
   0   0  63 169.071 49.9938  10
   0   0  63 160.554 48.0723  11
   0   0  64 56991.1 1486.52  11
   0   0  64 59891.1 1487.61  10
   0   0  65 206.973 41.8514  14
   0   0  65 151.121 42.9717  11
   0   0  65 271.069 50.3226  10
   0   0  66 90.0020 30.8966  11
   0   0  67 23.8644 22.4841  11
   0  -1  -2 151608. 3822.56  23
   0  -1  -1 40591.9 1125.77  23
   0  -1   0 4367.86 212.764  23
   0  -1   1 39577.7 1114.07  23
   0  -1   2 148806. 3665.50  27
   0   1   2 146747. 3660.96  27
   0  -1   2 150518. 3666.24  26
   0   1   2 148412. 3661.32  26
   0  -1   2 159416. 3801.75  23
  -1   0   2 148810. 3745.23  24
   0   1   3 67892.4 1722.39  27
   0  -1   3 67469.5 1725.88  27
   0  -1   3 69022.2 1728.17  26
   0   1   3 67424.4 1721.86  26
   0  -1   3 68534.4 1830.70  23
  -1   0   3 69632.0 1790.18  24
  -1   0   4 10774.5 389.030  24
   0  -1   4 10932.3 352.459  27
   0   1   4 10925.4 348.233  27
   0  -1   4 10866.4 352.272  26
   0   1   4 10951.3 348.518  26
  -1   0   5 20614.8 649.880  24
   0  -1   5 19942.5 605.213  27
   0   1   5 20274.9 603.373  27
   0   1   5 20178.6 602.484  26
   0  -1   5 21053.5 611.102  26
  -1   0   6 10460.0 417.572  24
   0  -1   6 11346.5 397.341  27
   0   1   6 11552.3 393.186  27
   0  -1   6 10721.1 392.072  26
   0   1   6 11427.7 392.440  26
  -1   0   7 32066.1 919.181  27
   0   1   7 29707.4 893.173  27
   0  -1   7 31426.5 902.940  27
   0   1   7 30108.3 895.339  26
   0  -1   7 29876.8 896.061  26
  -1   0   7 31432.9 915.719  26
   0  -1   7 30560.9 936.244  23
  -1   0   7 29136.6 930.417  24
   0  -1   8 45757.9 1293.12  27
   0   1   8 45727.8 1289.41  27
  -1   0   8 45028.7 1298.59  27
   0   1   8 44416.1 1286.59  26
   0  -1   8 44392.1 1293.31  26
  -1   0   8 46355.3 1302.52  26
   0  -1   8 47243.1 1326.98  23
  -1   0   8 46712.4 1336.71  24
   0  -1   9 2649.65 187.690  27
   0   1   9 2889.81 190.381  27
  -1   0   9 2935.11 196.627  27
   0  -1   9 2816.93 191.104  26
   0   1   9 3194.33 199.271  26
  -1   0   9 2572.83 186.472  26
   0  -1   9 2920.52 199.201  23
  -1   0   9 2696.05 205.439  24
   0  -1  10 61625.6 1726.12  27
   0   1  10 60316.5 1719.08  27
  -1   0  10 63156.1 1736.93  27
  -1   0  10 62288.9 1732.98  26
   0   1  10 59465.3 1719.09  26
   0  -1  10 61563.9 1726.98  26
   0  -1  10 61443.1 1728.80  23
  -1   0  10 63318.4 1776.37  24
   0   1  11 93155.3 2586.45  27
  -1   0  11 98216.5 2603.31  27
   0  -1  11 96994.3 2597.75  27
  -1   0  11 101375. 2609.70  26
   0  -1  11 95613.8 2594.38  26
   0   1  11 93946.9 2590.87  26
   0  -1  11 95691.9 2583.22  23
  -1   0  11 95322.8 2639.24  24
  -1   0  12 39612.4 1209.44  27
   0  -1  12 37559.0 1196.65  27
   0   1  12 37482.2 1191.99  27
  -1   0  12 40139.1 1211.14  26
   0  -1  12 38531.8 1202.73  26
   0   1  12 38099.9 1197.14  26
   0  -1  12 40711.1 1188.41  23
  -1   0  12 36835.5 1229.81  24
   0  -1  13 13447.0 529.958  23
  -1   0  13 13825.1 563.162  27
   0  -1  13 12643.4 547.482  27
   1   0  13 12756.7 574.564  26
   1   0  13 13031.7 579.553  27
   0   1  13 12723.7 541.787  27
   0  -1  13 11738.2 534.692  26
  -1   0  13 12556.6 544.972  26
   0   1  13 11927.4 533.142  26
   0  -1  14 22153.3 758.070  23
  -1   0  14 22182.3 799.980  27
   0   1  14 19730.3 770.170  27
   0  -1  14 20532.1 783.990  27
   1   0  14 20803.7 817.162  26
   1   0  14 20837.9 817.814  27
   0  -1  14 20615.2 786.950  26
  -1   0  14 20863.7 788.151  26
   0   1  14 21952.0 794.033  26
   0  -1  15 32177.9 1049.87  23
   0  -1  15 31430.9 1098.79  27
   1   0  15 31074.2 1133.29  26
   0   1  15 31859.6 1101.62  27
   1   0  15 32866.4 1149.33  27
  -1   0  15 34567.1 1125.56  27
   0   1  15 32850.3 1108.22  26
   0  -1  15 34063.0 1122.05  26
  -1   0  15 33894.8 1119.22  26
   0  -1  16 28283.6 932.556  23
   1   0  16 27421.7 1024.37  26
   0   1  16 26493.4 979.917  27
   1   0  16 27959.4 1028.40  27
  -1   0  16 27998.5 992.834  27
   0  -1  16 26513.1 986.614  27
  -1   0  16 28672.6 997.811  26
   0  -1  16 27142.3 993.032  26
   0   1  16 26125.5 977.436  26
   0  -1  17 40884.1 1301.87  23
   1   0  17 44448.8 1447.80  26
   0   1  17 41205.5 1380.02  27
  -1   0  17 42734.6 1394.97  27
   1   0  17 42888.8 1437.15  27
   0  -1  17 43206.6 1401.56  27
   0  -1  17 42823.6 1400.80  26
  -1   0  17 43399.6 1394.24  26
   0   1  17 41247.0 1381.38  26
   0  -1  18 46407.1 1426.25  23
  -1   0  18 49373.4 1544.62  27
   0   1  18 46473.3 1525.74  27
   1   0  18 46625.8 1569.51  27
   1   0  18 47273.8 1578.51  26
   0  -1  18 46701.2 1536.52  27
   0   1  18 45395.1 1517.98  26
  -1   0  18 47360.9 1531.13  26
   0  -1  18 46913.1 1541.61  26
  -1   0  19 34691.6 1178.82  27
   0   1  19 32645.7 1156.89  27
   1   0  19 32029.3 1204.26  26
   0  -1  19 32581.7 1164.48  27
   1   0  19 32413.8 1210.25  27
   0  -1  19 32295.9 1165.43  26
  -1   0  19 33088.0 1163.00  26
   0   1  19 31915.5 1149.43  26
   0  -1  19 32101.5 1054.00  23
   0   1  19 30091.4 841.215  23
   0  -1  20 49339.9 1593.46  27
  -1   0  20 51668.0 1594.50  27
   0   1  20 49654.3 1587.99  27
   1   0  20 48452.7 1622.24  27
   1   0  20 51146.3 1647.52  26
   0  -1  20 46860.2 1575.54  26
  -1   0  20 50917.0 1587.29  26
   0   1  20 48196.8 1575.13  26
   0  -1  20 49631.0 1457.21  23
   0   1  20 43689.9 1198.77  23
   0  -1  21 26846.6 1001.48  27
   1   0  21 26917.0 1042.79  27
   1   0  21 26382.6 1033.86  26
   0   1  21 27763.9 1001.39  27
  -1   0  21 28344.4 1009.19  27
   0   1  21 25661.2 974.536  26
  -1   0  21 26171.8 978.407  26
   0  -1  21 25561.0 984.396  26
   0  -1  21 25984.8 861.974  23
   1   0  21 25612.8 861.785  23
  -1   0  22 2239.12 260.926  27
   0  -1  22 2295.04 271.731  27
   1   0  22 2384.27 288.677  27
   0   1  22 2433.07 270.888  27
  -1   0  22 2089.40 252.097  26
   1   0  22 2124.62 272.641  26
   0   1  22 2504.72 277.875  26
   0  -1  22 2718.79 292.563  26
   0  -1  22 2672.64 229.903  23
   1   0  22 2519.36 227.237  23
   0   1  23 41137.9 1462.30  27
   1   0  23 39616.4 1517.39  27
  -1   0  23 39184.5 1449.65  27
   0  -1  23 40536.5 1469.44  27
   0  -1  23 40581.0 1472.84  26
  -1   0  23 40923.1 1460.66  26
   0   1  23 39630.9 1449.23  26
   1   0  23 39477.6 1513.38  26
   0  -1  23 40911.3 1307.97  23
   1   0  23 41367.0 1321.44  23
   0  -1  24 21394.1 965.411  27
   0   1  24 21041.3 951.697  27
   1   0  24 21833.5 1011.80  27
  -1   0  24 20885.0 946.500  27
   0   1  24 20269.1 945.838  26
   0  -1  24 20895.8 958.251  26
   1   0  24 21050.7 1002.54  26
  -1   0  24 22471.5 973.154  26
   0  -1  24 20681.7 807.689  23
   1   0  24 22072.0 833.429  23
   1   0  25 481.223 105.659  23
   0  -1  25 605.288 114.362  23
   1   0  25 480.471 147.950  27
   0   1  25 371.657 123.810  27
   0  -1  25 405.713 138.693  27
  -1   0  25 532.351 142.930  27
  -1   0  25 338.313 117.743  26
   0  -1  25 381.288 133.148  26
   0   1  25 372.541 127.144  26
   1   0  25 511.073 158.386  26
   0  -1  26 27482.7 1165.61  27
   1   0  26 24744.5 1166.13  27
   0   1  26 27018.2 1142.26  27
  -1   0  26 26336.0 1125.68  27
   1   0  26 27649.2 1206.62  26
  -1   0  26 24376.7 1096.05  26
   0  -1  26 25038.2 1129.11  26
   0   1  26 27473.9 1156.38  26
   0  -1  26 26007.5 951.696  23
   1   0  26 26230.9 969.278  23
   0  -1  27 3175.84 350.912  27
   1   0  27 2172.35 311.421  27
   0   1  27 2778.15 326.881  27
  -1   0  27 2759.19 324.148  27
   1   0  27 2929.78 355.912  26
  -1   0  27 2755.47 319.672  26
   0  -1  27 2092.93 293.125  26
   0   1  27 2619.01 315.931  26
   0  -1  27 2534.74 237.557  23
   1   0  27 2443.89 241.066  23
  -1   0  28 11543.3 706.512  27
   1   0  28 10967.6 733.724  27
   0   1  28 11707.8 714.680  27
   0  -1  28 10403.9 686.480  27
   1   0  28 10691.7 727.606  26
   0  -1  28 11299.9 712.488  26
  -1   0  28 11583.1 702.327  26
   0   1  28 10580.3 684.419  26
   0  -1  28 12471.2 569.519  23
   1   0  28 11769.9 574.757  23
   0  -1  29 30146.3 1329.33  27
   1   0  29 31254.9 1388.11  27
   0   1  29 31519.9 1332.80  27
  -1   0  29 31479.7 1314.18  27
   0   1  29 29579.3 1300.97  26
  -1   0  29 31654.3 1319.14  26
   0  -1  29 30418.3 1327.57  26
   1   0  29 30701.3 1386.41  26
   0  -1  29 32335.3 1101.09  23
   1   0  29 31024.6 1110.30  23
   1   0  30 5868.04 545.372  27
   0  -1  30 7028.43 564.763  27
  -1   0  30 6809.12 538.360  27
   0   1  30 6073.36 523.840  27
   0  -1  30 7288.96 568.576  26
   0   1  30 6017.02 516.272  26
   1   0  30 6277.72 559.718  26
  -1   0  30 6015.78 509.698  26
   0  -1  30 6468.73 393.005  23
   1   0  30 5824.74 390.554  23
   1   0  31 9490.61 714.154  27
  -1   0  31 9703.83 670.166  27
   0   1  31 8819.58 656.662  27
   0  -1  31 9338.53 674.026  27
   0   1  31 9704.15 679.655  26
   1   0  31 9336.98 711.525  26
  -1   0  31 9369.86 658.833  26
   0  -1  31 9248.38 671.586  26
   0  -1  31 9478.98 493.505  23
   1   0  31 9500.48 509.238  23
   0  -1  32 18597.5 1027.33  26
   0   1  32 20203.8 1051.04  26
  -1   0  32 21168.9 1054.65  26
   1   0  32 19106.5 1086.01  26
  -1   0  32 19039.2 1010.66  27
   1   0  32 20619.5 1118.86  27
   0  -1  32 19714.9 1045.68  27
   0   1  32 18370.5 1016.43  27
  -1   0  33 10541.0 729.374  26
   0   1  33 12030.3 783.446  26
   0  -1  33 10478.1 750.328  26
   1   0  33 11319.8 811.878  26
   0  -1  33 10540.7 750.821  27
   1   0  33 10843.6 795.963  27
  -1   0  33 9867.59 712.933  27
   0   1  33 10979.7 756.772  27
   0  -1  34 2300.26 348.858  26
   0   1  34 2037.22 324.999  26
  -1   0  34 1747.17 302.625  26
   1   0  34 1865.30 336.186  26
   0  -1  34 2447.56 367.729  27
   1   0  34 2272.61 368.225  27
  -1   0  34 1752.78 311.005  27
   0   1  34 1781.83 309.371  27
   0  -1  35 3907.74 459.804  26
   0   1  35 4322.48 479.700  26
  -1   0  35 3880.27 455.943  26
   1   0  35 4377.28 514.897  26
   0  -1  35 3524.54 441.640  27
  -1   0  35 4113.82 461.363  27
   1   0  35 4107.27 497.688  27
   0   1  35 4209.74 477.875  27
  -1   0  36 15599.7 947.777  26
   1   0  36 13717.9 974.595  26
   0   1  36 14669.8 934.868  26
   0  -1  36 14305.9 937.287  26
   0   1  36 14630.7 934.868  27
   0  -1  36 15381.6 962.129  27
   1   0  36 14300.3 982.232  27
  -1   0  36 14806.1 923.500  27
   1   0  37 18336.2 1134.05  26
   0  -1  37 17803.3 1060.17  26
  -1   0  37 17450.1 1032.20  26
   0   1  37 17649.6 1053.10  26
  -1   0  37 16951.2 1021.78  27
   0  -1  37 16743.1 1037.64  27
   1   0  37 17367.3 1109.22  27
   0   1  37 18422.3 1072.38  27
  -1   0  38 2026.40 345.576  26
   1   0  38 2280.38 412.116  26
   0   1  38 1823.04 332.469  26
   0  -1  38 1829.35 341.212  26
  -1   0  38 1636.45 311.135  27
   1   0  38 1706.22 348.905  27
   0  -1  38 2085.41 363.623  27
   0   1  38 1824.44 339.060  27
   0   1  39 23524.1 1266.99  26
  -1   0  39 22317.9 1220.53  26
   1   0  39 20917.2 1273.26  26
   0  -1  39 22648.6 1256.34  26
   0   1  39 23026.5 1258.73  27
  -1   0  39 22835.1 1228.16  27
   0  -1  39 20788.3 1211.19  27
   1   0  39 22346.7 1311.51  27
   1   0  40 3609.28 529.651  26
   0   1  40 4396.36 532.330  26
   0  -1  40 4421.17 535.772  26
  -1   0  40 4497.24 524.805  26
   1   0  40 4644.98 298.020  14
   0   1  40 4588.81 273.253  12
  -1   0  40 4740.63 289.496  12
   0   1  40 4454.18 282.820  14
   0  -1  40 5122.07 288.016  12
   1   0  40 4852.64 253.725  18
   1   0  40 4667.28 265.468  19
   0  -1  40 4469.48 263.273  18
   0  -1  40 5003.29 289.331  10
  -1   0  40 4528.81 259.550  10
   1   0  40 4443.09 256.433  10
   0   1  40 4908.59 262.523  10
  -1   0  40 4970.22 285.264  14
   0  -1  40 4112.65 515.090  27
   1   0  40 4357.44 571.561  27
   0   1  40 4884.62 546.156  27
  -1   0  40 4141.35 503.931  27
   0   1  41 5754.53 603.486  26
   1   0  41 4872.69 601.353  26
  -1   0  41 4555.68 532.808  26
   0  -1  41 4513.05 547.630  26
   0  -1  41 6119.96 316.965  12
   0   1  41 5566.26 317.189  14
   0  -1  41 4799.44 287.441  14
  -1   0  41 5313.14 310.725  12
   1   0  41 5175.85 320.268  14
   0   1  41 5991.60 313.604  12
   0  -1  41 5498.97 288.048  20
   0  -1  41 4965.27 273.874  19
   1   0  41 5285.65 289.530  19
   1   0  41 5357.73 272.245  18
   0   1  41 4854.67 248.816  18
   0   1  41 5144.93 268.391  19
  -1   0  41 5023.54 271.144  18
   0  -1  41 5402.05 287.708  18
  -1   0  41 5725.25 309.655  14
   0   1  41 5051.52 276.171  10
   0  -1  41 5119.87 297.024  10
   1   0  41 5417.86 287.792  10
  -1   0  41 5120.33 282.682  10
  -1   0  41 4706.60 545.849  27
   0  -1  41 4886.38 564.711  27
   1   0  41 4611.93 595.379  27
   0   1  41 4997.24 574.472  27
   0   1  42 28717.5 888.714  10
   0  -1  42 27674.3 919.613  10
   1   0  42 28156.6 892.667  10
  -1   0  42 27812.0 892.904  10
  -1   0  42 27795.1 928.377  12
   1   0  42 27871.9 950.608  14
   0   1  42 30124.2 933.749  12
   0  -1  42 30847.6 941.540  12
   0   1  42 27352.9 934.194  14
   0   1  42 27449.1 868.141  19
  -1   0  42 27738.2 874.468  18
   0  -1  42 27728.6 884.415  19
   0  -1  42 30007.7 909.204  20
   0  -1  42 27604.0 893.515  18
   1   0  42 27024.7 894.981  19
   1   0  42 27636.7 868.441  18
   0   1  42 27015.5 844.294  18
   0  -1  42 28752.2 920.364  14
  -1   0  42 28168.8 921.861  14
   0   1  42 23932.9 1399.98  26
  -1   0  42 26784.6 1421.61  26
   0  -1  42 27087.4 1449.44  26
   1   0  42 25220.6 1479.81  26
   1   0  42 26507.4 1512.82  27
   0   1  42 25727.7 1431.54  27
   0  -1  42 27597.4 1465.19  27
  -1   0  42 26466.3 1416.46  27
   0   1  43 2870.80 203.087  10
   0  -1  43 3094.61 226.274  10
   1   0  43 3059.14 213.372  10
  -1   0  43 2976.46 213.093  10
   0  -1  43 2860.26 439.991  26
  -1   0  43 2787.20 439.021  26
   1   0  43 2360.50 432.212  26
   0   1  43 2305.44 394.715  26
  -1   0  43 2933.03 220.893  14
   0  -1  43 2654.06 211.322  14
   0   1  43 3395.80 235.971  12
  -1   0  43 3088.40 233.448  12
   1   0  43 2784.80 232.460  14
   0  -1  43 2915.59 204.899  19
   1   0  43 3069.83 200.942  18
   0   1  43 2943.90 197.048  19
   1   0  43 2848.19 209.934  19
   0  -1  43 2854.15 208.740  18
   0   1  43 3028.99 188.651  18
  -1   0  43 2580.13 188.849  18
  -1   0  43 2620.03 423.554  27
   0  -1  43 2723.67 431.277  27
   1   0  43 3055.45 497.021  27
   0   1  43 2357.80 409.269  27
   0   1  43 2980.46 215.306  22
   1   0  44 13870.1 523.910  10
   0   1  44 13222.7 509.797  10
  -1   0  44 12605.9 513.058  10
   0  -1  44 14214.8 552.145  10
   0   1  44 13350.1 971.371  26
  -1   0  44 11913.6 922.592  26
   0  -1  44 12017.4 936.877  26
   1   0  44 12454.4 1014.18  26
   1   0  44 13373.6 1047.57  27
  -1   0  44 12664.9 943.526  27
   0   1  44 13488.8 984.297  27
   0  -1  44 11670.4 919.344  27
  -1   0  44 13926.0 546.693  14
   0  -1  44 13511.0 539.176  14
  -1   0  44 13164.5 505.447  11
   1   0  44 12891.6 521.407  19
   1   0  44 13441.0 499.978  18
   0   1  44 13064.2 497.911  19
   0   1  44 12763.9 472.020  18
   0  -1  44 12861.8 507.394  19
   0  -1  44 13441.2 519.671  18
  -1   0  44 12579.8 494.554  18
   1   0  44 13085.3 563.788  14
  -1   0  44 13648.7 551.653  12
   0   1  44 12504.7 516.436  22
   0   1  45 33767.2 1045.49  10
   0  -1  45 35556.8 1091.24  10
  -1   0  45 34649.8 1063.46  10
   1   0  45 34397.1 1056.81  10
   0  -1  45 34809.6 1714.70  26
   0   1  45 34130.6 1694.08  26
   1   0  45 34239.9 1773.58  26
  -1   0  45 35379.3 1693.54  26
  -1   0  45 34427.7 1685.47  27
   0  -1  45 32160.6 1664.62  27
   1   0  45 31822.4 1726.57  27
   0   1  45 34924.1 1703.43  27
  -1   0  45 34610.0 1088.90  14
   0  -1  45 34036.6 1081.99  14
  -1   0  45 33575.6 1041.97  11
   0  -1  45 33590.6 1055.58  18
   1   0  45 34985.5 1070.98  19
   0  -1  45 33958.8 1048.29  19
   1   0  45 34224.9 1032.39  18
   0   1  45 34427.2 1008.30  18
   0   1  45 33683.9 1033.01  19
  -1   0  45 34263.6 1037.29  18
   1   0  45 34060.7 1122.32  14
  -1   0  45 36133.3 1110.90  12
   0   1  45 33446.5 1063.77  22
   0  -1  46 3327.73 242.029  10
   1   0  46 3606.36 236.201  10
   0   1  46 3894.47 236.389  10
  -1   0  46 3967.82 247.419  10
   0   1  46 2939.95 451.093  26
  -1   0  46 3219.33 475.958  26
   1   0  46 2157.84 443.623  26
   0  -1  46 2969.89 475.094  26
  -1   0  46 3144.05 478.821  27
   1   0  46 3265.77 518.725  27
   0   1  46 3887.86 526.513  27
   0  -1  46 3182.35 480.394  27
  -1   0  46 3574.93 248.024  14
   0  -1  46 3154.40 234.274  14
  -1   0  46 3916.19 238.204  11
   0   1  46 3538.12 206.904  18
   0  -1  46 3564.83 232.335  18
   1   0  46 3353.40 234.562  19
   1   0  46 3328.78 215.855  18
   0  -1  46 3490.35 229.042  19
  -1   0  46 3393.71 217.243  18
  -1   0  46 3915.35 263.339  12
   1   0  46 3369.70 260.448  14
   0   1  46 3399.56 235.642  22
  -1   0  47 13249.2 521.824  10
   0  -1  47 13080.4 540.519  10
   1   0  47 13481.0 524.961  10
   0   1  47 13309.5 515.027  10
   1   0  47 12982.8 1036.53  26
   0   1  47 12552.7 964.629  26
  -1   0  47 12302.9 950.030  26
   0  -1  47 10083.6 883.488  26
   1   0  47 12882.1 1037.28  27
   0  -1  47 12776.2 976.522  27
   0   1  47 13301.2 991.663  27
  -1   0  47 12141.0 953.939  27
   0  -1  47 13269.8 538.406  14
  -1   0  47 14044.6 552.761  14
  -1   0  47 13249.9 512.693  11
  -1   0  47 12946.9 496.062  18
   1   0  47 13261.1 500.273  18
   1   0  47 13544.5 531.362  19
   0   1  47 12492.9 472.640  18
   0  -1  47 13036.0 511.018  19
   0  -1  47 13371.8 519.049  18
   1   0  47 13415.5 571.461  14
  -1   0  47 14292.5 563.966  12
   0   1  47 12697.5 520.878  22
  -1   0  48 18365.2 653.954  10
   0  -1  48 18418.2 673.929  10
   1   0  48 18686.8 655.216  10
   0   1  48 18227.8 641.885  10
   1   0  48 17393.7 1217.87  26
   0  -1  48 18046.4 1178.67  26
  -1   0  48 18192.4 1179.32  26
   0   1  48 17336.8 1159.62  26
   1   0  48 17367.9 692.429  14
  -1   0  48 20073.6 703.305  12
   0   1  48 17231.9 1149.22  27
  -1   0  48 16129.2 1121.59  27
   1   0  48 18187.4 1245.21  27
   0  -1  48 17023.9 1164.76  27
   0  -1  48 18656.6 675.737  14
  -1   0  48 17934.6 668.762  14
  -1   0  48 17559.1 619.704  18
   0   1  48 17895.4 600.714  18
   1   0  48 18532.3 628.133  18
   0  -1  48 18131.2 641.510  19
   1   0  48 17572.6 653.710  19
   0  -1  48 17217.2 637.744  18
   0   1  48 16913.0 641.076  22
  -1   0  48 17995.4 641.095  11
  -1   0  49 2046.81 174.018  11
   1   0  49 2099.91 201.691  14
  -1   0  49 2304.25 199.972  12
   0  -1  49 2038.18 182.287  14
  -1   0  49 2112.61 186.417  14
   0   1  49 2304.87 181.211  10
   1   0  49 2274.86 183.694  10
  -1   0  49 2191.03 183.384  10
   0  -1  49 2153.87 192.006  10
   0  -1  49 2119.72 175.000  18
   1   0  49 2161.75 167.240  18
   0  -1  49 2029.30 170.937  19
  -1   0  49 1934.22 160.104  18
   0   1  49 2100.73 156.249  18
   1   0  49 2008.79 177.550  19
   0   1  49 1974.35 175.452  22
   0  -1  50 9236.93 407.771  19
  -1   0  50 9776.74 403.092  18
   1   0  50 10144.7 437.005  19
   0   1  50 9666.44 385.474  18
   1   0  50 10289.6 411.535  18
   0  -1  50 10076.2 425.733  18
  -1   0  50 10009.2 424.286  11
   1   0  50 9940.18 436.565  11
  -1   0  50 10598.5 467.905  12
   1   0  50 9487.35 460.965  14
   1   0  50 9342.90 373.108  17
  -1   0  50 9822.74 428.916  10
   0   1  50 10082.1 423.490  10
   1   0  50 10149.2 429.017  10
   0  -1  50 10463.8 453.736  10
   0   1  50 9268.17 416.585  22
   0  -1  50 9735.79 438.508  14
  -1   0  50 10230.1 452.844  14
   0   1  51 6149.64 278.848  18
   1   0  51 5843.30 290.774  18
   0  -1  51 5762.27 301.262  18
  -1   0  51 5591.36 282.833  18
   1   0  51 5613.37 308.834  19
   0  -1  51 6017.94 299.751  19
  -1   0  51 5653.38 298.735  11
   1   0  51 5665.37 311.710  11
  -1   0  51 5661.14 316.217  14
   1   0  51 6154.62 345.096  14
   0  -1  51 6172.45 322.815  14
   1   0  51 6145.13 273.193  17
   1   0  51 5944.86 308.981  10
  -1   0  51 5554.28 304.746  10
   0   1  51 5934.32 303.129  10
   0  -1  51 5822.43 319.997  10
   0   1  51 5582.75 298.176  22
   1   0  52 844.207 117.151  11
   1   0  52 711.713 121.235  14
   0  -1  52 636.096 105.124  14
   0  -1  52 709.793 106.427  18
   1   0  52 1113.52 119.263  17
  -1   0  52 867.324 114.066  10
   0  -1  52 855.820 124.298  10
   1   0  52 892.079 113.921  10
   0   1  52 905.920 117.024  10
  -1   0  52 789.619 109.883  11
  -1   0  52 897.023 122.030  14
  -1   0  52 818.004 103.955  18
   1   0  52 919.512 109.035  18
   0  -1  52 793.386 102.536  19
   0   1  52 720.178 92.5389  18
   1   0  52 938.185 119.398  19
   1   0  53 510.369 93.8642  19
   0  -1  53 728.836 102.285  18
   0  -1  53 471.147 82.0171  19
   1   0  53 645.476 90.4805  18
   1   0  53 664.569 99.9114  17
  -1   0  53 489.342 78.5031  18
   1   0  53 436.011 98.1297  14
  -1   0  53 599.478 102.752  14
   0  -1  53 469.857 92.7312  14
   0   1  53 493.541 91.3408  10
  -1   0  53 571.280 97.6812  10
   1   0  53 586.351 96.3250  10
   1   0  53 484.858 96.2104  11
   0  -1  53 394.940 90.8926  10
   0  -1  53 507.432 98.0171  11
  -1   0  53 638.371 96.7435  11
   0  -1  54 7826.77 362.958  14
  -1   0  54 7783.07 370.231  14
   1   0  54 7232.81 375.604  14
   0  -1  54 8014.36 369.732  11
  -1   0  54 8080.81 356.090  11
   1   0  54 7323.04 357.200  11
   1   0  54 7971.74 361.044  19
  -1   0  54 7325.40 324.069  18
   0  -1  54 8207.88 353.631  18
   1   0  54 7913.88 339.812  18
   1   0  54 7976.39 356.828  10
  -1   0  54 7880.03 356.305  10
   0   1  54 8046.12 356.151  10
   0  -1  54 7894.42 368.989  10
   1   0  55 11053.8 484.040  14
   0  -1  55 11652.6 467.147  14
  -1   0  55 10666.4 464.188  14
   1   0  55 11942.2 473.560  11
   0  -1  55 11666.8 471.188  11
  -1   0  55 11982.0 459.206  11
   0  -1  55 11821.1 452.097  18
   0  -1  55 12920.5 486.603  10
   1   0  55 12124.8 461.970  10
   0   1  55 12218.0 460.788  10
  -1   0  55 12020.2 463.815  10
  -1   0  56 4585.28 259.550  14
   0  -1  56 4844.85 259.363  14
   1   0  56 4332.13 266.596  14
  -1   0  56 4777.11 254.125  10
   0  -1  56 4754.59 262.669  10
   1   0  56 4678.90 249.516  10
   0   1  56 5126.10 259.098  10
   0  -1  56 4571.89 257.598  11
  -1   0  56 4912.55 253.982  11
   1   0  56 4569.97 257.454  11
   0  -1  56 4622.70 243.761  18
   1   0  57 789.246 111.983  14
  -1   0  57 984.186 111.880  10
   0   1  57 1062.81 114.341  10
   1   0  57 1274.96 121.600  10
   0  -1  57 1088.28 121.667  10
   0  -1  57 1002.73 112.563  14
  -1   0  57 1069.58 120.427  14
   0  -1  57 1005.39 108.309  18
   1   0  57 892.958 110.934  11
  -1   0  57 1116.31 113.884  11
   0  -1  57 1060.97 120.033  11
   0  -1  58 4194.01 239.109  11
   1   0  58 4526.70 243.677  11
  -1   0  58 4543.90 233.963  11
   0  -1  58 3947.98 225.391  14
  -1   0  58 4563.37 244.909  14
   1   0  58 3826.58 238.889  14
   0  -1  58 4295.13 213.174  17
   0   1  58 4756.54 239.386  10
   0  -1  58 4615.49 244.184  10
   1   0  58 4768.43 237.060  10
  -1   0  58 4777.45 241.034  10
   0  -1  58 4466.76 226.705  18
   0  -1  59 370.949 65.9252  18
  -1   0  59 442.580 72.6241  11
   0  -1  59 509.107 81.3561  11
  -1   0  59 462.976 76.2912  10
   0   1  59 535.492 82.4082  10
   1   0  59 531.781 83.0825  11
   1   0  59 584.873 81.4285  10
   0  -1  59 464.907 84.2775  10
   0  -1  59 472.663 75.7071  14
   1   0  59 414.559 82.2295  14
  -1   0  59 471.488 79.9016  14
   1   0  60 2499.63 163.177  11
  -1   0  60 2262.18 151.360  11
   0  -1  60 2285.03 158.507  11
   1   0  60 2374.82 150.980  10
   0   1  60 2452.79 158.005  10
  -1   0  60 2246.25 150.517  10
   0  -1  60 2200.39 155.832  10
   0  -1  60 2421.66 148.210  18
   1   0  60 2207.20 162.955  14
  -1   0  60 2122.58 154.249  14
   0  -1  61 1245.83 111.532  10
   1   0  61 1097.49 98.0488  10
  -1   0  61 1234.76 106.943  10
   0   1  61 1095.15 103.658  10
  -1   0  61 1021.11 103.047  14
   1   0  61 1056.10 108.206  14
   1   0  61 1204.19 108.211  11
  -1   0  61 1267.11 107.252  11
   0  -1  61 971.764 102.760  11
   0   1  62 1228.43 103.242  10
   0  -1  62 1117.57 102.645  10
  -1   0  62 1361.59 107.159  10
   1   0  62 1323.33 104.669  10
  -1   0  62 1153.24 103.741  14
   1   0  62 1156.30 108.394  14
   0  -1  62 1344.01 109.415  11
  -1   0  62 1400.50 106.512  11
   1   0  62 1329.46 108.898  11
  -1   0  63 4841.86 205.717  10
   0  -1  63 4575.91 205.887  10
   1   0  63 4870.85 203.257  10
  -1   0  63 4842.01 212.051  14
   0   1  63 4148.55 211.414  14
   1   0  63 4135.63 204.647  14
   1   0  63 4802.60 212.663  11
   0  -1  63 4533.78 206.478  11
  -1   0  63 4539.47 197.201  11
  -1   0  64 3478.95 158.838  10
   0  -1  64 3315.23 160.162  10
   1   0  64 3399.74 156.133  10
   1   0  64 2768.83 152.719  14
  -1   0  64 3304.99 161.237  14
   0   1  64 3015.49 162.426  14
  -1   0  64 3135.71 150.177  11
   0  -1  64 3033.77 153.852  11
   1   0  64 3198.08 158.691  11
  -1   0  65 638.609 63.6764  10
   0  -1  65 624.903 63.6244  10
   0   1  65 509.486 63.8088  14
   0  -1  65 643.324 63.9365  11
   1   0  65 601.973 64.1636  11
   0  -1  66 1957.86 103.516  10
   0   1  66 1906.18 108.839  14
   0  -1  66 1903.40 100.903  11
   1   0  66 2087.93 107.082  11
   0  -1  67 3779.81 142.193  10
   0   1  67 3538.54 146.443  14
   1   0  67 3906.13 145.397  11
   0  -1  67 3635.65 137.921  11
   1  -1 -11 123555. 3047.10  23
   1  -1 -10 93367.3 2342.40  23
   1  -1  -9 909790. 22181.6  23
   1  -1  -8 8496.65 302.165  23
   1  -1  -7 331343. 8170.52  23
   1  -1  -6 89827.3 2317.84  23
   1  -1  -5 1477.86 114.330  23
   1  -1  -4 50579.5 1381.65  23
   1  -1  -3 138513. 3532.25  23
   1  -1  -2 29769.2 889.725  23
   1  -1  -1 221805. 5576.98  23
   1  -1   0 113837. 2960.69  23
   1  -1   1 225558. 5702.58  23
  -1  -1   1 226794. 5609.86  24
  -1   1   1 226162. 5617.40  24
  -1  -1   2 27152.9 793.225  24
   1  -1   2 29218.5 884.635  23
  -1   1   2 27999.7 799.233  24
  -1  -1   3 137546. 3493.41  24
   1  -1   3 136592. 3584.89  23
  -1   1   3 139680. 3495.77  24
   1  -1   4 48404.7 1387.87  23
  -1  -1   4 47692.7 1310.86  24
  -1   1   4 47348.8 1313.49  24
   1  -1   5 532.696 91.8778  23
  -1   1   5 448.586 71.5113  24
  -1  -1   5 424.358 67.9687  24
  -1   1   6 93089.5 2392.64  24
  -1  -1   6 87691.8 2385.37  24
  -1  -1   7 327561. 8294.54  24
  -1   1   7 337723. 8299.57  24
  -1  -1   8 8047.40 338.765  27
  -1   1   8 6873.72 346.222  24
  -1  -1   8 7141.68 350.353  24
  -1  -1   8 7654.62 332.317  26
  -1  -1   9 985216. 24035.3  27
  -1   1   9 990926. 24032.1  27
  -1   1   9 951876. 24070.8  24
  -1  -1   9 956098. 24081.7  24
  -1   1   9 992708. 24030.6  26
  -1  -1   9 999999. 24035.7  26
  -1   1  10 103325. 2646.85  27
  -1  -1  10 99264.7 2643.96  27
  -1   1  10 96876.1 2683.83  24
   1  -1  10 96731.1 2701.59  23
  -1  -1  10 95925.3 2681.72  24
  -1  -1  10 98585.1 2642.83  26
  -1   1  10 100556. 2640.02  26
  -1  -1  11 133241. 3532.46  27
  -1   1  11 135248. 3529.45  27
  -1  -1  11 136950. 3585.48  24
   1  -1  11 133484. 3582.85  23
  -1   1  11 130395. 3576.57  24
  -1   1  11 137060. 3534.27  26
  -1  -1  11 135998. 3539.57  26
  -1  -1  12 54063.0 1575.86  27
   1  -1  12 54405.5 1626.53  27
   1   1  12 52310.3 1611.39  27
  -1   1  12 53798.8 1576.90  27
   1   1  12 52930.1 1615.81  26
   1  -1  12 54718.9 1627.54  26
   1  -1  12 56296.3 1625.80  23
  -1  -1  12 53223.0 1572.14  26
  -1   1  12 52546.3 1572.41  26
   1  -1  13 225498. 5958.02  26
   1   1  13 228718. 5957.34  27
   1  -1  13 225538. 5960.03  27
  -1  -1  13 231587. 5916.80  27
   1   1  13 230101. 5960.24  26
  -1   1  13 235929. 5914.91  27
   1  -1  13 233076. 5948.43  23
  -1  -1  13 230505. 5916.28  26
  -1   1  13 233621. 5911.82  26
   1  -1  14 13239.4 606.801  27
  -1   1  14 13652.1 578.221  27
   1   1  14 13419.5 610.109  27
   1   1  14 12901.9 601.519  26
  -1  -1  14 13831.4 585.134  27
   1  -1  14 12717.0 597.771  26
   1  -1  14 13422.6 588.753  23
  -1   1  14 12792.9 565.287  26
  -1  -1  14 13153.4 573.000  26
   1  -1  15 17323.8 733.261  27
   1  -1  15 17017.1 727.166  26
  -1  -1  15 17458.5 700.166  27
   1   1  15 16879.7 720.042  26
   1   1  15 16080.0 710.831  27
  -1   1  15 17068.1 691.215  27
   1  -1  15 17164.8 702.471  23
  -1   1  15 17389.8 694.312  26
  -1  -1  15 16389.2 685.221  26
   1  -1  16 3470.68 297.077  27
   1  -1  16 3426.63 295.737  26
  -1  -1  16 3912.86 292.228  27
   1   1  16 3391.41 290.905  26
   1   1  16 3607.79 300.353  27
  -1   1  16 3885.50 290.139  27
  -1  -1  16 3752.88 288.216  26
  -1   1  16 3843.62 289.774  26
   1  -1  16 3627.35 286.675  23
  -1  -1  17 804.415 138.922  27
   1   1  17 661.438 135.512  27
  -1   1  17 793.718 134.815  27
   1  -1  17 693.689 142.869  27
   1  -1  17 871.463 142.429  23
  -1  -1  17 834.742 139.768  26
   1   1  17 807.343 149.955  26
   1  -1  17 803.164 146.829  26
  -1   1  17 997.880 149.827  26
   1  -1  18 2661.18 274.713  26
   1   1  18 2724.99 274.686  26
  -1  -1  18 2520.56 247.979  27
   1  -1  18 2522.92 265.747  27
  -1   1  18 2552.39 248.254  27
   1   1  18 2142.00 244.975  27
   1  -1  18 2545.24 247.183  23
  -1   1  18 2529.99 244.913  26
  -1  -1  18 2294.08 236.373  26
   1  -1  19 57101.8 1845.91  27
   1   1  19 56874.2 1836.07  27
   1   1  19 56388.3 1835.51  26
  -1  -1  19 56760.0 1792.99  27
  -1   1  19 57692.5 1787.75  27
   1  -1  19 55834.4 1838.13  26
   1  -1  19 57273.6 1768.90  23
  -1   1  19 54804.8 1771.41  26
  -1  -1  19 56321.6 1792.69  26
   1  -1  20 2601.06 287.335  26
   1   1  20 3466.57 322.040  26
   1  -1  20 2505.73 282.357  27
  -1   1  20 2896.82 278.838  27
  -1  -1  20 2127.43 245.284  27
   1   1  20 2457.69 276.172  27
   1  -1  20 3127.65 278.616  23
  -1  -1  20 2430.85 256.740  26
  -1   1  20 2797.14 271.988  26
   1   1  21 25841.3 1074.78  27
  -1  -1  21 26870.4 1045.64  27
   1  -1  21 26079.7 1085.31  27
  -1   1  21 25416.5 1019.00  27
   1  -1  21 25822.9 1000.25  23
  -1  -1  21 25463.7 1026.51  26
   1  -1  21 24981.9 1075.45  26
   1   1  21 26305.5 1080.45  26
  -1   1  21 25772.0 1020.17  26
  -1  -1  22 19686.6 869.618  27
   1  -1  22 19858.0 922.802  27
  -1   1  22 19067.4 851.900  27
   1   1  22 18935.7 900.563  27
   1  -1  22 18119.3 810.757  23
   1   1  22 19246.7 905.798  26
  -1   1  22 19955.5 866.547  26
  -1  -1  22 20148.2 876.140  26
   1  -1  22 18248.7 897.073  26
   1  -1  23 10392.8 644.323  27
  -1  -1  23 9884.95 590.889  27
  -1   1  23 10358.4 595.832  27
   1   1  23 10358.1 637.619  27
   1  -1  23 10321.1 570.612  23
   1   1  23 11074.7 655.320  26
  -1  -1  23 10094.7 598.010  26
   1  -1  23 9507.94 625.312  26
  -1   1  23 10703.6 602.988  26
   1   1  24 11767.3 711.391  27
  -1   1  24 13075.4 701.360  27
   1  -1  24 13148.5 752.799  27
  -1  -1  24 13138.6 706.195  27
   1  -1  24 13905.9 676.992  23
  -1   1  24 12909.7 694.137  26
   1  -1  24 13537.8 765.437  26
   1   1  24 12868.4 738.006  26
  -1  -1  24 12068.6 688.918  26
   1   1  25 9711.09 637.992  27
   1  -1  25 9708.95 651.433  27
  -1  -1  25 10338.4 624.588  27
  -1   1  25 10050.5 607.476  27
   1  -1  25 10171.7 573.584  23
   1  -1  25 9349.90 640.512  26
  -1  -1  25 10447.3 626.265  26
   1   1  25 9498.85 636.475  26
  -1   1  25 9646.85 600.503  26
  -1  -1  26 5325.08 439.820  27
  -1   1  26 4649.50 408.166  27
   1  -1  26 4606.92 442.628  27
   1   1  26 4677.37 443.117  27
   1  -1  26 4681.02 377.967  23
  -1   1  26 5038.13 423.104  26
  -1  -1  26 4855.73 421.234  26
   1   1  26 5376.82 473.141  26
   1  -1  26 5017.67 462.914  26
  -1   1  27 28664.2 1204.12  27
   1   1  27 29614.1 1293.58  27
  -1  -1  27 30108.3 1229.98  27
   1  -1  27 28409.8 1274.37  27
   1  -1  27 28474.2 1127.38  23
   1   1  27 27772.7 972.460  23
  -1  -1  27 29855.6 1227.43  26
   1   1  27 28046.8 1267.70  26
   1  -1  27 27503.4 1265.01  26
  -1   1  27 30191.6 1224.23  26
  -1  -1  28 8143.75 582.986  27
   1  -1  28 9219.95 661.144  27
  -1   1  28 8065.85 576.963  27
   1   1  28 7499.20 597.370  27
   1  -1  28 8668.24 534.977  23
   1   1  28 8305.68 424.666  23
   1   1  28 8207.92 622.777  26
  -1   1  28 8566.06 587.713  26
   1  -1  28 8305.81 635.864  26
  -1  -1  28 8765.81 600.516  26
  -1  -1  29 76325.7 2488.77  27
  -1   1  29 75382.8 2461.72  27
   1   1  29 72585.1 2532.06  27
   1  -1  29 76181.0 2570.27  27
   1   1  29 75080.9 2559.83  26
   1  -1  29 74966.5 2563.60  26
  -1   1  29 74407.2 2451.50  26
  -1  -1  29 75255.6 2482.41  26
   1  -1  29 74004.7 2326.72  23
   1  -1  30 22366.2 978.440  23
   1   1  30 22776.0 1160.61  26
  -1   1  30 22956.6 1088.16  26
  -1  -1  30 22077.8 1085.37  26
   1  -1  30 23165.9 1173.99  26
   1   1  30 23928.5 1180.49  27
  -1   1  30 23325.9 1095.70  27
   1  -1  30 23586.9 1182.29  27
  -1  -1  30 22690.7 1096.17  27
   1  -1  31 13204.7 713.767  23
  -1  -1  31 16858.6 899.784  26
   1  -1  31 13419.5 874.508  26
   1   1  31 14772.7 908.435  26
  -1   1  31 14335.9 833.253  26
  -1   1  31 14659.4 839.682  27
  -1  -1  31 14429.1 845.490  27
   1   1  31 13739.4 876.284  27
   1  -1  31 14598.7 909.356  27
   1  -1  32 3486.60 339.823  23
  -1   1  32 4159.05 433.704  26
   1  -1  32 4092.11 469.433  26
  -1  -1  32 4572.54 455.625  26
   1   1  32 3352.27 425.003  26
  -1  -1  32 3866.33 425.374  27
   1  -1  32 3885.97 456.002  27
  -1   1  32 3177.25 383.223  27
   1   1  32 3189.36 415.150  27
   1  -1  33 114.247 76.3115  23
   1   1  33 39.5092 98.3432  26
  -1   1  33 131.755 97.0105  26
   1  -1  33 40.0114 89.0813  26
  -1  -1  33 67.2571 99.0417  26
   1  -1  33 79.7677 108.749  27
   1   1  33 157.543 115.994  27
  -1   1  33 33.0836 73.6622  27
  -1  -1  33 33.7757 65.1318  27
   1  -1  34 2874.90 307.454  23
  -1  -1  34 2588.73 363.640  26
   1  -1  34 3148.69 430.845  26
  -1   1  34 3323.76 402.460  26
   1   1  34 2824.83 408.457  26
  -1  -1  34 2986.58 381.560  27
   1   1  34 2408.17 381.085  27
  -1   1  34 2925.38 385.597  27
   1  -1  34 2973.83 414.537  27
  -1  -1  35 4035.05 462.180  26
  -1   1  35 4373.82 474.192  26
   1  -1  35 3943.72 497.355  26
   1   1  35 4535.79 518.505  26
  -1  -1  35 4490.90 483.284  27
  -1   1  35 4110.14 457.921  27
   1  -1  35 4445.87 524.876  27
   1   1  35 4100.79 493.052  27
  -1   1  36 10508.0 757.645  26
  -1  -1  36 10725.9 772.599  26
   1  -1  36 11123.7 849.459  26
   1   1  36 11919.9 871.283  26
  -1   1  36 11070.4 779.159  27
  -1  -1  36 11562.8 800.068  27
   1   1  36 9487.29 792.476  27
   1  -1  36 10560.7 829.900  27
   1  -1  37 41443.7 1881.63  26
  -1  -1  37 42183.2 1794.34  26
  -1   1  37 44940.0 1818.25  26
   1   1  37 42776.1 1899.78  26
   1  -1  37 43405.2 1910.73  27
  -1  -1  37 42646.9 1805.98  27
  -1   1  37 42401.7 1779.96  27
   1   1  37 44081.0 1915.37  27
   1  -1  38 14593.9 1037.10  26
  -1   1  38 16653.6 1004.43  26
  -1  -1  38 15760.7 994.689  26
   1   1  38 16480.2 1074.52  26
   1  -1  38 15371.6 1051.47  27
  -1   1  38 16039.5 989.129  27
  -1  -1  38 16924.3 1024.64  27
   1   1  38 15705.5 1060.31  27
  -1   1  39 10152.9 439.486  14
   1   1  39 9740.28 462.423  14
  -1  -1  39 10020.3 443.674  12
  -1   1  39 10256.1 444.763  12
   1  -1  39 8667.77 785.886  27
  -1  -1  39 9856.76 773.634  27
  -1   1  39 10269.8 775.735  27
   1   1  39 8119.40 759.875  27
  -1  -1  39 9353.60 423.861  10
   1  -1  39 9544.76 424.450  10
   1   1  39 10477.8 407.785  10
  -1   1  39 9964.16 404.572  10
   1  -1  39 9741.47 831.464  26
  -1   1  39 10496.1 783.552  26
  -1  -1  39 9311.05 752.031  26
   1   1  39 9136.23 806.179  26
  -1   1  39 9837.87 399.494  11
   1   1  39 9689.13 410.584  19
   1  -1  40 1440.04 143.170  18
   1   1  40 1389.48 126.405  18
   1   1  40 1695.23 150.027  19
  -1  -1  40 1386.83 143.919  18
  -1  -1  40 1752.42 158.958  14
  -1   1  40 1283.21 147.892  14
   1  -1  40 1136.16 144.931  14
   1   1  40 1508.02 169.537  14
  -1  -1  40 1373.14 154.425  12
  -1   1  40 1352.79 151.105  12
  -1   1  40 1488.77 303.665  27
   1   1  40 1279.84 330.415  27
   1  -1  40 1288.81 318.686  27
  -1  -1  40 1054.20 259.215  27
   1  -1  40 893.073 288.873  26
  -1  -1  40 1552.87 304.563  26
   1   1  40 1625.95 365.291  26
  -1   1  40 1440.72 288.052  26
  -1   1  40 1519.48 137.320  11
  -1   1  40 1086.84 122.331  10
   1   1  40 1368.81 136.012  10
  -1  -1  40 1211.70 141.389  10
   1  -1  40 1416.60 151.384  10
  -1  -1  41 1204.37 127.597  20
   1  -1  41 1039.26 121.564  18
   1   1  41 1185.05 114.932  18
   1   1  41 1130.50 129.086  19
   1  -1  41 967.700 125.969  19
  -1  -1  41 1149.69 131.188  18
  -1  -1  41 1003.35 124.808  14
  -1   1  41 1178.04 140.506  14
  -1  -1  41 1081.23 139.231  12
   1  -1  41 1122.33 141.055  14
  -1   1  41 1052.55 139.879  12
   1   1  41 1408.45 350.648  27
  -1   1  41 1490.26 304.612  27
  -1  -1  41 694.368 222.936  27
   1  -1  41 1417.02 343.655  27
  -1   1  41 925.176 119.036  22
  -1   1  41 932.404 251.018  26
   1   1  41 1006.87 286.946  26
   1  -1  41 816.529 301.733  26
  -1  -1  41 1166.22 285.652  26
  -1   1  41 1202.25 125.067  11
  -1   1  41 1189.86 127.222  10
  -1  -1  41 1100.54 135.850  10
   1   1  41 1004.84 117.885  10
   1  -1  41 1144.51 135.314  10
   1  -1  42 4346.34 253.755  18
   1  -1  42 4792.87 277.554  19
   1   1  42 4406.44 258.104  19
  -1  -1  42 4660.47 261.719  20
   1   1  42 4338.01 234.239  18
  -1  -1  42 4433.53 267.067  18
  -1  -1  42 4455.10 264.752  14
  -1   1  42 4378.46 274.220  14
  -1  -1  42 3822.85 263.501  12
   1  -1  42 4565.26 286.833  14
  -1   1  42 4419.87 279.760  12
  -1   1  42 4076.88 517.494  27
  -1  -1  42 3888.22 500.899  27
   1  -1  42 3998.41 555.669  27
   1   1  42 3894.84 545.697  27
  -1   1  42 4395.36 259.003  22
  -1   1  42 3971.12 510.633  26
  -1  -1  42 3913.19 500.960  26
   1   1  42 3929.64 550.385  26
   1  -1  42 4157.41 562.068  26
  -1   1  42 4689.06 257.276  11
   1   1  42 4153.10 250.523  11
  -1  -1  42 4375.85 269.406  10
   1  -1  42 4594.07 273.869  10
   1   1  42 4651.89 256.282  10
  -1   1  42 4762.24 259.075  10
  -1  -1  43 7206.63 341.725  20
   1   1  43 7194.31 315.795  18
   1   1  43 6932.25 339.263  19
   1  -1  43 6668.72 349.323  19
   1  -1  43 7067.02 338.363  18
  -1  -1  43 6799.08 346.615  18
  -1   1  43 7297.74 367.595  14
  -1  -1  43 6956.22 346.549  14
   1  -1  43 6388.20 358.161  14
  -1  -1  43 7150.28 368.484  12
  -1   1  43 7488.18 373.520  12
   1   1  43 6141.86 704.291  27
  -1   1  43 6268.72 643.910  27
  -1  -1  43 6335.60 657.058  27
   1  -1  43 6325.43 697.236  27
  -1   1  43 6702.19 335.348  22
  -1  -1  43 6349.56 652.123  26
   1   1  43 5356.80 656.899  26
  -1   1  43 6767.76 656.279  26
   1  -1  43 6591.32 714.545  26
   1   1  43 7317.55 345.027  11
  -1   1  43 7074.35 330.993  11
  -1  -1  43 7087.53 357.751  10
   1  -1  43 6599.17 345.794  10
   1   1  43 7264.04 334.145  10
  -1   1  43 6827.50 327.912  10
   1  -1  44 8534.17 409.139  19
   1   1  44 8627.39 363.508  18
  -1  -1  44 9187.30 398.142  20
   1   1  44 8934.63 401.247  19
   1  -1  44 8991.03 395.604  18
  -1  -1  44 9028.50 411.007  18
  -1   1  44 9105.24 423.768  14
  -1  -1  44 9357.28 414.535  14
  -1  -1  44 9177.51 430.362  12
   1  -1  44 9111.91 432.790  14
  -1   1  44 9187.84 428.759  12
  -1  -1  44 8585.15 766.354  27
   1   1  44 8508.97 814.524  27
   1  -1  44 7842.06 788.338  27
  -1   1  44 8887.91 775.599  27
  -1   1  44 8809.00 397.294  22
  -1   1  44 8071.64 738.252  26
  -1  -1  44 8485.91 760.255  26
   1  -1  44 7681.40 790.513  26
   1   1  44 8136.97 797.156  26
  -1   1  44 8743.90 385.907  11
   1   1  44 8590.19 391.888  11
  -1   1  44 8777.43 390.244  10
   1   1  44 9285.48 393.673  10
   1  -1  44 9517.66 420.249  10
  -1  -1  44 8871.63 415.469  10
   1   1  45 14991.1 525.220  18
   1  -1  45 14913.0 578.047  19
  -1   1  45 13329.7 496.542  18
   1   1  45 14713.7 560.756  19
   1  -1  45 15261.7 558.210  18
  -1  -1  45 14633.7 564.939  18
  -1   1  45 14164.1 577.420  14
  -1  -1  45 15071.5 572.233  14
   1  -1  45 13953.6 584.679  14
  -1  -1  45 15070.5 592.538  12
  -1   1  45 15321.4 596.479  12
   1  -1  45 13017.9 1042.39  27
  -1  -1  45 15193.2 1047.76  27
  -1   1  45 13303.4 986.475  27
   1   1  45 12883.5 1033.59  27
  -1   1  45 14125.3 547.491  22
  -1  -1  45 15655.4 1055.96  26
   1  -1  45 13119.1 1038.50  26
   1   1  45 12127.8 1005.28  26
  -1   1  45 14496.5 1012.10  26
   1   1  45 15571.7 565.753  11
  -1   1  45 14894.4 549.151  11
   1  -1  45 15731.4 585.778  10
   1   1  45 14566.1 544.324  10
  -1  -1  45 14524.9 575.973  10
  -1   1  45 14789.0 547.532  10
   1   1  46 12218.9 457.522  18
   1  -1  46 12657.9 491.050  18
   1   1  46 12355.0 494.662  19
  -1   1  46 11339.3 434.710  18
   1  -1  46 11523.4 497.078  19
  -1  -1  46 12439.3 499.976  18
  -1  -1  46 12452.3 500.626  14
  -1  -1  46 12931.3 532.176  12
   1  -1  46 11999.7 520.932  14
  -1   1  46 12691.7 528.430  12
   1   1  46 10040.8 914.882  27
   1  -1  46 9726.67 905.775  27
  -1  -1  46 12309.5 944.130  27
  -1   1  46 11461.4 907.158  27
  -1   1  46 12224.7 488.153  22
  -1  -1  46 11477.0 908.919  26
  -1   1  46 11112.0 893.204  26
   1   1  46 11058.6 954.799  26
   1  -1  46 10311.9 926.742  26
  -1   1  46 12258.5 480.147  11
   1   1  46 11540.0 481.740  11
  -1  -1  46 12900.0 517.335  10
   1   1  46 12213.7 478.855  10
  -1   1  46 12317.9 480.732  10
   1  -1  46 12192.6 506.126  10
   1  -1  47 14341.4 547.497  10
   1   1  47 13361.7 509.566  10
  -1   1  47 13303.1 508.723  10
  -1  -1  47 13658.4 544.339  10
   1   1  47 11772.5 993.143  26
  -1   1  47 13192.1 970.383  26
   1  -1  47 11337.0 961.460  26
  -1  -1  47 13675.8 991.923  26
   1  -1  47 11890.0 992.031  27
   1   1  47 11404.8 975.570  27
  -1   1  47 12714.3 964.789  27
  -1  -1  47 12048.8 954.553  27
  -1  -1  47 13805.8 531.446  14
   1   1  47 12395.1 509.052  11
  -1   1  47 13213.9 509.020  11
  -1   1  47 12896.2 509.230  22
   1  -1  47 12537.0 541.100  14
  -1  -1  47 13705.0 555.540  12
  -1   1  47 14098.0 558.362  12
  -1  -1  47 12523.0 515.439  18
   1   1  47 13267.9 520.187  19
   1  -1  47 13714.8 516.180  18
  -1   1  47 12015.7 458.671  18
   1  -1  47 13119.5 533.258  19
   1   1  47 13415.3 487.470  18
   1  -1  48 10045.2 452.579  10
  -1   1  48 10863.8 442.322  10
  -1  -1  48 10347.9 460.547  10
   1   1  48 11105.9 442.793  10
   1   1  48 9051.28 861.365  26
   1  -1  48 10478.5 920.533  26
   1  -1  48 10827.0 479.911  14
  -1   1  48 11244.5 487.577  12
  -1  -1  48 10914.0 479.652  12
   1  -1  48 9022.74 859.848  27
   1   1  48 9117.33 866.586  27
  -1   1  48 10018.9 394.083  18
   1  -1  48 10515.5 461.353  19
   1   1  48 10846.3 419.652  18
  -1  -1  48 10868.5 454.513  18
   1   1  48 10364.4 447.352  19
   1  -1  48 10283.8 436.134  18
  -1   1  48 10366.7 437.399  22
   1   1  48 10612.2 448.760  11
  -1   1  48 10686.9 440.455  11
  -1  -1  48 11413.0 465.306  14
   1  -1  49 7396.25 382.224  14
  -1  -1  49 7658.14 366.663  14
   1   1  49 7829.15 366.810  11
  -1   1  49 7812.96 357.179  11
  -1  -1  49 8154.30 399.057  12
  -1   1  49 8213.24 399.305  12
  -1  -1  49 6838.49 314.414   8
  -1   1  49 7809.98 357.484  22
   1   1  49 7281.59 370.025  22
  -1   1  49 7303.52 313.255  18
  -1  -1  49 7119.95 355.457  18
   1  -1  49 7940.89 379.704  19
   1  -1  49 7248.38 347.641  18
  -1  -1  49 7402.17 372.735  10
   1   1  49 8453.57 364.481  10
   1  -1  49 8155.08 381.275  10
  -1   1  49 7475.04 351.800  10
  -1   1  50 7794.89 355.759  11
  -1  -1  50 7426.96 353.384  11
   1   1  50 8028.08 367.928  11
  -1  -1  50 7027.98 311.790   8
   1  -1  50 7803.54 373.017  19
  -1  -1  50 7350.36 354.258  18
   1  -1  50 7547.80 347.117  18
   1   1  50 6302.32 345.039  22
  -1   1  50 7568.61 347.667  22
  -1   1  50 7839.33 354.636  10
   1   1  50 7553.53 349.222  10
   1  -1  50 7512.04 366.456  10
  -1  -1  50 7463.89 371.161  10
  -1  -1  50 8091.25 372.210  14
   1  -1  50 6920.75 369.148  14
   1  -1  51 6976.43 366.649  14
  -1  -1  51 7378.12 356.317  14
   1  -1  51 7448.23 364.390  19
  -1  -1  51 7710.28 358.654  18
   1  -1  51 7434.90 344.048  18
  -1   1  51 7823.50 353.129  11
  -1  -1  51 7217.36 347.418  11
   1   1  51 7428.47 357.230  11
   1   1  51 7051.20 355.592  22
  -1  -1  51 7593.45 370.105  10
   1   1  51 7907.17 353.265  10
   1  -1  51 7729.06 368.977  10
  -1   1  51 7726.40 350.786  10
   1  -1  52 3407.82 204.878  17
   1  -1  52 3662.64 244.484  14
  -1  -1  52 3304.62 219.925  14
   1  -1  52 3617.14 219.404  18
   1  -1  52 3174.36 221.639  19
  -1  -1  52 3669.87 225.788  18
   1   1  52 3218.53 219.199  11
  -1  -1  52 3232.96 217.392  11
  -1   1  52 3477.39 218.199  11
   1   1  52 3029.15 217.687  22
   1  -1  52 3707.66 234.791  10
   1   1  52 3177.00 209.802  10
  -1  -1  52 3290.43 229.695  10
  -1   1  52 3378.90 217.191  10
   1  -1  53 1512.52 139.437  18
  -1  -1  53 1560.48 143.227  18
   1  -1  53 1750.72 157.982  19
  -1  -1  53 1265.49 135.099  11
   1   1  53 1715.40 155.183  11
  -1   1  53 1515.43 141.135  11
   1  -1  53 1814.61 147.277  17
   1   1  53 1603.16 144.354  10
  -1   1  53 1465.37 145.061  10
   1  -1  53 1452.76 146.372  10
  -1  -1  53 1281.97 144.266  10
   1  -1  53 1452.55 152.211  14
  -1  -1  53 1476.84 145.436  14
  -1  -1  54 713.913 99.1517  18
   1  -1  54 612.182 99.1468  19
   1  -1  54 664.701 95.1696  18
   1  -1  54 848.541 113.061  17
   1  -1  54 625.810 101.401  14
  -1  -1  54 673.186 100.364  14
  -1   1  54 748.944 101.121  10
  -1  -1  54 648.165 96.1524  11
  -1  -1  54 592.720 103.463  10
   1   1  54 686.991 97.7809  10
   1  -1  54 709.339 106.746  10
  -1   1  54 849.021 109.122  11
   1   1  54 864.767 112.159  11
   1  -1  55 4414.68 254.692  19
   1  -1  55 4992.94 253.991  18
  -1  -1  55 4792.54 249.850  18
   1  -1  55 4620.10 267.339  11
  -1   1  55 4979.54 257.271  11
   1   1  55 5136.49 267.670  11
  -1  -1  55 4706.51 254.548  11
   1  -1  55 4668.22 234.866  17
   1  -1  55 4378.46 259.405  14
  -1  -1  55 4649.70 255.372  14
  -1  -1  55 4898.38 268.822  10
   1   1  55 4750.13 251.334  10
  -1   1  55 4739.03 252.539  10
   1  -1  55 5099.45 268.883  10
   1  -1  56 2744.11 176.485  18
  -1  -1  56 2541.41 172.617  18
   1  -1  56 2431.01 177.695  19
   1  -1  56 2674.05 191.775  11
  -1  -1  56 2780.96 184.069  11
   1   1  56 2867.38 189.276  11
  -1   1  56 2885.88 186.104  11
   1  -1  56 2806.74 173.587  17
  -1  -1  56 2733.69 190.721  10
  -1   1  56 2682.00 178.953  10
   1  -1  56 2740.22 186.873  10
   1   1  56 2811.96 181.033  10
   1  -1  56 2109.42 174.029  14
  -1  -1  56 2452.23 176.070  14
   1  -1  57 775.086 102.049  14
  -1  -1  57 756.646 92.7409  18
   1  -1  57 716.476 93.6849  19
   1  -1  57 758.518 92.8423  18
   1  -1  57 664.663 91.4130  17
  -1  -1  57 605.575 88.7312  14
   1  -1  57 780.614 103.745  11
  -1   1  57 733.901 94.5911  11
   1   1  57 659.471 93.4855  11
  -1  -1  57 613.843 87.4914  11
   1  -1  57 672.396 95.6049  10
  -1  -1  57 726.637 99.3591  10
  -1   1  57 648.130 90.5955  10
   1   1  57 756.825 93.7692  10
  -1  -1  58 843.693 97.5351  14
  -1  -1  58 884.352 94.7104  18
   1  -1  58 964.169 99.8290  18
   1  -1  58 567.720 87.6304  14
  -1   1  58 779.679 94.9378  10
   1   1  58 726.120 90.2933  10
  -1  -1  58 834.842 103.403  10
   1  -1  58 796.051 99.3892  10
   1  -1  58 705.632 90.4542  17
  -1   1  58 1140.66 110.526  11
   1  -1  58 753.034 100.374  11
   1   1  58 909.914 104.832  11
  -1  -1  58 924.796 99.9544  11
  -1  -1  59 129.169 53.6240  10
  -1   1  59 251.801 59.5596  10
   1   1  59 181.875 52.8223  10
   1  -1  59 116.562 50.0630  10
  -1  -1  59 112.505 48.8277  11
   1  -1  59 175.160 56.9746  11
  -1  -1  59 94.2557 43.8226  14
  -1   1  59 139.714 48.5899  11
   1   1  59 188.902 58.2743  11
  -1   1  60 948.621 96.1660  10
   1   1  60 867.047 90.7207  10
   1  -1  60 839.108 93.2912  10
  -1  -1  60 800.565 93.4965  10
  -1   1  60 877.072 92.3297  11
   1   1  60 980.577 100.117  11
  -1  -1  60 866.795 89.8275  11
   1  -1  60 868.365 97.4306  11
   1   1  61 1900.04 148.338  14
   1   1  61 2424.04 143.881  10
   1  -1  61 2106.60 139.479  10
  -1   1  61 2336.64 143.405  10
  -1  -1  61 2250.63 145.834  10
  -1  -1  61 2264.79 139.188  11
   1  -1  61 2131.73 145.172  11
  -1   1  61 2327.77 142.115  11
   1   1  61 2161.48 142.679  11
   1   1  62 2026.14 144.871  14
   1  -1  62 2106.90 130.360  10
  -1  -1  62 2092.01 134.245  10
   1  -1  62 2078.21 136.925  11
  -1   1  62 2075.14 129.386  11
  -1  -1  62 2126.79 127.724  11
   1   1  62 2238.90 137.189  11
   1  -1  63 574.036 67.6466  10
  -1  -1  63 659.702 72.7844  10
   1   1  63 510.719 73.0690  14
   1  -1  63 539.493 68.4687  11
  -1   1  63 519.966 65.4228  11
   1   1  63 598.277 69.8435  11
   1   1  64 1132.01 96.6101  14
   1  -1  64 1179.04 86.2125  10
  -1  -1  64 1081.53 86.3413  10
   1  -1  64 1208.78 92.5424  11
  -1   1  64 1332.27 90.8004  11
   1   1  64 1173.74 89.8218  11
   1   1  65 9310.65 339.900  14
   1  -1  65 10908.4 329.498  10
  -1  -1  65 10931.1 332.405  10
   1  -1  65 9637.95 330.639  11
   1   1  65 11016.6 336.921  11
   1   1  66 555.940 58.6277  14
  -1  -1  66 589.988 54.1533  10
   1  -1  66 671.077 55.3432  10
   1   1  66 634.469 57.1648  11
   1   1  67 1564.87 82.4791  14
   2  -1 -15 56014.4 1472.48  23
   2  -1 -14 49114.9 1335.01  23
   2  -1 -13 3370.23 189.215  23
  -1  -2  -1 105349. 2667.09  24
  -1  -2   0 1140.56 92.5923  24
  -2   1   1 109766. 2793.83  24
  -1  -2   1 101505. 2646.19  24
  -1  -2   2 461661. 11326.9  24
  -2   1   2 459267. 11456.2  24
  -2   1   3 82231.8 2231.26  24
  -1  -2   3 80274.4 2116.12  24
  -1  -2   4 38085.4 1086.38  24
  -2   1   4 37823.4 1176.88  24
  -1  -2   5 104071. 2706.74  24
  -2   1   5 102745. 2803.47  24
  -2   1   6 28145.1 964.765  24
  -1  -2   6 28292.2 879.816  24
  -1  -2   7 35578.8 1087.44  24
  -2   1   7 36559.8 1174.23  24
   1   2   8 58634.7 1629.80  26
   1   2   8 56885.1 1623.13  27
  -2   1   8 56242.6 1716.37  24
   1   2   9 116167. 3082.65  26
   1   2   9 116849. 3085.81  27
  -2   1   9 115988. 3194.18  24
   1   2  10 102186. 2733.97  27
   1   2  10 99717.6 2729.53  26
  -2   1  10 101215. 2839.36  24
   1   2  11 88724.2 2499.71  27
   1   2  11 92934.9 2510.81  26
  -2   1  11 91488.2 2624.76  24
  -1  -2  12 101913. 2686.11  27
   1   2  12 94164.3 2710.41  26
   1   2  12 94842.8 2714.27  27
  -2   1  12 99129.3 2831.97  24
  -1  -2  12 104366. 2691.78  26
  -1  -2  13 1927.53 182.410  27
   1   2  13 2026.10 203.209  27
   1   2  13 1812.47 190.504  26
  -2   1  13 1790.45 219.233  24
  -1  -2  13 2301.07 195.705  26
   1   2  14 47790.4 1563.86  27
   1   2  14 49450.9 1574.02  26
  -1  -2  14 54940.8 1558.27  27
  -2   1  14 52441.6 1692.69  24
  -1  -2  14 50900.4 1537.43  26
   1   2  15 57499.5 1808.45  27
   1   2  15 55381.3 1798.76  26
  -1  -2  15 62014.3 1776.15  27
  -2   1  15 61055.0 1924.07  24
  -1  -2  15 61133.8 1770.23  26
  -1  -2  16 34050.7 1115.52  27
   1   2  16 30466.0 1132.96  26
   1   2  16 31077.6 1135.23  27
  -2   1  16 33172.9 1239.89  24
  -1  -2  16 32195.0 1098.61  26
   1   2  17 64513.5 2005.28  27
  -1  -2  17 64701.7 1960.29  27
  -2   1  17 61534.2 2099.72  24
   2  -1  17 67230.7 2097.00  23
   1   2  17 64784.5 2007.78  26
  -1  -2  17 69692.8 1981.17  26
   2  -1  18 143272. 4026.52  27
   1   2  18 133192. 3850.60  27
   2  -1  18 138532. 4002.91  26
  -1  -2  18 145547. 3826.17  27
   2  -1  18 142019. 3963.88  23
   1   2  18 135322. 3859.72  26
  -1  -2  18 143393. 3821.49  26
   1   2  19 59070.1 1937.34  27
   2  -1  19 61075.3 2074.89  26
   2  -1  19 60195.9 2066.53  27
  -1  -2  19 60999.5 1900.85  27
   2  -1  19 63394.2 2018.04  23
   1   2  19 60486.8 1951.25  26
  -1  -2  19 64278.3 1920.75  26
  -1  -2  20 15589.2 709.498  27
   2  -1  20 15317.5 823.438  26
   2  -1  20 14273.9 808.136  27
   1   2  20 14220.2 728.657  27
   2  -1  20 15396.6 778.710  23
  -1  -2  20 15983.4 718.237  26
   1   2  20 13527.6 715.524  26
  -1  -2  21 59314.0 1888.35  27
   2  -1  21 58134.1 2052.33  27
   1   2  21 55977.0 1924.77  27
   2  -1  21 59480.2 2063.58  26
   2  -1  21 61617.7 1997.20  23
  -1  -2  21 59536.5 1885.22  26
   1   2  21 58354.0 1940.05  26
   1   2  22 8999.82 572.770  27
   2  -1  22 9120.54 642.014  27
   2  -1  22 9037.98 633.577  26
  -1  -2  22 9761.99 558.962  27
   2  -1  22 9397.95 597.106  23
  -1  -2  22 9387.89 551.140  26
   1   2  22 9061.78 576.670  26
   2  -1  23 3248.23 377.286  27
  -1  -2  23 3769.80 342.648  27
   1   2  23 3109.56 334.649  27
   2  -1  23 3523.00 389.174  26
   2  -1  23 3083.46 336.574  23
   1   2  23 3602.01 359.773  26
  -1  -2  23 3514.21 330.785  26
  -1  -2  24 52397.2 1764.83  27
   2  -1  24 49787.2 1909.13  27
   2  -1  24 50972.3 1921.67  26
   1   2  24 49387.7 1787.50  27
  -1  -2  24 51455.3 1752.94  26
   1   2  24 51010.3 1803.22  26
   2  -1  24 52265.7 1819.94  23
   1   2  25 854.068 189.691  27
  -1  -2  25 695.914 161.036  27
   2  -1  25 550.340 171.941  27
   2  -1  25 574.365 158.972  23
   2  -1  25 686.035 187.706  26
   1   2  25 635.713 166.422  26
  -1  -2  25 621.116 153.561  26
   1   2  26 10661.9 681.329  27
   2  -1  26 11068.1 764.312  27
  -1  -2  26 10759.7 647.398  27
   2  -1  26 10150.7 734.423  26
   2  -1  26 11172.7 684.991  23
  -1  -2  26 10310.9 634.025  26
   1   2  26 10087.7 664.689  26
  -1  -2  27 15127.2 798.905  27
   2  -1  27 13274.1 872.404  27
   2  -1  27 15476.1 931.796  26
   1   2  27 13752.1 812.776  27
   2  -1  27 14224.1 804.098  23
  -1  -2  27 13985.4 769.933  26
   1   2  27 13704.4 815.561  26
  -1  -2  28 6985.69 534.859  27
   2  -1  28 6751.49 610.329  27
   1   2  28 6348.76 539.028  27
   2  -1  28 6683.19 539.010  23
  -1  -2  28 7474.44 548.995  26
   1   2  28 6211.82 531.429  26
   2  -1  28 7595.19 640.975  26
   2  -1  29 24004.7 1267.34  27
  -1  -2  29 24499.8 1131.77  27
   1   2  29 24524.6 1183.40  27
   1   2  29 24469.4 1173.15  26
  -1  -2  29 25161.4 1135.69  26
   2  -1  29 24408.2 1273.07  26
   2  -1  29 24368.4 1142.77  23
   2  -1  30 1802.01 334.986  27
   1   2  30 1427.57 261.772  27
  -1  -2  30 1468.24 254.276  27
   1   2  30 1193.19 245.535  26
  -1  -2  30 1461.62 253.152  26
   2  -1  30 1474.21 302.271  26
   2  -1  30 1564.96 258.030  23
  -1  -2  31 1052.34 227.660  27
   1   2  31 1205.81 244.967  27
   2  -1  31 1086.91 266.547  27
   2  -1  31 1310.33 284.875  26
  -1  -2  31 1139.00 229.026  26
   1   2  31 1173.85 245.690  26
   2  -1  31 1218.70 235.020  23
   2  -1  32 180.191 158.973  27
  -1  -2  32 483.290 152.582  27
   1   2  32 478.493 169.306  27
   2  -1  32 476.965 154.699  23
   1   2  32 775.025 205.711  26
  -1  -2  32 512.719 159.924  26
   2  -1  32 588.173 219.809  26
  -1  -2  33 20971.1 1091.70  27
   1   2  33 20712.4 1135.33  27
   2  -1  33 19670.1 1206.89  27
   2  -1  33 21972.9 1078.81  23
  -1  -2  33 21190.5 1086.42  26
   1   2  33 19499.2 1113.32  26
   2  -1  33 21862.4 1266.02  26
   1   2  34 25139.8 1305.98  27
  -1  -2  34 27798.5 1304.38  27
   2  -1  34 26140.5 1441.90  27
   2  -1  34 29737.0 1288.59  23
   1   2  34 28065.8 1363.36  26
  -1  -2  34 25539.7 1258.72  26
   2  -1  34 26018.5 1437.10  26
  -1  -2  35 9013.07 695.617  27
   1   2  35 9369.06 753.141  27
   2  -1  35 8491.24 787.033  27
   2  -1  35 9557.32 678.017  23
   1   2  35 8724.70 724.469  26
   2  -1  35 10171.3 850.073  26
  -1  -2  35 10074.2 729.127  26
   1   2  36 3800.17 488.742  27
   2  -1  36 3167.98 486.415  27
  -1  -2  36 3629.40 444.140  27
  -1  -2  36 2985.64 400.151  26
   1   2  36 3465.37 470.711  26
   2  -1  36 3742.51 529.591  26
   2  -1  36 3474.13 404.566  23
   2  -1  37 11339.9 443.866  18
  -1  -2  37 11442.6 480.174  18
  -2   1  37 11874.3 472.246  14
   1   2  37 11864.7 508.081  14
  -2   1  37 11195.3 491.288  12
   1   2  37 10369.9 824.616  27
  -1  -2  37 11881.9 820.977  27
   2  -1  37 11902.9 954.187  27
  -1  -2  37 11786.0 817.416  26
   1   2  37 10336.3 823.891  26
   2  -1  37 10941.8 916.755  26
   1   2  37 11767.7 445.064  11
  -1  -2  37 10845.2 478.599  10
   1   2  37 10890.6 428.678  10
  -1  -2  38 20303.4 718.359  20
   2  -1  38 22536.6 707.198  18
  -1  -2  38 21028.8 736.169  18
  -2   1  38 21631.1 726.183  14
   1   2  38 20547.3 759.099  14
  -2   1  38 20782.3 754.104  12
  -1  -2  38 21016.1 725.390  12
   2  -1  38 20320.9 750.500  14
   1   2  38 18637.9 1167.37  27
  -1  -2  38 21427.4 1163.20  27
   2  -1  38 22280.2 1338.41  27
  -1  -2  38 21316.7 730.010  21
  -1  -2  38 19841.0 1126.42  26
   2  -1  38 19284.3 1267.89  26
   1   2  38 20078.1 1193.12  26
   1   2  38 19747.3 678.044  11
  -2   1  38 20771.3 670.322  11
  -2   1  38 19893.0 668.183  10
   1   2  38 20835.0 680.484  10
  -1  -2  38 19845.9 730.648  10
   2  -1  38 20916.7 700.355  10
   2  -1  39 10456.1 416.867  18
  -1  -2  39 10207.2 439.402  20
  -1  -2  39 10234.4 448.056  18
  -2   1  39 8789.41 402.578  15
  -2   1  39 10683.0 442.522  14
  -1  -2  39 9987.11 407.679  14
   1   2  39 9697.59 464.807  14
   2  -1  39 10186.0 467.660  14
  -1  -2  39 9718.32 431.177  12
  -2   1  39 9869.15 457.909  12
   1   2  39 8095.81 745.831  27
  -1  -2  39 9096.06 749.523  27
   2  -1  39 8442.76 825.879  27
  -2   1  39 10672.0 429.620  22
  -1  -2  39 9803.22 435.550  21
  -1  -2  39 9357.73 759.667  26
   2  -1  39 8689.44 832.785  26
   1   2  39 7325.88 714.519  26
  -2   1  39 9508.61 388.331  11
   1   2  39 9613.45 401.670  11
  -2   1  39 10035.8 395.751  10
  -1  -2  39 9868.42 448.586  10
   2  -1  39 9797.71 413.518  10
   1   2  39 9593.13 395.143  10
   2  -1  40 2491.48 183.562  18
  -1  -2  40 2534.21 198.947  20
  -1  -2  40 2599.25 208.472  18
  -1  -2  40 2349.69 177.667  14
  -2   1  40 3006.24 213.838  14
  -2   1  40 2188.75 179.124  15
   2  -1  40 2361.41 213.743  14
  -2   1  40 2683.68 219.964  12
  -1  -2  40 2537.46 200.951  12
   1   2  40 2686.66 225.477  14
   1   2  40 2151.66 400.995  27
  -1  -2  40 2470.63 396.141  27
   2  -1  40 2625.74 469.165  27
  -2   1  40 2609.01 194.194  22
  -1  -2  40 2547.21 205.097  21
  -1  -2  40 2045.93 366.421  26
   2  -1  40 2353.52 449.423  26
   1   2  40 2152.67 397.782  26
   1   2  40 2423.86 181.768  11
  -2   1  40 2467.23 175.811  11
   2  -1  40 2457.52 185.920  10
  -2   1  40 2358.87 173.250  10
  -1  -2  40 2315.66 204.163  10
   1   2  40 2399.78 175.755  10
  -1  -2  41 5679.34 335.775  20
   2  -1  41 7459.28 373.560  19
   2  -1  41 8004.12 353.414  18
  -1  -2  41 7907.32 384.271  18
  -2   1  41 8540.09 387.562  14
  -2   1  41 6502.06 338.104  15
  -1  -2  41 8017.34 353.922  14
   2  -1  41 6523.14 375.689  14
   1   2  41 7540.37 402.170  14
  -1  -2  41 8242.94 385.455  12
  -2   1  41 8083.15 400.334  12
   1   2  41 6854.08 698.832  27
   2  -1  41 6308.00 727.870  27
  -1  -2  41 7161.01 666.896  27
  -2   1  41 8457.26 369.215  22
   1   2  41 6188.14 668.074  26
   2  -1  41 6610.00 735.209  26
  -1  -2  41 7156.24 671.017  26
  -2   1  41 7699.08 335.708  11
   1   2  41 8162.66 356.501  11
   1   2  41 7402.66 339.325  10
  -2   1  41 8162.08 345.035  10
   2  -1  41 7893.71 358.651  10
  -1  -2  41 7856.32 391.707  10
   2  -1  42 11374.7 449.939  18
   2  -1  42 11036.2 476.778  19
  -1  -2  42 10804.7 466.444  20
   2  -1  42 10979.8 424.506  17
  -1  -2  42 10374.8 468.676  18
  -1  -2  42 11017.7 439.748  14
  -2   1  42 10267.0 441.862  15
  -2   1  42 11163.2 472.549  14
   1   2  42 11240.1 509.022  14
  -1  -2  42 11190.2 475.024  12
  -2   1  42 10894.8 491.939  12
   2  -1  42 10643.6 495.071  14
   1   2  42 10284.0 863.399  27
   2  -1  42 8472.84 858.156  27
  -1  -2  42 11241.1 851.254  27
  -2   1  42 11384.6 456.671  22
   1   2  42 10570.5 878.085  26
  -1  -2  42 10696.9 831.348  26
   2  -1  42 9590.44 904.507  26
   1   2  42 11104.7 447.001  11
  -2   1  42 11007.8 428.521  11
   2  -1  42 11121.3 452.172  10
  -1  -2  42 10628.4 483.999  10
   1   2  42 10984.3 436.277  10
  -2   1  42 10432.1 424.745  10
   2  -1  43 14713.2 591.796  19
   2  -1  43 14997.8 556.659  18
  -1  -2  43 15090.5 588.201  20
  -1  -2  43 15413.8 599.877  18
   2  -1  43 14795.0 536.540  17
  -2   1  43 16430.1 600.044  14
  -1  -2  43 15370.7 560.494  14
  -2   1  43 14337.7 557.059  15
   2  -1  43 15252.0 622.945  14
  -1  -2  43 15556.6 598.100  12
   1   2  43 16427.9 647.510  14
  -2   1  43 15139.1 616.627  12
   1   2  43 14058.9 1033.26  27
  -1  -2  43 16268.4 1046.57  27
   2  -1  43 13518.5 1096.31  27
  -2   1  43 16681.6 584.464  22
  -1  -2  43 14457.6 992.877  26
   2  -1  43 14613.0 1141.29  26
   1   2  43 13952.1 1025.51  26
  -2   1  43 15153.8 547.417  11
   1   2  43 15481.4 563.573  11
   1   2  43 15229.1 551.082  10
   2  -1  43 15231.4 567.719  10
  -2   1  43 16014.9 554.063  10
  -1  -2  43 14813.4 606.145  10
   2  -1  44 13442.4 488.781  17
  -1  -2  44 13011.1 537.651  18
  -1  -2  44 13265.1 502.901  14
  -2   1  44 12470.0 499.075  15
  -2   1  44 13721.3 540.379  14
   1   2  44 13185.5 576.403  14
  -2   1  44 12873.1 556.784  12
  -1  -2  44 13858.6 543.273  12
   2  -1  44 13749.4 572.505  14
   2  -1  44 11623.5 1014.06  27
   1   2  44 13275.0 992.232  27
  -1  -2  44 14618.0 989.707  27
  -1  -2  44 13871.7 538.723  20
   2  -1  44 13372.9 544.385  19
  -1  -2  44 14295.1 976.111  26
   2  -1  44 11701.0 1015.51  26
   1   2  44 10218.2 881.343  26
  -2   1  44 12755.5 485.717  11
   1   2  44 12507.2 502.902  11
   2  -1  44 12894.3 508.793  10
  -2   1  44 12515.2 487.384  10
   1   2  44 13695.3 502.474  10
  -1  -2  44 12812.7 546.339  10
  -1  -2  45 5449.48 312.570  18
   2  -1  45 5639.84 277.381  17
  -2   1  45 5388.31 289.672  15
  -1  -2  45 5536.13 287.464  14
  -2   1  45 5945.78 320.690  14
   1   2  45 5613.15 343.004  14
  -1  -2  45 5997.06 326.344  12
  -2   1  45 5320.45 325.394  12
   2  -1  45 5612.48 336.396  14
   1   2  45 4988.26 602.249  27
   2  -1  45 4084.47 611.698  27
  -1  -2  45 5673.62 311.796  20
   2  -1  45 5119.64 309.411  19
   1   2  45 5824.50 641.245  26
   2  -1  45 6753.67 755.253  26
   1   2  45 5497.97 291.637  11
  -2   1  45 5619.20 283.044  11
   2  -1  45 5431.41 294.309  10
  -2   1  45 5695.23 286.504  10
  -1  -2  45 5544.27 325.020  10
   1   2  45 5718.79 289.872  10
   2  -1  46 738.501 109.668  10
  -1  -2  46 904.979 131.278  10
  -2   1  46 938.020 113.155  10
  -2   1  46 700.798 98.8357  11
   1   2  46 781.407 109.248  10
   2  -1  46 1164.07 126.625  17
  -1  -2  46 680.979 112.452  18
  -1  -2  46 885.061 112.292  14
  -2   1  46 1099.35 124.586  15
  -1  -2  46 994.900 134.946  12
   2  -1  46 786.900 130.431  14
   1   2  46 607.491 122.812  14
  -2   1  46 812.066 119.036  14
   1   2  46 598.343 222.871  27
   2  -1  46 590.980 255.523  27
  -1  -2  46 634.874 99.3671   8
  -1  -2  46 771.911 115.461  20
   2  -1  46 893.112 130.636  19
   1   2  46 844.863 116.531  11
  -2   1  46 721.984 129.282  12
   1   2  46 846.626 254.784  26
   2  -1  46 1123.82 309.423  26
  -1  -2  47 5853.73 295.896  14
  -2   1  47 5250.61 281.922  15
  -2   1  47 5832.09 317.790  14
  -2   1  47 6357.40 298.708  11
   1   2  47 5735.08 300.324  11
  -2   1  47 5616.61 333.365  12
   2  -1  47 5921.48 342.254  14
   1   2  47 6308.59 362.882  14
   2  -1  47 5670.53 284.503  17
  -1  -2  47 6334.42 333.870  18
  -1  -2  47 6438.96 329.417  20
   2  -1  47 5811.82 327.531  19
  -1  -2  47 5085.30 280.026   8
  -2   1  47 6109.51 295.693  10
   2  -1  47 5987.27 307.678  10
   1   2  47 5941.33 297.493  10
  -1  -2  47 6086.73 336.939  10
   1   2  48 3643.28 263.210  22
  -2   1  48 4123.83 260.354  14
  -2   1  48 3788.56 226.622  15
  -1  -2  48 3997.08 235.627  14
  -2   1  48 4072.15 234.940  11
   1   2  48 4023.41 243.449  11
  -2   1  48 4189.95 276.278  12
   1   2  48 4058.43 285.661  14
   2  -1  48 4023.94 276.322  14
   2  -1  48 4121.99 232.425  17
  -1  -2  48 4276.75 267.332  18
  -1  -2  48 3930.03 253.980  20
   2  -1  48 4254.44 270.150  19
  -1  -2  48 3943.64 234.626   8
   1   2  48 4003.47 238.690  10
  -1  -2  48 4490.57 281.091  10
   2  -1  48 4201.66 250.338  10
  -2   1  48 4302.85 240.096  10
   1   2  49 8376.87 417.353  22
  -1  -2  49 8536.80 372.736  14
   1   2  49 8677.00 384.518  11
  -2   1  49 9279.93 379.489  11
   2  -1  49 8618.71 425.354  14
  -2   1  49 8650.89 422.555  12
   1   2  49 8516.23 435.825  14
  -1  -2  49 9182.12 410.483  18
   2  -1  49 8839.28 364.910  17
   2  -1  49 8524.05 409.704  19
  -1  -2  49 8171.44 363.907   8
  -2   1  49 9052.91 375.705  10
   1   2  49 8390.07 371.196  10
  -1  -2  49 9343.20 427.067  10
   2  -1  49 9028.63 390.379  10
   1   2  50 13945.8 575.509  22
  -1  -2  50 14308.0 525.722  14
   1   2  50 14439.0 539.484  11
  -2   1  50 14738.1 524.963  11
   1   2  50 14769.8 603.859  14
  -2   1  50 14677.3 584.076  12
   2  -1  50 14186.2 580.148  14
   2  -1  50 14647.2 512.187  17
   2  -1  50 14204.7 568.093  19
  -1  -2  50 13833.4 552.690  18
  -1  -2  50 13732.8 511.916   8
   1   2  50 14924.8 532.256  10
  -2   1  50 14327.8 521.417  10
  -1  -2  50 14607.4 575.742  10
   2  -1  50 15730.0 548.883  10
   1   2  51 16492.2 625.149  22
  -1  -2  51 16530.4 565.805  14
   1   2  51 15735.5 637.388  14
   1   2  51 15996.1 579.735  11
  -2   1  51 16608.9 564.926  11
  -2   1  51 16516.2 626.516  12
   2  -1  51 15689.3 616.428  14
   2  -1  51 15177.9 537.386  17
  -1  -2  51 15830.9 595.404  18
   2  -1  51 15731.5 606.076  19
  -1  -2  51 15246.3 545.771   8
  -1  -2  51 16391.7 616.938  10
   1   2  51 16226.2 569.502  10
   2  -1  51 16844.6 579.797  10
  -2   1  51 16557.9 565.407  10
   1   2  52 3703.75 252.430  22
   1   2  52 3833.80 267.738  14
   1   2  52 3779.51 228.663  11
  -2   1  52 3988.91 222.323  11
   2  -1  52 3307.05 240.078  14
  -2   1  52 3993.24 260.410  12
   2  -1  52 3980.44 214.994  17
   2  -1  52 3757.93 245.430  19
  -1  -2  52 3731.16 235.673  18
  -1  -2  52 3485.40 204.784   8
  -1  -2  52 3769.61 246.399  10
  -2   1  52 3709.22 216.886  10
   2  -1  52 3865.03 226.857  10
   1   2  52 3805.81 222.294  10
  -1  -2  53 3398.47 219.281  18
   2  -1  53 3554.44 234.577  19
  -1  -2  53 3183.35 208.656  11
  -2   1  53 3723.53 208.350  11
   1   2  53 3466.28 213.420  11
  -2   1  53 3877.94 253.446  12
   1   2  53 3470.99 248.853  14
   2  -1  53 3460.90 236.153  14
  -1  -2  53 3872.69 241.158  10
  -2   1  53 3552.65 206.603  10
   1   2  53 3539.50 209.916  10
   2  -1  53 3492.09 209.756  10
   1   2  53 3254.95 230.225  22
   2  -1  53 3265.51 193.268  17
   2  -1  54 6576.62 324.489  19
  -1  -2  54 6540.33 313.440  18
   2  -1  54 6279.77 276.565  17
   2  -1  54 5973.14 316.585  14
   1   2  54 6646.20 348.107  14
   1   2  54 6517.53 330.182  22
  -2   1  54 6383.45 289.974  11
   1   2  54 6694.38 308.630  11
  -1  -2  54 6489.74 304.772  11
   1   2  54 6804.40 301.923  10
  -1  -2  54 6338.37 320.603  10
   2  -1  54 6567.48 297.763  10
  -2   1  54 6893.17 298.665  10
   2  -1  55 4763.50 261.528  19
  -1  -2  55 4786.48 252.341  18
   2  -1  55 4436.66 218.661  17
   1   2  55 4841.58 284.166  14
   2  -1  55 4477.59 257.709  14
   1   2  55 4373.72 255.206  22
   2  -1  55 4528.80 252.405  11
  -1  -2  55 4107.64 232.723  11
   1   2  55 4516.95 243.094  11
  -2   1  55 4558.19 231.978  11
   1   2  55 4888.80 242.938  10
   2  -1  55 4632.13 236.355  10
  -1  -2  55 4745.96 262.746  10
  -2   1  55 5244.76 244.317  10
   2  -1  56 2899.64 165.810  17
   1   2  56 3306.66 223.868  14
   2  -1  56 2915.95 197.195  14
   2  -1  56 3191.53 204.273  19
  -1  -2  56 2963.73 189.733  18
  -2   1  56 2874.51 173.911  11
   1   2  56 3259.39 191.978  11
   2  -1  56 2839.42 192.957  11
  -1  -2  56 3187.56 189.890  11
   1   2  56 2973.59 183.274  10
  -2   1  56 3156.24 182.595  10
   2  -1  56 3435.36 190.389  10
  -1  -2  56 3040.55 198.667  10
   2  -1  57 2825.35 159.142  17
   2  -1  57 2626.92 182.786  14
   1   2  57 2915.14 206.615  14
   2  -1  57 3159.09 178.549  10
  -2   1  57 3434.67 182.756  10
  -1  -2  57 3099.05 195.111  10
   1   2  57 3087.55 185.495  11
   2  -1  57 2795.64 185.299  11
  -2   1  57 3028.71 171.751  11
  -1  -2  57 2896.64 177.580  11
   2  -1  57 3274.09 198.647  19
  -1  -2  57 3010.66 183.232  18
   1   2  58 2771.14 192.543  14
   2  -1  58 3070.78 167.582  10
  -2   1  58 2722.09 161.318  10
  -1  -2  58 2990.28 183.871  10
   1   2  58 2833.01 172.284  11
  -2   1  58 2857.33 161.177  11
   2  -1  58 2803.49 178.097  11
  -1  -2  58 2869.48 168.305  11
  -1  -2  58 2825.65 171.584  18
   2  -1  58 2614.85 174.757  19
   1   2  59 3864.45 221.520  14
  -2   1  59 4390.37 199.070  10
   2  -1  59 3819.32 187.656  10
  -1  -2  59 3745.03 204.978  10
  -1  -2  59 3606.80 188.037  11
  -2   1  59 4047.59 189.992  11
   2  -1  59 3910.02 207.883  11
   1   2  59 3903.43 200.071  11
  -1  -2  59 3794.42 196.882  18
   1   2  60 2085.82 153.312  14
  -1  -2  60 2110.37 134.319  18
   2  -1  60 1996.91 137.831  11
   1   2  60 2202.36 138.310  11
   2  -1  60 2198.00 129.255  10
  -1  -2  60 2026.08 140.128  10
  -1  -2  61 1658.22 113.347  17
   1   2  61 1539.93 125.684  14
  -1  -2  61 1513.33 105.349  18
   1   2  61 1578.10 112.476  11
   2  -1  61 1429.02 110.580  11
   2  -1  61 1611.26 104.834  10
  -1  -2  61 1509.93 115.126  10
   1   2  62 9344.93 327.609  11
   2  -1  62 9696.54 334.149  11
   2  -1  62 9493.82 310.423  10
  -1  -2  62 9719.12 332.357  10
  -1  -2  62 9205.74 313.266  17
   1   2  62 9547.40 353.102  14
   2  -1  63 5371.44 190.132  10
  -1  -2  63 5101.54 205.811  10
   1   2  63 4829.50 219.941  14
   2  -1  63 5085.93 207.070  11
   2  -1  64 5399.09 183.017  10
  -1  -2  64 5800.72 205.057  10
   1   2  64 4966.55 213.878  14
   2  -1  64 5385.77 203.016  11
  -1  -2  65 924.057 65.1944  10
   1   2  65 955.832 75.6131  14
   2  -1  65 1019.01 68.2429  11
  -1  -2  66 4225.93 148.968  10
   1   2  66 4496.64 164.538  14
   2  -1  66 4672.54 153.702  11
   0  -2  -2 432305. 10797.2  23
   0  -2  -1 10119.8 466.865  23
   0  -2   0 1591.65 168.146  23
   0  -2   1 12435.0 539.655  23
  -2   0   1 12107.6 494.575  24
   0  -2   2 428630. 10927.1  23
  -2   0   2 442514. 10851.6  24
   0  -2   3 84205.9 2345.46  23
  -2   0   3 81835.0 2263.92  24
   0  -2   4 6712.74 215.025  27
   0   2   4 6609.83 206.070  27
   0  -2   4 6486.19 214.025  26
   0   2   4 6699.23 206.159  26
  -2   0   4 6505.52 344.877  24
   0  -2   5 32672.8 867.542  27
   0   2   5 31022.9 853.944  27
  -2   0   5 33055.3 1044.42  24
   0   2   5 31001.9 853.019  26
   0  -2   5 32570.0 867.725  26
   0  -2   6 11002.1 373.225  27
   0   2   6 10802.8 362.932  27
  -2   0   6 11632.9 503.347  24
   0  -2   6 10814.1 372.104  26
   0   2   6 11404.0 367.373  26
   0  -2   7 21597.7 652.085  27
   0   2   7 21345.4 642.526  27
  -2   0   7 20704.9 775.254  24
   0   2   7 21762.9 644.329  26
   0  -2   7 19733.3 642.506  26
   0  -2   8 70328.7 1878.62  27
   0   2   8 69774.6 1867.52  27
  -2   0   8 71746.4 2037.43  24
   0   2   8 69297.9 1866.83  26
   0  -2   8 70905.5 1880.90  26
   0  -2   9 7914.94 347.144  27
   0   2   9 8348.28 347.651  27
   0  -2   9 8145.33 350.751  26
   0   2   9 8271.98 346.830  26
  -2   0   9 7755.43 429.010  24
   0   2  10 10853.1 442.261  27
   0  -2  10 11867.6 461.486  27
   0  -2  10 11416.2 558.063  23
   0   2  10 10949.4 443.035  26
   0  -2  10 11385.4 455.921  26
  -2   0  10 11090.5 544.561  24
   0   2  11 21818.9 744.385  27
   0  -2  11 22055.1 753.323  27
   0  -2  11 23252.6 875.003  23
   0   2  11 21653.3 742.519  26
   0  -2  11 21013.9 745.922  26
  -2   0  11 22794.7 869.685  24
   0  -2  12 90938.4 2493.83  27
   0   2  12 90181.0 2483.53  27
   0  -2  12 95508.5 2640.93  23
   0  -2  12 91478.9 2496.91  26
   0   2  12 90397.3 2482.04  26
  -2   0  12 92552.4 2638.85  24
   0   2  13 4448.56 282.431  27
   0  -2  13 4355.37 284.211  27
   0   2  13 4653.33 289.823  26
   0  -2  13 4767.12 296.448  26
  -2   0  13 4412.52 347.477  24
   0  -2  14 1263.25 152.871  27
   0   2  14 1558.30 167.510  27
   0  -2  14 1481.85 190.926  23
   0  -2  14 1239.91 155.317  26
   0   2  14 1460.21 163.634  26
  -2   0  14 1087.02 173.207  24
   0  -2  15 13971.0 614.814  27
   0   2  15 14006.8 606.913  27
   0  -2  15 14946.8 687.961  23
   0   2  15 14546.3 615.809  26
   0  -2  15 15015.2 629.316  26
  -2   0  15 14516.4 712.529  24
   0  -2  16 87991.1 2515.85  27
   0   2  16 90097.8 2506.63  27
   0  -2  16 90719.1 2593.07  23
   0   2  16 88016.0 2499.00  26
   0  -2  16 84381.3 2503.78  26
  -2   0  16 91076.9 2671.03  24
   0   2  17 171.446 71.5518  27
   0  -2  17 114.268 68.0092  27
   0  -2  17 74.9202 58.9950  23
   0   2  17 171.732 71.6708  26
   0  -2  17 16.3635 40.7694  26
  -2   0  17 45.5079 67.0327  24
   0   2  18 6783.21 415.477  27
   0  -2  18 6670.04 419.050  27
   0  -2  18 7056.79 452.370  23
   0   2  18 6378.14 405.609  26
   0  -2  18 6703.66 419.916  26
  -2   0  18 6324.91 471.438  24
   0   2  19 2652.82 260.771  27
   2   0  19 3469.87 357.466  27
   2   0  19 3431.24 352.605  26
   0  -2  19 3448.18 297.712  27
   0   2  19 2480.07 255.146  26
   0  -2  19 3158.46 286.620  26
   0  -2  19 2822.14 281.884  23
   0  -2  20 880.678 161.544  27
   0   2  20 578.451 136.347  27
   2   0  20 1105.39 209.746  27
   2   0  20 964.296 197.559  26
   0  -2  20 1019.39 174.550  26
   0   2  20 952.481 161.146  26
   0  -2  20 1062.69 175.657  23
   0  -2  21 621.812 142.950  27
   0   2  21 691.617 143.274  27
   2   0  21 664.083 179.517  27
   0   2  21 395.556 115.300  26
   2   0  21 749.145 181.995  26
   0  -2  21 581.339 139.410  26
   0  -2  21 675.778 144.882  23
   0  -2  22 56899.7 1866.85  27
   2   0  22 57532.4 2027.36  27
   2   0  22 57975.7 2026.32  26
   0   2  22 54286.7 1837.08  27
   0  -2  22 57562.5 1873.29  26
   0   2  22 53686.2 1833.35  26
   0  -2  22 61006.4 1880.09  23
   0  -2  23 12184.0 680.006  27
   2   0  23 15164.7 842.461  27
   2   0  23 13651.7 802.021  26
   0   2  23 11907.5 660.442  27
   0   2  23 12926.5 684.350  26
   0  -2  23 12448.3 685.780  26
   0  -2  23 13730.6 695.927  23
   0  -2  24 9982.37 613.117  27
   0   2  24 10402.2 610.761  27
   2   0  24 9755.67 690.162  27
   2   0  24 9369.72 680.821  26
  -2   0  24 10396.7 638.353  27
  -2   0  24 12559.9 688.926  26
   0  -2  24 9751.45 610.101  26
   0   2  24 10619.7 615.545  26
   0  -2  24 9783.70 588.273  23
   0  -2  25-25.3095 79.6783  27
   0   2  25 48.1811 84.7925  27
  -2   0  25 26.2647 65.3686  27
   2   0  25 34.3534 76.4736  27
   0  -2  25-22.2035 49.4270  23
   2   0  25 34.3104 66.1452  26
   0  -2  25 25.3345 74.6059  26
   0   2  25-24.1101 65.7334  26
  -2   0  25 26.0928 58.0848  26
   0  -2  26 5478.73 452.259  27
   2   0  26 5155.64 509.563  26
   0   2  26 4658.62 417.043  27
   2   0  26 5873.78 537.060  27
  -2   0  26 4835.80 437.098  27
   0  -2  26 4606.11 391.264  23
  -2   0  26 4994.13 446.866  26
   0  -2  26 4525.75 417.355  26
   0   2  26 3699.51 376.262  26
   2   0  26 5097.73 419.774  23
   0  -2  27 3380.06 372.360  27
   0   2  27 3189.34 351.978  27
   2   0  27 4176.81 463.820  27
   2   0  27 4331.70 469.956  26
  -2   0  27 4203.73 410.230  27
   0  -2  27 4109.85 366.632  23
  -2   0  27 4176.19 407.677  26
   0  -2  27 3077.94 354.317  26
   0   2  27 3723.92 378.629  26
   2   0  27 3997.23 372.636  23
   0  -2  28 2033.00 292.434  27
   0   2  28 1548.10 248.128  27
   2   0  28 2018.51 348.411  27
  -2   0  28 2242.95 311.248  27
   0  -2  28 1792.89 244.302  23
  -2   0  28 1905.74 284.123  26
   0   2  28 1797.63 270.160  26
   0  -2  28 1453.39 246.047  26
   2   0  28 2218.14 351.945  26
   2   0  28 1634.99 244.795  23
   0  -2  29 14962.1 852.250  27
   0   2  29 13753.7 806.612  27
   2   0  29 16116.2 986.998  27
  -2   0  29 17621.9 918.864  27
   0  -2  29 14784.9 768.611  23
  -2   0  29 17689.1 916.929  26
   2   0  29 12649.6 897.431  26
   0  -2  29 14727.3 847.251  26
   0   2  29 13875.2 809.446  26
   2   0  29 15561.0 809.480  23
   2   0  30 83.9875 104.580  27
  -2   0  30 222.638 132.508  27
   0  -2  30 283.937 126.661  27
   0   2  30 240.398 129.590  27
   2   0  30 104.182 76.7874  23
   0  -2  30 142.952 83.9390  23
   2   0  30 253.207 148.582  26
   0   2  30 90.1484 88.5665  26
   0  -2  30 157.813 105.455  26
  -2   0  30 157.984 121.883  26
   0  -2  31 15102.7 888.883  27
   0   2  31 15734.2 882.746  27
   2   0  31 15745.8 1016.03  27
  -2   0  31 17185.9 938.864  27
   0  -2  31 15731.1 799.230  23
   2   0  31 15336.7 820.533  23
   0   2  31 14289.5 853.181  26
  -2   0  31 15664.0 902.540  26
   0  -2  31 14841.5 883.667  26
   2   0  31 15781.4 1014.60  26
   0  -2  32 14871.0 897.336  27
   0   2  32 14919.9 888.188  27
   2   0  32 17148.4 1068.42  27
  -2   0  32 16268.0 934.047  26
   2   0  32 16363.5 1047.37  26
   0  -2  32 15007.6 894.932  26
   0   2  32 14751.6 882.734  26
   2   0  32 15852.2 836.124  23
   2   0  33 562.518 233.639  27
   0  -2  33 493.345 171.380  27
   0   2  33 302.338 135.338  27
   2   0  33 511.972 144.328  23
   2   0  33 376.633 189.309  26
   0  -2  33 704.506 192.443  26
   0   2  33 677.605 188.926  26
   2   0  34 6331.86 658.311  26
   0   2  34 5278.52 518.428  26
   0  -2  34 5375.28 531.112  26
   2   0  34 5378.01 467.911  23
   0  -2  34 5052.35 523.744  27
   0   2  34 6681.86 575.595  27
   2   0  34 6498.59 666.620  27
   2   0  35 19569.4 1225.89  26
   0  -2  35 17776.8 1041.93  26
   0   2  35 18505.6 1044.47  26
   2   0  35 20532.3 1242.57  27
   0  -2  35 20397.2 1103.53  27
   0   2  35 19208.0 1066.60  27
   2   0  36 12029.8 945.413  26
   0  -2  36 10044.6 766.295  26
   0   2  36 11253.9 791.815  26
   0  -2  36 11025.2 794.477  27
   0   2  36 10590.8 774.762  27
   2   0  36 11568.0 920.604  27
   2   0  37 11459.6 940.019  26
   0   2  37 11446.2 814.919  26
   0  -2  37 11971.3 847.625  26
   0  -2  37 11903.1 847.209  27
   0   2  37 13462.1 877.589  27
   2   0  37 11687.3 948.329  27
  -2   0  38 28197.8 871.360  14
   2   0  38 26178.3 920.314  14
  -2   0  38 25607.5 895.825  12
   0   2  38 26961.5 889.739  14
   2   0  38 26757.2 1521.35  27
   0  -2  38 25019.0 1328.81  27
   0   2  38 25437.6 1322.65  27
   0  -2  38 26077.9 861.962  20
   2   0  38 27306.9 828.688  18
   2   0  38 25740.8 854.941  19
   0  -2  38 23705.9 1299.33  26
   0   2  38 24846.4 1307.12  26
   2   0  38 26843.1 1525.37  26
   0   2  38 25888.6 828.126  11
   0  -2  38 26857.9 890.069  10
   0   2  38 27201.1 828.075  10
   2   0  39 29625.0 903.552  10
  -2   0  39 29648.0 907.269  10
   0   2  39 29749.3 903.618  10
   0  -2  39 29056.1 965.371  10
   2   0  39 27996.4 861.192  17
  -2   0  39 30928.8 948.978  14
  -2   0  39 31300.5 965.893  13
  -2   0  39 30148.7 987.268  12
   0   2  39 32192.2 950.313  12
   0   2  39 29559.9 967.629  14
   2   0  39 28555.7 995.549  14
   0  -2  39 33904.5 966.617  12
   0  -2  39 26790.8 1407.54  27
   2   0  39 26880.5 1576.37  27
   0   2  39 27368.7 1404.80  27
   2   0  39 29604.4 902.624  18
   0  -2  39 29804.7 942.775  20
   2   0  39 28473.4 932.095  19
   2   0  39 28313.2 1608.53  26
   0  -2  39 28239.8 1434.32  26
   0   2  39 27226.6 1403.21  26
   0   2  39 29589.1 910.833  11
  -2   0  39 27761.7 879.697  11
   0  -2  39 26729.3 884.022   8
  -2   0  40 3158.88 206.657  10
   2   0  40 2995.03 200.770  10
   0  -2  40 2875.27 230.169  10
   0   2  40 2840.22 194.424  10
   2   0  40 3284.03 191.251  17
  -2   0  40 2725.66 196.487  18
  -2   0  40 2869.94 212.120  14
   0  -2  40 3066.32 209.047  14
  -2   0  40 3207.61 207.743  15
   2   0  40 2659.65 239.939  14
   0   2  40 2888.87 227.778  14
  -2   0  40 3140.97 225.435  13
  -2   0  40 3290.51 246.145  12
   0   2  40 2328.18 374.430  27
   2   0  40 2276.60 458.215  27
   0  -2  40 2558.88 401.780  27
   2   0  40 3131.44 201.490  18
   0  -2  40 3157.45 221.673  20
   2   0  40 3062.88 221.521  19
   0  -2  40 2595.99 409.431  26
   2   0  40 2797.66 489.416  26
   0   2  40 3232.53 441.208  26
   0   2  40 3068.74 205.681  11
  -2   0  40 3000.99 190.778  11
   0  -2  40 3028.23 198.992   8
   2   0  41 13297.0 492.675  10
  -2   0  41 13019.0 495.351  10
   0   2  41 13227.4 492.481  10
   0  -2  41 12778.2 544.602  10
   0  -2  41 12978.1 522.881  20
   2   0  41 12186.9 513.452  19
   2   0  41 13831.5 497.675  18
  -2   0  41 12497.1 488.468  18
   2   0  41 12918.6 461.856  17
  -2   0  41 13656.1 526.474  14
   0  -2  41 13251.5 504.997  14
  -2   0  41 12342.1 483.480  15
   2   0  41 13007.2 574.170  14
  -2   0  41 13238.9 532.189  13
   0   2  41 13217.5 546.162  14
  -2   0  41 12736.5 549.686  12
   0  -2  41 12705.3 912.960  27
   2   0  41 12113.0 1021.15  27
   0   2  41 13125.5 923.149  27
   2   0  41 11452.3 999.135  26
   0  -2  41 12530.2 908.906  26
   0   2  41 11677.7 876.757  26
   0   2  41 12743.0 492.615  11
  -2   0  41 12994.0 477.841  11
   0  -2  41 12352.7 479.057   8
  -2   0  42 1018.60 123.476  10
   0   2  42 1011.44 120.485  10
   2   0  42 1100.49 123.714  10
   0  -2  42 1135.68 147.109  10
   2   0  42 1240.39 348.959  26
   0  -2  42 810.664 241.966  26
   0   2  42 1080.65 269.278  26
   0  -2  42 768.259 247.943  27
   0   2  42 1302.37 299.122  27
   2   0  42 1060.29 315.628  27
   2   0  42 1157.37 125.792  18
   2   0  42 1261.90 142.720  19
   0  -2  42 1324.20 145.505  20
   2   0  42 1338.02 126.057  17
  -2   0  42 1103.94 123.540  18
  -2   0  42 1529.21 153.438  14
  -2   0  42 880.897 113.211  15
   0  -2  42 1102.19 127.169  14
  -2   0  42 1163.37 123.811  11
   0   2  42 1139.35 126.960  11
   0   2  42 1150.97 145.508  22
  -2   0  42 1207.21 154.802  12
   2   0  42 1076.76 153.420  14
   0   2  42 1093.73 144.816  14
   0  -2  42 1149.89 124.468   8
   0   2  43 3674.67 222.869  10
   2   0  43 3225.28 212.591  10
  -2   0  43 3605.71 225.375  10
   0  -2  43 3545.31 255.895  10
   0  -2  43 2910.99 437.648  26
   0   2  43 3284.84 462.334  26
   2   0  43 3230.68 530.968  26
   2   0  43 3043.95 517.091  27
   0  -2  43 3335.75 465.332  27
   0   2  43 3079.38 445.869  27
   0  -2  43 3611.73 241.787  20
   2   0  43 3494.91 240.125  19
   2   0  43 3726.02 223.055  18
  -2   0  43 3100.41 208.696  18
   2   0  43 3599.27 204.873  17
  -2   0  43 3773.81 244.154  14
   0  -2  43 3667.85 230.714  14
   0   2  43 3146.95 214.974  11
  -2   0  43 3474.74 213.765  11
   0   2  43 3584.20 251.133  22
  -2   0  43 3710.31 264.965  12
   2   0  43 2960.59 254.078  14
   0   2  43 3572.74 256.218  14
   0  -2  43 3247.63 206.810   8
   2   0  44 8856.68 382.542  10
   0  -2  44 9108.44 436.283  10
   0   2  44 8285.44 376.589  10
  -2   0  44 8989.10 390.797  10
   0  -2  44 8073.99 737.567  26
   0   2  44 7190.87 698.857  26
   2   0  44 8149.79 847.790  26
   2   0  44 8437.80 857.058  27
   0  -2  44 8066.67 737.248  27
   0   2  44 7805.57 726.080  27
  -2   0  44 8512.25 376.928  18
   2   0  44 8974.15 384.114  18
   0  -2  44 8769.22 409.623  20
   2   0  44 9049.69 415.885  19
   2   0  44 8775.91 355.947  17
  -2   0  44 9628.83 422.123  14
   0   2  44 9455.84 442.074  14
   0  -2  44 8970.31 394.205  14
   0   2  44 9276.58 398.521  11
  -2   0  44 8786.91 373.962  11
   0   2  44 8675.96 420.620  22
   2   0  44 8990.96 462.228  14
  -2   0  44 8981.33 439.652  12
   0  -2  44 8826.79 374.791   8
   0   2  45 18171.7 630.600  10
   0  -2  45 19020.9 696.130  10
  -2   0  45 17864.8 631.133  10
   2   0  45 18019.4 627.485  10
   0  -2  45 17103.0 1117.36  26
   0   2  45 16498.9 1097.34  26
   2   0  45 14677.2 1176.45  26
   2   0  45 16785.3 1246.92  27
   0  -2  45 16830.3 1107.28  27
   0   2  45 15998.1 1078.99  27
   0  -2  45 17425.3 643.226  19
  -2   0  45 16936.1 615.194  18
   0  -2  45 19100.2 673.404  20
   2   0  45 18965.1 674.469  19
   2   0  45 18036.9 623.252  18
   2   0  45 17744.1 589.045  17
  -2   0  45 18866.1 667.662  14
   0  -2  45 18375.3 640.252  14
   0   2  45 18350.8 692.546  14
   0   2  45 17504.7 632.564  11
  -2   0  45 18313.0 618.398  11
   0   2  45 18423.9 683.563  22
  -2   0  45 18019.5 694.296  12
   2   0  45 17666.7 715.863  14
   0  -2  45 17700.9 611.207   8
   0   2  46 5239.89 277.129  10
   2   0  46 4991.66 269.169  10
  -2   0  46 4970.35 270.013  10
   0  -2  46 4784.74 302.258  10
   0  -2  46 4101.67 531.812  26
   0   2  46 4698.25 572.006  26
   2   0  46 3580.68 565.158  26
   2   0  46 4426.18 622.211  27
   0   2  46 4946.15 589.795  27
   0  -2  46 3844.09 534.736  27
   2   0  46 4753.10 289.571  19
   0  -2  46 5151.58 294.011  20
   0  -2  46 4593.66 282.940  18
  -2   0  46 4958.06 263.990  18
   2   0  46 5095.41 268.379  18
   0  -2  46 4721.89 278.324  19
   2   0  46 4772.26 242.728  17
   0  -2  46 4772.63 271.228  14
   0   2  46 4941.11 306.831  14
  -2   0  46 4842.04 285.754  14
  -2   0  46 4755.83 257.549  11
   0   2  46 4599.86 269.316  11
   0   2  46 4740.40 295.076  22
  -2   0  46 5029.85 314.539  12
   2   0  46 4968.02 328.798  14
   0  -2  46 4638.43 248.839   8
   0  -2  47 24944.7 867.199  10
   0   2  47 24508.4 804.407  10
   2   0  47 24529.6 799.523  10
  -2   0  47 25581.8 812.426  10
   0  -2  47 23380.7 1364.82  26
   0   2  47 24203.9 1363.37  26
   2   0  47 22308.3 1461.61  26
   2   0  47 24831.3 761.190  17
  -2   0  47 27091.0 853.651  14
   0   2  47 24554.0 864.610  14
   0  -2  47 24597.1 808.822  14
   2   0  47 25267.0 902.453  14
  -2   0  47 26031.9 880.009  12
   2   0  47 23619.2 1503.33  27
   0  -2  47 23639.7 1365.42  27
   0   2  47 24219.7 1362.52  27
   0  -2  47 24729.4 780.013   8
   0   2  47 24066.5 852.245  22
  -2   0  47 25805.0 797.922  11
   0   2  47 25633.7 821.833  11
  -2   0  47 24304.1 792.045  18
   0  -2  47 23620.1 814.728  19
   0  -2  47 24273.4 832.536  18
   2   0  47 25876.3 853.377  19
   2   0  47 25699.8 805.779  18
  -2   0  48 1400.07 133.540  18
   2   0  48 1642.42 147.254  18
   2   0  48 1249.46 147.943  19
   0  -2  48 1252.88 141.971  19
   0  -2  48 1337.72 147.843  18
   0   2  48 1141.27 151.093  14
   0  -2  48 1500.51 144.719  14
  -2   0  48 1514.82 158.723  14
   0   2  48 1493.37 148.907  11
  -2   0  48 1415.53 138.381  11
   2   0  48 1207.51 171.452  14
  -2   0  48 1062.18 144.817  12
   2   0  48 1492.51 132.284  17
   0   2  48 1253.87 152.715  22
   0  -2  48 1443.60 131.721   8
  -2   0  48 1286.15 136.439  10
   0  -2  48 1402.92 166.627  10
   0   2  48 1385.98 140.893  10
   2   0  48 1643.09 152.301  10
  -2   0  49 15765.3 564.179  18
   2   0  49 16022.4 613.889  19
   0  -2  49 16438.2 609.824  18
   2   0  49 16359.4 579.253  18
   0  -2  49 15410.3 587.122  19
   0   2  49 16845.6 645.185  14
   0  -2  49 16493.5 586.782  14
  -2   0  49 17259.1 621.328  14
  -2   0  49 16121.3 570.190  11
   0   2  49 16660.9 598.168  11
  -2   0  49 16704.6 643.637  12
   2   0  49 16112.5 661.333  14
   2   0  49 15470.0 534.295  17
   0   2  49 16348.1 622.848  22
   0  -2  49 16286.0 551.301   8
  -2   0  49 16186.1 584.042  10
   0  -2  49 16363.5 634.998  10
   2   0  49 16912.5 583.880  10
   0   2  49 16540.4 586.941  10
  -2   0  50 12534.1 478.532  18
   2   0  50 13688.0 538.540  19
   0  -2  50 13304.9 523.138  18
   0  -2  50 12965.6 506.445  19
  -2   0  50 14341.0 538.466  14
   0  -2  50 13338.3 504.832  14
   0   2  50 13089.7 549.849  14
   0   2  50 12857.8 506.983  11
  -2   0  50 13181.3 490.937  11
   2   0  50 13663.8 524.972  11
  -2   0  50 14186.5 566.361  12
   2   0  50 12667.1 567.462  14
   2   0  50 13057.6 460.882  17
   0   2  50 13889.2 545.700  22
   0  -2  50 13062.5 468.505   8
   0   2  50 13559.9 508.170  10
   0  -2  50 13827.1 555.128  10
  -2   0  50 13117.6 500.422  10
   2   0  50 13458.2 499.967  10
   0   2  51 266.274 76.7506  11
  -2   0  51 250.796 88.1060  12
  -2   0  51 233.988 73.0336  14
   0   2  51 181.437 82.0105  14
   0  -2  51 205.827 61.0713  14
   2   0  51 404.494 104.507  14
   0  -2  51 348.168 80.6658  18
   2   0  51 202.316 64.8233  17
   0  -2  51 216.902 65.0482  19
   2   0  51 233.928 77.0059  19
   2   0  51 327.837 82.3030  11
   0   2  51 335.845 77.8513  10
  -2   0  51 174.399 67.5519  10
   2   0  51 284.364 76.8729  10
   0  -2  51 237.799 82.6905  10
  -2   0  51 191.745 60.0483  11
   0   2  51 238.981 71.5354  22
   2   0  52 1651.19 130.502  17
  -2   0  52 2078.99 155.250  11
   0   2  52 2051.42 165.339  11
   2   0  52 2000.19 168.035  11
   2   0  52 1683.47 182.339  14
  -2   0  52 1744.27 174.297  12
  -2   0  52 1962.37 168.983  14
   0   2  52 1848.35 177.854  14
   0  -2  52 1686.05 147.877  19
   2   0  52 1899.30 170.303  19
   0  -2  52 1952.35 164.055  18
   2   0  52 1973.68 154.871  10
   0  -2  52 1839.14 174.639  10
  -2   0  52 2185.64 166.400  10
   0   2  52 1910.55 155.179  10
   0   2  52 1800.98 167.364  22
  -2   0  53 2248.28 161.795  11
   0   2  53 2454.66 180.337  11
   2   0  53 2404.20 181.671  11
   2   0  53 2187.99 197.860  14
  -2   0  53 2794.12 214.176  12
  -2   0  53 2468.95 185.892  14
   0   2  53 2176.26 189.377  14
   2   0  53 2285.91 182.900  19
   0  -2  53 2248.82 173.801  18
   0   2  53 2227.77 181.913  22
   0  -2  53 2319.33 190.824  10
   2   0  53 2253.28 164.440  10
   0   2  53 2382.27 171.181  10
  -2   0  53 2303.58 171.560  10
  -2   0  54 533.267 82.4414  11
  -2   0  54 459.350 99.9907  12
   0   2  54 481.268 85.0334  11
   2   0  54 490.271 102.210  14
   0   2  54 560.075 102.073  14
  -2   0  54 538.550 92.9473  14
   2   0  54 551.638 92.2992  19
   2   0  54 518.079 81.8128  10
   0  -2  54 488.733 92.5229  10
   2   0  54 585.861 92.3957  11
   0   2  54 494.417 85.5175  10
  -2   0  54 405.427 77.5084  10
   0   2  54 344.322 77.0671  22
   0  -2  54 507.291 89.0977  18
   0   2  55 3109.26 216.338  14
   2   0  55 2739.73 215.762  14
  -2   0  55 3069.56 202.739  14
   0  -2  55 2918.76 194.824  18
   0  -2  55 2906.74 204.733  10
  -2   0  55 3195.52 192.231  10
   0   2  55 3062.60 192.660  10
   2   0  55 2980.23 183.106  10
  -2   0  55 3081.78 183.227  11
   0   2  55 3032.57 195.862  11
   2   0  55 3239.03 203.692  11
   0  -2  56 171.623 61.9003  11
  -2   0  56 114.866 54.9826  10
   0   2  56 156.480 55.6463  10
   2   0  56 203.464 54.5927  10
   0  -2  56 265.101 73.2852  10
   2   0  56 222.420 64.0810  11
   0  -2  56 215.687 58.1664  18
  -2   0  56 298.011 63.1582  11
   0   2  56 254.148 66.7501  11
   0   2  56 158.485 64.9969  14
  -2   0  56 216.231 68.6539  14
   2   0  56 346.236 86.1440  14
   0  -2  57 1260.40 118.178  18
   0   2  57 1211.76 130.664  14
  -2   0  57 1180.96 120.965  14
   2   0  57 1128.72 129.771  14
   0   2  57 1291.78 121.478  10
  -2   0  57 1266.81 115.353  10
   2   0  57 1391.40 115.439  10
   0  -2  57 1454.75 135.438  10
  -2   0  57 1237.41 109.017  11
   2   0  57 1224.95 119.621  11
   0  -2  57 1154.07 119.179  11
   0   2  57 1289.06 121.611  11
   2   0  58 16552.9 547.497  11
   0  -2  58 15402.4 546.245  11
   0   2  58 16708.6 547.869  11
   0  -2  58 16368.2 541.524  18
  -2   0  58 17178.0 535.467  10
   2   0  58 17031.6 526.597  10
   0  -2  58 15462.6 550.648  10
  -2   0  58 16830.5 558.738  14
   0   2  58 15710.3 567.473  14
   2   0  58 15600.3 570.479  14
   0  -2  58 15097.3 513.385  17
   0   2  59 6294.02 277.550  11
   0  -2  59 5945.45 277.314  11
   2   0  59 6326.01 277.975  11
   0  -2  59 6872.35 279.321  18
  -2   0  59 6923.20 272.834  10
   2   0  59 6474.70 261.534  10
   0  -2  59 6735.56 291.643  10
  -2   0  59 6852.41 292.388  14
   0   2  59 6241.60 294.828  14
   2   0  59 5858.73 290.258  14
   0  -2  59 6141.66 259.393  17
   0  -2  60 8914.51 350.445  11
   2   0  60 9365.26 350.164  11
   0   2  60 9619.84 355.312  11
   0  -2  60 9917.80 350.378  18
  -2   0  60 10033.9 343.361  10
   2   0  60 9762.04 333.661  10
   0  -2  60 9709.57 363.098  10
   2   0  60 8544.70 361.044  14
   0   2  60 9208.45 369.322  14
  -2   0  60 9572.22 360.851  14
   0  -2  60 8947.51 328.273  17
   0  -2  61 3999.53 197.685  11
   0   2  61 4017.70 196.717  11
   2   0  61 4208.77 198.292  11
   0  -2  61 4395.26 197.171  18
   2   0  61 4325.79 183.468  10
   0  -2  61 3948.02 198.832  10
  -2   0  61 4207.36 187.406  10
   0   2  61 4084.16 211.837  14
   2   0  61 3598.83 201.541  14
   0  -2  61 3966.50 181.234  17
   2   0  62 16995.6 508.406  11
   0   2  62 17023.1 513.496  11
   0  -2  62 16218.8 506.982  11
   0   2  62 16606.0 529.926  14
   0  -2  62 16850.3 502.785  18
   0  -2  62 16534.1 512.759  10
   2   0  62 16779.8 486.794  10
   0  -2  62 15702.8 482.650  17
   2   0  63 337.323 53.9450  11
   0   2  63 320.153 61.2422  14
   2   0  63 294.081 53.1564  14
   0  -2  63 329.073 51.7851  11
   0  -2  63 335.516 55.3563  10
   0  -2  64 864.320 74.2476  10
   0   2  64 784.458 75.1583  14
   2   0  64 867.860 70.2419  11
   0  -2  64 706.564 66.1901  11
   0  -2  65 2576.70 119.082  10
   0   2  65 2499.35 127.624  14
   0  -2  65 2228.15 109.367  11
   2   0  65 2596.52 115.004  11
   0  -2  66 7203.11 229.140  10
   0   2  66 7129.31 240.818  14
   2   0  66 7176.98 222.470  11
   1  -2 -11 2696.88 178.127  23
   1  -2 -10 641.794 91.0058  23
   1  -2  -9 104094. 2756.26  23
   1  -2  -8 143038. 3724.42  23
   1  -2  -7 80212.3 2199.95  23
   1  -2  -6 47395.1 1407.21  23
   1  -2  -5 29493.6 970.609  23
   1  -2  -4 11822.8 513.271  23
   1  -2  -3 17973.7 687.726  23
   1  -2  -2 49048.4 1492.99  23
  -1   2  -1 159573. 4006.83  24
   1  -2  -1 162509. 4227.71  23
  -1   2   0 14461.1 459.775  24
   1  -2   0 14708.2 617.032  23
  -2  -1   1 166117. 4247.47  24
  -1   2   1 163328. 4123.38  24
   1  -2   1 166142. 4350.01  23
  -1   2   2 50488.1 1355.70  24
  -2  -1   2 49659.8 1453.72  24
   1  -2   2 49857.7 1551.97  23
  -2  -1   3 13926.9 549.814  24
   1  -2   3 14694.8 629.532  23
  -1   2   3 14174.6 478.581  24
  -1   2   4 14266.2 497.742  24
  -2  -1   4 14392.7 570.534  24
   1  -2   4 15625.3 653.925  23
  -2  -1   5 27021.2 886.682  24
   1  -2   5 25846.1 952.808  23
  -1   2   5 25091.6 794.897  24
  -1   2   6 42972.3 1223.05  24
   1  -2   6 41299.8 1377.84  23
  -2  -1   6 41054.4 1297.87  24
  -1   2   7 74200.5 2055.53  24
   1  -2   7 78674.1 2239.76  23
  -2  -1   7 75001.0 2144.30  24
   1  -2   8 152591. 3963.80  27
   1  -2   8 155100. 3967.81  26
   1  -2   8 150634. 4118.84  23
  -2  -1   8 150703. 4047.97  24
   1  -2   9 103564. 2758.53  26
   1  -2   9 101088. 2752.70  27
  -2  -1   9 101898. 2837.98  24
   1  -2  10 881.663 123.781  27
  -2  -1  10 795.460 138.056  24
   1  -2  10 725.386 113.961  26
   1  -2  11 2043.08 196.656  27
   1  -2  11 2243.36 203.856  26
  -2  -1  11 2106.52 225.235  24
   1  -2  12 13013.0 576.045  26
   1  -2  12 13280.2 579.099  27
  -2  -1  12 12470.2 621.163  24
   1  -2  13 41948.4 1362.65  26
   1  -2  13 40651.2 1354.97  27
  -1   2  13 43980.8 1308.82  27
   1  -2  13 41063.4 1441.62  23
  -2  -1  13 41996.1 1432.18  24
  -1   2  13 43767.5 1307.43  26
   1  -2  14 38014.6 1313.41  27
  -1   2  14 42094.9 1276.05  27
   1  -2  14 39937.1 1326.22  26
  -2  -1  14 39270.2 1396.25  24
   1  -2  14 40313.3 1411.54  23
  -1   2  14 40687.2 1264.16  26
   1  -2  15 37555.4 1296.95  27
  -1   2  15 39654.5 1247.02  27
   1  -2  15 36983.6 1291.83  26
  -2  -1  15 37813.9 1380.19  24
   1  -2  15 38781.0 1379.19  23
  -1   2  15 39879.8 1249.10  26
   1  -2  16 21684.1 879.117  27
  -1   2  16 21591.9 821.701  27
   1  -2  16 22064.0 882.867  26
   1  -2  16 20746.8 914.297  23
  -2  -1  16 21315.3 932.639  24
  -1   2  16 21476.5 820.306  26
   1  -2  17 12601.0 640.043  27
  -1   2  17 13347.0 603.079  27
   1  -2  17 12805.8 675.281  23
  -2  -1  17 13066.7 693.653  24
  -1   2  17 12575.8 590.370  26
   1  -2  17 12362.9 634.490  26
   2   1  18 40515.5 1522.07  27
   1  -2  18 39515.8 1422.40  27
  -1   2  18 42252.9 1362.57  27
   2   1  18 42427.0 1539.04  26
   1  -2  18 39220.7 1456.89  23
  -1   2  18 43069.9 1369.41  26
   1  -2  18 38356.8 1409.40  26
   2   1  19 14869.0 798.207  26
   2   1  19 14862.1 796.343  27
  -1   2  19 16374.5 701.634  27
   1  -2  19 13981.8 719.210  27
   1  -2  19 16047.5 776.404  23
   1  -2  19 13025.1 700.786  26
  -1   2  19 15264.1 684.568  26
   2   1  20 12004.2 700.166  26
   1  -2  20 9782.28 588.732  27
  -1   2  20 10128.0 549.673  27
   2   1  20 11035.4 675.373  27
   1  -2  20 10726.4 626.472  23
   1  -2  20 10121.7 597.885  26
  -1   2  20 10343.9 553.924  26
   2   1  21 2607.62 323.339  27
   1  -2  21 1989.55 259.352  27
   2   1  21 2399.26 311.179  26
  -1   2  21 2037.69 240.611  27
   1  -2  21 1941.37 258.518  23
  -1   2  21 1951.04 229.913  26
   1  -2  21 2212.40 276.128  26
   1  -2  22 4109.19 393.561  27
   2   1  22 5564.27 483.388  27
  -1   2  22 5191.45 390.211  27
   2   1  22 4614.85 445.770  26
  -1   2  22 4605.23 370.129  26
   1  -2  22 3952.16 381.170  26
   1  -2  22 4924.48 419.488  23
   2   1  23 10672.7 702.963  26
   2   1  23 8775.89 650.912  27
   1  -2  23 10715.5 646.800  27
  -1   2  23 9862.03 576.939  27
  -1   2  23 9733.55 575.285  26
   1  -2  23 9912.23 626.684  26
   1  -2  23 9418.71 606.382  23
   2   1  24 2992.61 368.264  26
   2   1  24 2998.82 372.624  27
  -1   2  24 3069.12 314.321  27
   1  -2  24 2936.11 341.560  27
  -1   2  24 3453.94 330.917  26
   1  -2  24 3335.63 359.152  26
   1  -2  24 2897.13 329.573  23
   2   1  25 18242.3 1008.66  27
   2   1  25 17787.2 998.086  26
   1  -2  25 18532.0 940.337  27
  -1   2  25 17960.7 867.738  27
  -1   2  25 18947.1 883.546  26
   1  -2  25 17512.2 921.795  26
   1  -2  25 18919.5 924.177  23
  -1   2  26 76952.9 2426.61  27
   2   1  26 78529.3 2643.59  27
   2   1  26 79560.6 2652.51  26
   1  -2  26 75056.4 2512.84  27
  -1   2  26 76074.6 2419.50  26
   1  -2  26 75611.8 2523.66  26
   1  -2  26 72949.8 2448.71  23
  -1   2  27 49610.3 1748.59  27
   2   1  27 48468.6 1936.10  27
   1  -2  27 51024.6 1863.09  27
   2   1  27 50120.1 1954.15  26
  -1   2  27 48348.1 1734.35  26
   1  -2  27 48961.6 1841.63  26
   1  -2  27 48749.9 1779.19  23
   1  -2  28 97.7659 88.8998  27
  -1   2  28 158.254 101.740  27
   2   1  28 116.499 86.4972  27
   2   1  28 155.906 97.0528  26
   1  -2  28 98.0973 89.2008  26
  -1   2  28 78.7019 82.6432  26
   1  -2  28 198.158 99.6832  23
  -1   2  29 14695.5 797.344  27
   2   1  29 13892.1 915.336  27
   1  -2  29 12866.2 819.211  27
  -1   2  29 13549.1 770.054  26
   2   1  29 13188.8 899.026  26
   1  -2  29 12704.9 820.657  26
   1  -2  29 13980.3 791.954  23
  -1   2  30 4130.89 415.979  27
   2   1  30 4279.82 499.838  27
   1  -2  30 4311.11 464.399  27
   1  -2  30 3709.38 393.331  23
  -1   2  30 3823.39 405.255  26
   2   1  30 3879.46 479.798  26
   1  -2  30 4998.49 502.788  26
   2   1  31 2133.63 362.427  27
  -1   2  31 1404.11 250.947  27
   1  -2  31 1612.58 295.005  27
   1  -2  31 2221.72 307.519  23
  -1   2  31 1931.43 290.173  26
   1  -2  31 2279.28 350.302  26
   2   1  31 2143.32 364.045  26
   2   1  31 2049.08 262.343  23
   1  -2  32 5182.32 469.715  23
  -1   2  32 5502.67 495.823  26
   1  -2  32 5028.67 521.614  26
   2   1  32 4170.03 519.128  26
  -1   2  32 5159.36 476.229  27
   2   1  32 5190.36 572.625  27
   1  -2  32 4976.86 516.810  27
   1  -2  33 211.604 106.428  23
   1  -2  33 275.921 152.001  26
   2   1  33 516.114 208.908  26
  -1   2  33 63.7516 79.3724  26
   1  -2  33 157.292 131.328  27
   2   1  33 233.598 180.153  27
  -1   2  33 32.0236 87.3437  27
   1  -2  34 11348.9 751.175  23
  -1   2  34 12871.7 815.730  26
   2   1  34 13674.9 985.309  26
   1  -2  34 12605.4 884.582  26
  -1   2  34 13828.9 841.206  27
   2   1  34 14047.9 987.202  27
   1  -2  34 13963.6 925.014  27
   1  -2  35 4089.89 426.711  23
   2   1  35 4501.80 567.798  26
  -1   2  35 5180.20 508.759  26
   1  -2  35 5232.50 558.965  26
   1  -2  35 4507.77 523.532  27
  -1   2  35 4721.63 487.416  27
   2   1  35 4184.82 551.850  27
   1  -2  36 4054.70 424.603  23
  -1   2  36 3838.14 439.816  26
   2   1  36 3653.74 519.652  26
   1  -2  36 3731.92 483.592  26
   2   1  36 2923.65 471.897  27
   1  -2  36 3035.03 445.583  27
  -1   2  36 3750.27 436.531  27
   2   1  37 5709.48 266.761  18
   1  -2  37 5446.88 294.505  20
   1  -2  37 5386.29 286.556  18
  -1   2  37 5363.27 298.479  14
   2   1  37 5057.94 327.557  14
  -2  -1  37 5354.01 310.646  12
   1  -2  37 5160.93 581.386  27
  -1   2  37 5193.53 534.070  27
   2   1  37 4950.72 614.482  27
  -1   2  37 5642.21 543.904  26
   2   1  37 5230.68 632.963  26
   1  -2  37 4853.87 562.565  26
  -1   2  37 5357.50 267.384  11
  -1   2  37 5208.31 263.123  10
   1  -2  37 5127.07 297.376  10
  -2  -1  37 5417.76 321.793   9
   1  -2  38 10506.2 453.738  20
   2   1  38 11263.8 422.884  18
   1  -2  38 10884.8 453.103  18
  -2  -1  38 10294.9 452.725  18
  -1   2  38 11113.9 468.159  14
  -2  -1  38 11479.4 452.366  14
  -2  -1  38 10827.3 479.811  13
  -1   2  38 11259.2 464.390  12
  -2  -1  38 11159.0 487.324  12
   1  -2  38 10186.8 828.166  27
  -1   2  38 11397.2 805.207  27
   2   1  38 10521.7 919.631  27
  -1   2  38 11187.0 468.030  22
  -1   2  38 9800.62 753.280  26
   2   1  38 10069.5 898.506  26
   1  -2  38 9782.52 816.117  26
  -1   2  38 11498.2 434.316  11
   2   1  38 11175.3 422.894  10
  -2  -1  38 10364.8 442.044  10
  -1   2  38 10988.7 425.196  10
   1  -2  38 10500.9 465.639  10
  -1   2  39 9386.78 385.921  10
   2   1  39 9678.43 385.327  10
   1  -2  39 8957.65 424.835  10
  -2  -1  39 9904.81 413.646  10
  -1   2  39 9097.60 720.562  26
   2   1  39 10066.3 899.917  26
   1  -2  39 8068.66 754.900  26
   1  -2  39 8718.92 787.925  27
  -1   2  39 8805.08 720.652  27
   2   1  39 9097.34 863.036  27
   1  -2  39 9309.17 409.457  18
   1  -2  39 10052.4 429.341  20
   2   1  39 9263.82 411.665  19
   2   1  39 10193.1 388.754  18
  -2  -1  39 8705.80 410.814  18
  -1   2  39 9519.50 427.087  14
  -2  -1  39 10581.7 422.784  14
  -1   2  39 9109.36 387.532  11
  -1   2  39 9350.60 425.684  22
  -2  -1  39 9037.92 401.553  21
   1  -2  39 7994.76 393.853  14
  -1   2  39 9948.91 426.152  12
  -2  -1  39 9581.78 446.140  12
   1  -2  39 9330.08 374.372   8
   2   1  40 7589.55 328.721  10
   1  -2  40 7526.77 375.303  10
  -1   2  40 7388.42 331.833  10
  -2  -1  40 7346.21 348.899  10
  -1   2  40 7458.02 656.190  26
   1  -2  40 6495.72 680.936  26
   2   1  40 5977.87 709.984  26
   1  -2  40 6398.18 676.574  27
  -1   2  40 7170.26 654.125  27
   2   1  40 6353.27 727.063  27
   1  -2  40 7876.43 373.017  20
   2   1  40 7202.50 351.647  19
   1  -2  40 7226.32 351.458  18
   2   1  40 7997.43 334.043  18
  -2  -1  40 6942.65 356.136  18
  -1   2  40 7145.84 363.763  14
  -2  -1  40 7898.08 358.234  14
  -1   2  40 7585.74 339.701  11
  -2  -1  40 6986.89 345.134  21
  -1   2  40 6825.36 355.745  22
  -2  -1  40 7539.73 387.952  12
  -1   2  40 7241.24 360.879  12
   1  -2  40 7005.56 351.302  14
   1  -2  40 6797.64 312.569   8
   1  -2  41 18595.2 689.179  10
   2   1  41 18914.0 632.394  10
  -1   2  41 18277.1 633.257  10
  -2  -1  41 18994.0 666.636  10
  -1   2  41 16555.2 1058.67  26
   2   1  41 21062.1 1345.12  26
   1  -2  41 17800.7 1161.15  26
   1  -2  41 17123.8 1144.84  27
  -1   2  41 17755.1 1084.98  27
   2   1  41 17685.0 1247.84  27
   1  -2  41 20221.3 694.748  20
   1  -2  41 18685.5 667.451  18
   2   1  41 19111.8 672.423  19
  -2  -1  41 18526.0 675.997  18
  -1   2  41 18741.9 684.386  14
  -2  -1  41 19482.0 667.617  14
   2   1  41 17960.1 638.377  11
  -1   2  41 18828.2 643.196  11
  -2  -1  41 17966.4 650.630  21
  -1   2  41 19781.0 691.168  22
  -2  -1  41 18348.7 703.485  12
   1  -2  41 18476.8 664.603  14
  -1   2  41 19360.0 681.408  12
   1  -2  41 18141.1 613.935   8
   2   1  42 31883.3 951.077  10
  -2  -1  42 30998.5 983.028  10
  -1   2  42 31688.8 962.746  10
   1  -2  42 32113.7 1023.24  10
  -1   2  42 31436.8 1512.89  26
   2   1  42 30396.8 1710.18  26
   1  -2  42 30391.9 1602.07  26
   1  -2  42 29131.1 1569.76  27
  -1   2  42 31256.0 1512.70  27
   2   1  42 31660.0 1725.17  27
   2   1  42 31730.3 998.912  19
   1  -2  42 30761.3 986.521  18
  -2  -1  42 30915.2 999.070  18
  -2  -1  42 32504.4 992.327  14
  -1   2  42 30502.2 1004.79  14
  -1   2  42 31857.1 966.968  11
   2   1  42 30344.9 963.535  11
  -1   2  42 32559.8 1014.59  22
  -1   2  42 32418.1 1010.20  12
  -2  -1  42 30481.4 1028.71  12
   1  -2  42 31147.6 990.226  14
   1  -2  42 31373.5 933.753   8
  -2  -1  43 4711.77 277.593  10
  -1   2  43 4911.91 263.903  10
   1  -2  43 4759.27 294.787  10
   2   1  43 4680.65 254.402  10
  -1   2  43 4586.19 536.282  26
   2   1  43 4062.15 615.157  26
   1  -2  43 4099.85 557.455  26
   1  -2  43 3701.96 532.155  27
  -1   2  43 4658.36 551.820  27
   2   1  43 4936.96 667.585  27
   2   1  43 4855.63 285.586  19
   1  -2  43 4903.50 279.862  18
  -2  -1  43 4686.44 281.709  18
  -2  -1  43 4794.48 276.530  14
  -1   2  43 5020.64 299.763  14
  -1   2  43 5095.17 270.422  11
   2   1  43 4738.10 268.040  11
  -1   2  43 5200.88 299.733  22
  -2  -1  43 4433.99 295.212  12
   1  -2  43 4640.65 275.971  14
  -1   2  43 4880.33 288.322  12
   1  -2  43 4791.38 246.445   8
  -2  -1  44 23780.2 774.157  10
   2   1  44 22967.4 735.971  10
  -1   2  44 23183.5 746.507  10
   1  -2  44 23843.7 808.783  10
   2   1  44 21337.4 1420.12  26
   1  -2  44 19508.7 1280.38  26
   2   1  44 20903.3 1400.53  27
   1  -2  44 19779.5 1286.29  27
   2   1  44 23074.3 782.044  19
   1  -2  44 22772.5 770.892  18
  -2  -1  44 22772.0 779.276  18
   1  -2  44 21725.4 764.050  14
  -2  -1  44 23051.8 770.216  14
  -1   2  44 23207.9 796.246  14
  -2  -1  44 21717.0 729.140  11
   2   1  44 22268.6 752.512  11
  -1   2  44 22353.9 747.844  11
  -1   2  44 22587.3 787.001  22
  -2  -1  44 22362.9 808.787  12
  -1   2  44 22712.1 784.260  12
   1  -2  44 22856.5 714.230   8
  -2  -1  45 20476.8 697.894  10
   1  -2  45 19109.4 715.189  10
  -1   2  45 19494.0 668.198  10
   2   1  45 19730.7 657.765  10
   1  -2  45 16771.2 1158.48  26
   2   1  45 19736.1 1345.86  26
   2   1  45 17162.8 1267.75  27
   1  -2  45 19918.0 1247.33  27
   2   1  45 19761.4 703.159  19
   1  -2  45 19281.0 690.501  18
  -2  -1  45 18612.6 690.920  18
  -2  -1  45 20069.7 695.049  14
  -1   2  45 20151.5 720.971  14
   1  -2  45 19308.8 687.955  14
   2   1  45 18561.2 671.316  11
  -2  -1  45 19237.2 653.682  11
  -1   2  45 19961.4 676.931  11
  -1   2  45 20213.1 714.163  22
  -2  -1  45 19911.7 736.005  12
  -1   2  45 21080.9 720.160  12
   1  -2  45 19908.5 636.612   8
  -1   2  46 14591.9 581.715  22
   2   1  46 12704.1 1070.36  26
   1  -2  46 12571.6 1000.26  26
  -1   2  46 15308.5 596.053  14
   1  -2  46 14405.1 563.207  14
  -2  -1  46 15536.7 574.494  14
  -1   2  46 15964.2 597.330  12
  -2  -1  46 15178.3 611.778  12
   2   1  46 13760.4 1119.29  27
   1  -2  46 14053.8 1052.24  27
  -2  -1  46 14721.5 572.745  18
   1  -2  46 14944.3 571.185  18
   1  -2  46 14228.0 582.268  19
   2   1  46 14535.3 575.525  19
  -2  -1  46 15494.3 573.145  10
   1  -2  46 14831.2 593.549  10
  -1   2  46 15703.7 555.157  10
   2   1  46 15650.9 545.677  10
   2   1  46 15556.9 566.579  11
  -1   2  46 15800.3 561.379  11
  -2  -1  46 14310.4 533.173  11
  -2  -1  47 10193.0 445.008  18
  -2  -1  47 10264.5 416.890  11
   2   1  47 10361.2 434.912  11
  -1   2  47 10270.3 430.914  11
  -1   2  47 11356.4 472.885  12
  -2  -1  47 10335.1 476.375  12
  -1   2  47 9781.88 456.273  14
   1  -2  47 10282.0 442.257  14
  -2  -1  47 11268.7 456.125  14
   1  -2  47 10807.4 446.918  18
   1  -2  47 10165.9 459.351  19
   2   1  47 10478.5 456.296  19
  -2  -1  47 10162.9 443.407  10
   1  -2  47 11124.1 476.870  10
  -1   2  47 10740.2 431.638  10
   2   1  47 9970.93 412.825  10
  -1   2  47 10425.6 458.899  22
  -2  -1  48 12630.4 511.014  18
  -1   2  48 13024.8 497.959  11
   2   1  48 13111.8 505.759  11
  -2  -1  48 12889.2 481.875  11
  -2  -1  48 12535.5 540.632  12
  -1   2  48 12772.1 532.422  14
  -2  -1  48 13552.8 517.214  14
   1  -2  48 12948.6 511.202  14
   1  -2  48 12698.2 528.766  19
   2   1  48 13545.1 531.126  19
   1  -2  48 10695.6 480.475  18
   2   1  48 13684.7 491.763  10
  -1   2  48 13026.8 493.626  10
   1  -2  48 13100.0 536.104  10
  -2  -1  48 13477.2 515.782  10
  -1   2  48 13579.8 534.162  22
  -2  -1  49 5617.23 280.443  11
   2   1  49 5868.54 297.810  11
  -1   2  49 5512.77 289.165  11
  -2  -1  49 5628.56 324.719  12
  -1   2  49 5426.44 313.556  14
  -2  -1  49 5682.36 299.483  14
   1  -2  49 5193.66 289.189  14
  -2  -1  49 5414.28 294.176  18
   2   1  49 6063.62 316.825  19
   1  -2  49 5471.95 311.816  19
   1  -2  49 5440.00 309.441  10
   2   1  49 5737.43 282.202  10
  -1   2  49 5614.90 286.951  10
  -2  -1  49 5639.76 299.799  10
  -1   2  49 5084.64 298.598  22
   2   1  50 1820.89 158.598  11
  -2  -1  50 1772.56 146.315  11
  -1   2  50 1994.31 164.697  11
  -2  -1  50 1831.12 180.717  12
   1  -2  50 1815.58 160.018  14
  -2  -1  50 1685.84 155.507  14
  -1   2  50 1737.70 169.677  14
  -2  -1  50 1973.16 167.049  18
   1  -2  50 1786.48 169.475  19
  -1   2  50 1879.11 173.430  22
   1  -2  50 1783.66 174.080  10
  -1   2  50 1528.77 145.261  10
   2   1  50 1944.77 154.298  10
  -2  -1  50 1464.27 150.535  10
  -1   2  51 294.813 72.9926  11
  -2  -1  51 219.441 81.3404  12
   1  -2  51 316.013 76.4054  14
  -2  -1  51 446.724 85.8606  14
  -1   2  51 425.790 89.8374  14
  -2  -1  51 365.442 78.4613  18
   1  -2  51 230.415 71.7755  19
   1  -2  51 249.862 82.0760  10
   2   1  51 305.285 71.6712  10
  -2  -1  51 397.081 87.0520  10
  -1   2  51 415.043 83.8338  10
  -2  -1  51 261.131 63.1254  11
   2   1  51 274.695 75.5912  11
  -1   2  51 193.523 67.6589  22
   1  -2  52 10046.6 407.310  17
  -2  -1  52 10371.7 407.084  11
  -1   2  52 11005.5 431.337  11
   2   1  52 10950.7 432.957  11
  -2  -1  52 11020.0 470.984  12
  -1   2  52 11395.3 465.166  14
  -2  -1  52 10666.9 436.117  14
  -2  -1  52 9582.09 416.738  18
   1  -2  52 10344.3 444.330  19
   2   1  52 11190.6 418.052  10
  -1   2  52 10391.1 420.233  10
   1  -2  52 10824.9 453.024  10
  -2  -1  52 11013.2 435.929  10
  -1   2  52 11101.5 450.601  22
   1  -2  53 7601.45 326.687  17
  -1   2  53 7387.15 335.959  11
   2   1  53 7587.13 340.158  11
  -2  -1  53 7256.81 316.423  11
  -2  -1  53 8400.07 387.491  12
  -2  -1  53 7276.04 332.606  18
   1  -2  53 7473.99 354.610  19
  -1   2  53 7624.37 352.509  22
  -2  -1  53 7615.54 346.511  14
  -1   2  53 7547.41 363.005  14
  -2  -1  53 7546.76 338.751  10
  -1   2  53 7716.35 336.162  10
   1  -2  53 8058.08 364.480  10
   2   1  53 7487.04 322.806  10
  -2  -1  54 7934.62 324.635  11
   2   1  54 8461.94 350.271  11
  -1   2  54 7399.62 335.611  11
   1  -2  54 7348.12 347.556  19
  -2  -1  54 7487.16 331.973  18
  -2  -1  54 8136.21 345.721  10
   1  -2  54 7820.21 359.934  10
   2   1  54 7726.29 324.341  10
  -1   2  54 8113.65 341.649  10
  -1   2  54 8109.77 368.161  14
  -2  -1  54 8110.31 351.212  14
   1  -2  54 7769.74 328.113  17
  -2  -1  55 769.133 88.5476  11
  -1   2  55 665.888 93.2690  11
   1  -2  55 767.842 103.130  19
   1  -2  55 861.237 109.141  10
  -2  -1  55 698.652 97.3141  10
   2   1  55 553.151 88.1495  11
  -1   2  55 758.418 97.4171  10
   2   1  55 899.878 97.0180  10
  -2  -1  55 922.941 107.846  14
  -1   2  55 814.739 108.731  14
   1  -2  55 1069.60 118.284  17
   2   1  56 3452.59 199.789  11
  -1   2  56 3526.78 201.320  11
   1  -2  56 3379.15 203.770  19
   1  -2  56 3621.18 197.929  17
  -1   2  56 3530.73 200.132  10
   2   1  56 3568.11 190.128  10
  -2  -1  56 3357.15 197.600  10
   1  -2  56 3386.54 208.951  10
  -2  -1  56 3171.31 196.266  14
  -1   2  56 3160.13 210.162  14
   2   1  57 3850.81 196.995  10
  -2  -1  57 3984.67 209.143  10
   1  -2  57 3911.91 219.493  10
  -2  -1  57 3840.36 210.643  14
  -1   2  57 4086.46 232.481  14
   2   1  57 3669.29 204.191  11
  -1   2  57 3785.19 208.932  11
   1  -2  57 3755.86 197.461  17
   2   1  58 5541.82 237.500  10
  -2  -1  58 5652.78 248.977  10
   1  -2  58 5253.49 254.468  10
  -1   2  58 5322.72 265.905  14
   1  -2  58 5075.33 232.572  17
   2   1  58 5892.30 256.271  11
  -1   2  58 5215.33 248.141  11
   2   1  59 985.166 95.6830  11
  -1   2  59 1065.56 100.780  11
   1  -2  59 833.157 88.2095  18
   2   1  59 921.226 87.9937  10
  -2  -1  59 983.486 94.4140  10
   1  -2  59 901.467 97.5537  10
  -1   2  59 1137.06 111.840  14
   2   1  59 766.159 104.172  14
   1  -2  59 1072.47 98.3148  17
   2   1  60 1724.79 119.536  11
  -1   2  60 1678.98 120.107  11
   2   1  60 1522.74 133.467  14
  -1   2  60 1707.63 131.937  14
   1  -2  60 1701.10 119.244  18
  -2  -1  60 1572.71 114.279  10
   1  -2  60 1771.80 125.940  10
   1  -2  60 1380.04 105.670  17
   1  -2  61 448.088 61.3213  17
   2   1  61 606.405 70.2004  11
  -1   2  61 521.917 75.2925  14
   2   1  61 472.955 77.0898  14
   1  -2  61 569.897 72.4769  10
  -2  -1  61 615.203 69.0920  10
   1  -2  62 1509.38 103.786  10
  -1   2  62 1311.54 106.831  14
   2   1  62 1323.77 111.625  14
   2   1  62 1423.22 97.0205  11
   1  -2  63 7326.32 258.107  10
  -1   2  63 7820.15 282.962  14
   2   1  63 7522.64 257.197  11
   1  -2  64 3565.63 152.230  10
  -1   2  64 3840.57 171.268  14
   2   1  64 3605.29 167.391  14
   2   1  64 3756.48 150.976  11
   1  -2  65 4524.89 161.799  10
   2   1  65 4241.67 173.721  14
   2   1  65 4362.29 156.721  11
   2   1  66 8111.69 255.543  14
   1  -2  66 8441.87 244.667  10
   2  -2 -15 11545.9 418.942  23
   2  -2 -14 40.0148 34.5127  23
   2  -2 -13 1972.05 165.454  23
   2  -2 -12 20024.6 708.350  23
   2  -2 -11 55268.7 1612.62  23
   2  -2 -10 124265. 3318.77  23
   2  -2  -9 122643. 3294.50  23
   2  -2  -8 140726. 3751.61  23
   2  -2  -7 1471.94 173.039  23
   2  -2  -6 24403.5 894.505  23
   2  -2  -5 1261.95 163.114  23
   2  -2  -4 12751.2 590.187  23
   2  -2  -3 9457.70 496.908  23
   2  -2  -2 24382.9 932.249  23
  -2   2  -1 22546.6 778.954  24
  -2  -2  -1 23157.9 769.185  24
   2  -2  -1 22743.8 887.597  23
  -2  -2   0 278960. 7092.52  24
  -2   2   0 287306. 7110.40  24
   2  -2   0 278349. 7274.25  23
  -2   2   1 24124.1 815.851  24
  -2  -2   1 23347.3 800.996  24
   2  -2   1 24807.1 948.110  23
   2  -2   2 22501.2 899.894  23
  -2   2   2 21076.5 769.071  24
  -2  -2   2 22728.8 768.905  24
  -2  -2   3 11476.3 490.425  24
  -2   2   3 11224.0 498.465  24
   2  -2   3 11727.6 600.107  23
  -2  -2   4 10946.0 488.927  24
  -2   2   4 11523.5 505.320  24
   2  -2   4 11511.8 597.927  23
  -2  -2   5 459.928 96.5252  24
  -2   2   5 424.099 95.5593  24
   2  -2   5 563.818 130.333  23
  -2   2   6 21620.5 800.298  24
   2  -2   6 20943.3 898.021  23
  -2  -2   6 21274.9 791.880  24
   2  -2   7 1763.33 228.976  23
  -2   2   7 1902.70 194.623  24
  -2  -2   7 1731.15 187.701  24
  -2   2   8 132922. 3679.59  24
  -2  -2   8 136245. 3673.70  24
   2  -2   8 141328. 3836.29  23
   2  -2   9 115270. 3326.47  23
  -2   2   9 113723. 3179.36  24
  -2  -2   9 116542. 3186.88  24
   2  -2  10 124181. 3494.48  23
  -2  -2  10 119293. 3351.28  24
  -2   2  10 121492. 3355.77  24
  -2   2  11 49988.3 1623.53  24
  -2  -2  11 50404.4 1615.79  24
  -2   2  12 23563.0 933.813  24
  -2  -2  12 22729.5 928.191  24
  -2   2  13 3126.07 290.167  24
  -2  -2  13 2597.00 267.995  24
  -2  -2  14 102.557 75.7848  24
  -2   2  14 163.837 82.2484  24
   2  -2  15 12004.1 699.819  23
   2  -2  15 11615.6 660.546  26
   2  -2  15 12266.0 672.370  27
   2   2  15 12928.9 678.092  26
   2   2  15 12604.6 676.751  27
   2  -2  16 80657.0 2547.81  23
   2  -2  16 81797.3 2498.10  26
   2   2  16 78589.9 2475.51  26
   2   2  16 80744.7 2485.28  27
   2  -2  16 79240.5 2480.28  27
   2  -2  17 85368.0 2655.89  23
   2   2  17 85133.7 2589.26  26
   2  -2  17 81029.8 2573.78  26
   2  -2  17 81186.4 2576.70  27
   2   2  17 84530.9 2590.32  27
   2  -2  18 35228.0 1400.89  23
   2  -2  18 31763.8 1319.03  26
   2  -2  18 34510.0 1357.14  27
   2   2  18 36187.5 1370.31  27
   2   2  18 36452.6 1370.55  26
   2  -2  19 20233.4 1013.71  23
   2  -2  19 20757.5 983.838  27
   2   2  19 21143.3 984.012  27
   2  -2  19 20351.5 973.646  26
   2   2  19 22348.5 1003.64  26
   2  -2  20 28952.2 1238.88  23
   2  -2  20 26536.9 1182.74  26
   2   2  20 29869.1 1222.90  26
   2  -2  20 26827.3 1185.98  27
   2   2  20 26374.1 1173.64  27
   2  -2  21 3612.13 391.751  23
   2  -2  21 3583.88 383.964  26
   2  -2  21 3473.90 380.515  27
   2   2  21 3442.83 377.027  26
   2   2  21 3795.34 388.495  27
   2  -2  22 41204.7 1590.25  23
   2  -2  22 37772.8 1540.84  27
   2   2  22 38881.5 1550.47  27
   2  -2  22 38185.8 1546.81  26
   2   2  22 40683.6 1567.96  26
   2  -2  23 3044.20 363.995  23
   2  -2  23 3112.30 374.663  26
   2   2  23 2943.03 361.260  27
   2   2  23 3134.52 374.883  26
   2  -2  23 2954.26 368.023  27
   2  -2  24 9406.21 668.363  23
   2  -2  24 7917.86 630.119  26
   2  -2  24 9858.54 688.011  27
   2   2  24 9947.78 687.088  27
   2   2  24 10036.6 694.272  26
   2  -2  25 7309.87 586.347  23
   2   2  25 7296.02 594.282  26
   2  -2  25 6721.98 574.034  27
   2   2  25 6216.59 552.338  27
   2  -2  25 6871.08 580.010  26
   2  -2  26 20944.6 1099.14  23
   2  -2  26 21337.3 1130.31  26
   2   2  26 22736.8 1151.42  26
   2  -2  26 22342.5 1145.53  27
   2   2  26 21426.0 1124.58  27
   2  -2  27 4532.04 478.179  23
   2   2  27 4766.44 500.136  26
   2  -2  27 4795.69 506.765  26
   2  -2  27 4622.18 499.174  27
   2   2  27 5147.60 524.046  27
   2  -2  28 233.271 129.917  26
   2   2  28 345.294 148.012  26
   2  -2  28 77.3963 96.4437  27
   2   2  28 267.366 141.088  27
   2  -2  28 248.737 118.758  23
   2  -2  29 4815.49 493.050  23
   2   2  29 3980.07 478.219  26
   2  -2  29 3345.22 444.986  26
   2  -2  29 4775.22 517.877  27
   2   2  29 4914.60 521.181  27
   2  -2  30 3389.40 420.708  23
   2  -2  30 3116.82 430.357  27
   2   2  30 3820.23 467.662  27
   2   2  30 2392.56 383.050  26
   2  -2  30 2838.29 414.337  26
   2  -2  31 1047.53 240.996  23
   2  -2  31 1460.80 303.865  27
   2   2  31 1275.13 293.101  27
   2  -2  31 992.737 255.895  26
   2   2  31 1451.60 309.357  26
   2  -2  32 15648.4 962.457  23
   2  -2  32 14153.9 983.694  27
   2   2  32 14454.4 993.646  27
   2  -2  32 15459.4 1015.39  26
   2   2  32 17202.6 1060.31  26
   2  -2  33 12660.8 858.716  23
   2  -2  33 12344.2 911.543  27
   2   2  33 11827.2 897.301  27
   2   2  33 13320.4 942.964  26
   2  -2  33 11829.2 893.845  26
   2  -2  34 6706.64 613.056  23
   2   2  34 7296.48 692.543  26
   2  -2  34 6105.40 644.660  26
   2   2  34 6014.68 641.969  27
   2  -2  34 6085.05 644.778  27
   2  -2  35 11558.0 452.385  18
  -2  -2  35 10172.9 471.284  18
  -2   2  35 12266.1 473.510  14
   2   2  35 11884.8 520.850  14
   2  -2  35 11419.6 813.612  23
   2   2  35 10424.1 864.954  26
   2  -2  35 8547.96 794.754  26
   2  -2  35 10941.1 877.685  27
   2   2  35 10102.6 855.784  27
   2  -2  36 1848.09 156.642  18
  -2  -2  36 1879.54 174.257  18
  -2   2  36 1862.15 163.383  14
  -2   2  36 1656.65 162.588  12
  -2  -2  36 1642.24 165.327  12
   2   2  36 1748.38 187.823  14
   2  -2  36 1487.31 347.127  27
   2   2  36 1422.59 325.706  27
  -2  -2  36 1593.22 163.001  21
  -2   2  36 1554.88 157.579  22
   2  -2  36 1626.86 304.669  23
   2  -2  36 1193.81 325.521  26
   2   2  36 1673.09 348.910  26
   2   2  36 1836.06 147.270  11
  -2   2  36 2100.30 154.179  11
   2   2  36 1366.87 128.238  10
  -2   2  36 1881.57 144.902  10
   2  -2  36 1736.17 162.037  10
  -2  -2  36 1818.46 167.428  10
   2  -2  37 4713.92 264.921  18
  -2  -2  37 4308.05 269.745  20
  -2  -2  37 4623.15 290.161  18
  -2  -2  37 5190.05 263.629  14
  -2   2  37 4637.83 271.139  14
  -2  -2  37 5013.62 292.601  12
   2   2  37 5015.20 324.083  14
  -2   2  37 5299.32 299.022  12
   2  -2  37 4000.67 544.154  27
   2   2  37 3813.22 524.704  27
  -2   2  37 4868.21 281.806  22
   2  -2  37 4327.79 494.533  23
  -2  -2  37 4790.10 286.617  21
   2   2  37 4629.98 571.932  26
   2  -2  37 4318.05 565.919  26
  -2   2  37 4855.96 250.445  11
   2   2  37 4699.66 249.434  11
   2   2  37 4774.53 244.698  10
  -2  -2  37 4971.98 286.141  10
   2  -2  37 4485.49 268.898  10
  -2   2  37 4732.66 243.639  10
   2  -2  38 20769.1 700.496  18
  -2  -2  38 20390.1 721.776  20
  -2  -2  38 19734.9 737.500  18
  -2  -2  38 21523.5 687.593  14
  -2   2  38 21101.5 720.878  14
   2   2  38 20521.5 783.343  14
  -2  -2  38 20618.1 737.451  12
  -2   2  38 19967.0 730.902  12
   2  -2  38 19737.1 720.365  14
   2  -2  38 19515.5 1250.71  27
   2   2  38 19935.7 1272.73  27
  -2  -2  38 20265.5 733.210  21
  -2   2  38 21735.3 733.853  22
   2  -2  38 19574.2 1260.48  26
   2   2  38 20195.7 1269.24  26
  -2   2  38 20430.3 674.612  11
   2   2  38 20064.8 674.607  11
   2  -2  38 21712.2 723.004  10
   2   2  38 20465.4 665.661  10
  -2   2  38 20787.7 670.526  10
  -2  -2  38 21013.2 727.558  10
   2  -2  39 5701.49 294.904  18
  -2  -2  39 5556.63 308.014  20
  -2  -2  39 5583.13 324.323  18
  -2   2  39 6008.07 312.259  14
  -2  -2  39 5588.47 280.309  14
  -2   2  39 5186.08 310.128  12
   2   2  39 5658.31 350.327  14
  -2  -2  39 5050.86 306.904  12
   2  -2  39 5589.16 313.092  14
   2  -2  39 4519.19 591.170  27
   2   2  39 4143.57 569.546  27
  -2  -2  39 5238.38 306.370  21
  -2   2  39 5535.17 311.320  22
   2  -2  39 4847.43 612.647  26
   2   2  39 4943.91 617.176  26
  -2   2  39 5618.21 276.653  11
   2   2  39 5620.96 278.534  11
   2  -2  39 5598.09 303.398  10
   2   2  39 5834.49 275.311  10
  -2   2  39 5103.61 263.656  10
  -2  -2  39 5395.62 305.037  10
   2  -2  40 5831.55 301.092  18
  -2  -2  40 5907.16 319.021  20
  -2  -2  40 5444.03 324.627  18
  -2   2  40 5808.02 312.351  14
  -2  -2  40 5839.71 289.375  14
  -2   2  40 5866.52 330.590  12
   2  -2  40 5206.82 309.428  14
   2   2  40 6179.32 372.046  14
  -2  -2  40 5339.40 317.396  12
   2  -2  40 4907.18 620.838  27
   2   2  40 4158.18 576.394  27
  -2  -2  40 5261.19 311.482  21
  -2   2  40 6476.75 331.868  22
   2  -2  40 5025.43 630.678  26
   2   2  40 5237.04 649.768  26
  -2   2  40 5609.16 279.919  11
   2   2  40 5494.68 281.325  11
   2   2  40 5353.37 271.173  10
   2  -2  40 5867.54 311.989  10
  -2  -2  40 6237.59 327.555  10
  -2   2  40 5777.32 280.809  10
   2  -2  41 46947.3 1307.32  18
  -2  -2  41 43463.6 1316.42  20
  -2  -2  41 43532.0 1345.11  18
  -2   2  41 46052.3 1328.20  14
  -2  -2  41 45163.5 1280.00  14
  -2  -2  41 45424.9 1347.32  12
   2  -2  41 43436.6 1321.50  14
  -2   2  41 43471.0 1336.07  12
   2   2  41 45013.8 1407.30  14
   2  -2  41 41831.1 2026.43  27
   2   2  41 42622.1 2042.74  27
  -2   2  41 43915.6 1323.29  22
  -2  -2  41 42437.8 1323.20  21
   2   2  41 40476.2 2003.15  26
   2  -2  41 39895.5 1995.39  26
  -2   2  41 45229.1 1270.93  11
   2   2  41 43417.0 1270.52  11
   2   2  41 44414.6 1260.37  10
  -2   2  41 43304.1 1260.51  10
   2  -2  41 44081.7 1311.19  10
  -2  -2  41 44633.1 1328.02  10
  -2  -2  42 9030.81 412.164  20
   2  -2  42 8927.68 395.732  18
  -2  -2  42 8226.25 418.500  18
   2  -2  42 8558.24 375.478  17
  -2  -2  42 9245.77 386.983  14
  -2   2  42 9077.40 414.004  14
   2   2  42 9121.26 470.322  14
   2  -2  42 8889.60 414.982  14
  -2  -2  42 8427.95 417.494  12
  -2   2  42 8788.44 422.560  12
   2  -2  42 6419.65 722.861  27
   2   2  42 6106.87 729.404  27
  -2   2  42 9029.33 417.160  22
  -2  -2  42 8410.21 409.739  21
   2  -2  42 8711.14 834.169  26
   2   2  42 7859.24 815.975  26
  -2   2  42 9556.30 385.593  11
   2   2  42 8911.04 380.467  11
  -2   2  42 8700.13 371.372  10
   2  -2  42 8835.69 407.006  10
  -2  -2  42 9154.31 423.988  10
   2   2  42 9267.65 374.537  10
   2  -2  43 56915.7 1609.15  18
  -2  -2  43 54024.0 1622.99  20
  -2  -2  43 56883.0 1660.14  18
   2  -2  43 55693.5 1578.61  17
  -2  -2  43 59333.7 1600.87  14
  -2   2  43 57563.3 1638.37  14
   2   2  43 56762.9 1720.34  14
  -2  -2  43 55490.1 1652.90  12
   2  -2  43 54015.5 1626.95  14
  -2   2  43 56655.9 1652.90  12
   2  -2  43 50717.2 2344.75  27
   2   2  43 55616.4 2429.76  27
  -2   2  43 58192.0 1642.46  22
  -2  -2  43 57122.2 1647.34  21
   2  -2  43 51959.4 2364.02  26
   2   2  43 54194.2 2408.40  26
  -2   2  43 56961.6 1582.12  11
   2   2  43 57331.2 1590.39  11
  -2   2  43 57869.7 1579.22  10
   2  -2  43 58897.0 1631.25  10
   2   2  43 58189.7 1578.58  10
  -2  -2  43 58327.5 1646.45  10
  -2  -2  44 12054.2 494.102  20
   2  -2  44 12414.2 484.252  18
   2  -2  44 11594.5 459.419  17
  -2  -2  44 11446.5 506.989  18
  -2   2  44 12545.3 504.835  14
  -2  -2  44 11491.8 460.045  14
   2   2  44 11416.3 548.100  14
  -2  -2  44 10831.3 497.854  12
  -2   2  44 11490.6 507.652  12
   2  -2  44 11247.6 489.672  14
   2  -2  44 10750.2 933.853  27
   2   2  44 11902.7 980.944  27
  -2   2  44 12464.2 507.083  22
  -2  -2  44 11826.5 505.644  21
   2  -2  44 12613.7 1001.19  26
   2   2  44 10102.3 920.965  26
  -2   2  44 11846.8 458.737  11
   2   2  44 11973.1 464.879  11
  -2   2  44 12355.1 458.841  10
  -2  -2  44 12167.3 503.493  10
   2  -2  44 12210.3 492.257  10
   2   2  44 12079.4 454.389  10
  -2  -2  45 12329.4 502.008  20
   2  -2  45 12665.5 493.147  18
  -2  -2  45 12658.6 527.944  18
   2  -2  45 12477.0 475.693  17
  -2  -2  45 12888.8 484.525  14
  -2   2  45 12689.2 514.205  14
  -2   2  45 11107.5 482.362  15
   2  -2  45 11941.1 503.828  14
  -2   2  45 12277.5 523.558  12
  -2  -2  45 13426.7 537.250  12
   2   2  45 12057.7 565.841  14
   2  -2  45 9667.55 912.552  27
  -2   2  45 12400.4 474.096  11
   2   2  45 12818.6 483.036  11
   2  -2  45 10538.7 938.393  26
  -2   2  45 12340.7 512.891  22
  -2   2  45 12698.2 471.948  10
   2   2  45 13190.1 473.229  10
   2  -2  45 12392.3 502.698  10
  -2  -2  45 12225.9 508.548  10
  -2  -2  46 77.3179 67.3508  12
  -2   2  46 11.1138 58.0372  12
  -2   2  46 56.8407 49.5222  11
   2   2  46 28.5016 63.4616  14
  -2  -2  46 58.3178 48.2027  14
   2  -2  46 82.0068 62.5080  14
  -2   2  46 72.1823 58.5396  14
  -2   2  46 56.3840 56.3434  15
   2  -2  46 63.0611 51.1467  18
  -2  -2  46 33.6248 46.6983  18
   2  -2  46 56.0700 70.2137  17
   2  -2  46 45.2243 50.3552  19
  -2  -2  46 98.5924 52.6460  20
   2   2  46-7.61581 55.6024  10
  -2   2  46 39.1182 44.4236  10
   2   2  46 116.994 57.3540  11
   2  -2  46 106.761 57.1789  10
  -2  -2  46 51.8895 61.1376  10
  -2   2  47 3850.13 225.250  11
   2   2  47 4056.47 233.049  11
   2   2  47 3837.57 287.430  14
  -2   2  47 3629.44 251.698  12
   2  -2  47 3560.92 240.613  14
  -2  -2  47 4004.21 260.097  12
  -2   2  47 3623.72 242.328  14
  -2   2  47 3698.80 234.382  15
  -2  -2  47 3820.64 229.246  14
   2  -2  47 3847.35 230.639  17
  -2  -2  47 4175.41 266.007  18
   2  -2  47 3757.91 256.405  19
   2  -2  47 3813.63 236.109  18
  -2  -2  47 3889.28 243.557  20
   2   2  47 3984.82 223.247  10
   2  -2  47 3666.36 238.740  10
  -2  -2  47 4404.26 261.845  10
  -2   2  47 3680.80 219.349  10
  -2   2  48 463.853 93.5296  12
  -2   2  48 397.522 78.2808  11
  -2  -2  48 502.291 100.014  12
  -2   2  48 328.340 83.4637  14
   2   2  48 386.286 104.616  14
   2  -2  48 436.307 90.1887  14
  -2  -2  48 420.517 83.0886  14
  -2   2  48 287.359 75.7264  15
   2  -2  48 573.991 106.551  17
  -2  -2  48 407.349 95.2201  18
   2  -2  48 455.240 87.1738  18
  -2  -2  48 493.395 91.4617  20
   2  -2  48 342.308 85.7252  19
  -2  -2  48 438.535 89.9847  10
   2   2  48 372.274 76.5964  10
  -2   2  48 374.538 77.2077  10
   2   2  48 466.736 84.6089  11
   2  -2  48 446.311 91.3529  10
  -2  -2  48 354.021 72.3136  11
  -2  -2  49 7506.16 334.474  11
  -2   2  49 8051.20 348.457  11
   2   2  49 8469.33 358.659  11
  -2  -2  49 8506.29 393.738  12
  -2   2  49 8442.41 396.687  12
   2   2  49 8269.62 430.860  14
   2  -2  49 7515.52 362.376  14
  -2   2  49 8297.72 382.516  14
  -2  -2  49 8588.21 359.554  14
   2  -2  49 8125.13 351.260  17
  -2  -2  49 8004.16 384.234  18
  -2  -2  49 8133.09 369.375  20
   2  -2  49 7675.86 384.130  19
   2  -2  49 8007.72 360.236  18
   2  -2  49 8186.57 372.705  10
  -2  -2  49 7855.35 374.215  10
   2   2  49 8215.28 346.357  10
  -2   2  49 8268.65 348.167  10
  -2  -2  50 1214.75 118.721  11
   2   2  50 1430.35 131.766  11
  -2   2  50 1390.98 130.601  11
  -2  -2  50 1378.08 149.547  12
  -2   2  50 1416.73 153.145  12
   2   2  50 1411.94 171.573  14
  -2   2  50 1308.50 140.397  14
  -2  -2  50 1159.44 122.236  14
   2  -2  50 1406.84 140.076  17
  -2  -2  50 1243.27 143.585  18
   2  -2  50 1254.17 128.711  18
   2  -2  50 1440.55 153.387  19
  -2   2  50 1319.16 126.229  10
   2  -2  50 1318.29 139.222  10
  -2  -2  50 1444.86 149.063  10
   2   2  50 1537.61 133.148  10
   2  -2  51 8137.33 348.023  18
   2  -2  51 7331.10 363.735  19
  -2   2  51 7283.43 352.567  14
  -2  -2  51 7662.25 332.015  14
   2   2  51 7659.41 333.601  11
  -2   2  51 7668.82 329.935  11
  -2  -2  51 6921.52 311.266  11
  -2   2  51 8353.05 382.773  12
   2   2  51 6952.57 387.062  14
   2  -2  51 7107.76 319.980  17
  -2  -2  51 7913.89 364.831  18
  -2  -2  51 6968.74 326.125   8
   2  -2  51 7367.47 343.185  10
  -2  -2  51 7973.01 358.574  10
  -2   2  51 7385.63 324.722  10
   2   2  51 8314.50 332.413  10
  -2  -2  52 4099.82 246.766  18
   2  -2  52 4446.32 239.751  18
   2  -2  52 4295.17 259.442  19
  -2   2  52 4424.37 255.114  14
   2   2  52 4639.83 238.559  11
  -2   2  52 4216.64 226.263  11
   2   2  52 4250.15 282.823  14
   2  -2  52 4540.53 233.604  17
   2   2  52 3637.50 255.832  22
  -2  -2  52 3929.87 224.404   8
   2  -2  52 4716.21 250.267  10
  -2  -2  52 4366.87 248.210  10
  -2   2  52 4404.33 229.187  10
   2   2  52 4007.50 219.033  10
  -2  -2  53 1759.47 152.716  18
   2  -2  53 1925.12 148.872  18
   2  -2  53 1521.26 151.337  19
  -2   2  53 1830.19 156.011  14
   2   2  53 1874.95 145.839  11
  -2   2  53 1908.22 143.171  11
   2   2  53 1823.79 181.936  14
   2  -2  53 1876.39 146.125  17
  -2  -2  53 1659.83 138.462   8
   2   2  53 1833.67 170.005  22
   2  -2  53 1794.84 148.361  10
  -2  -2  53 1781.34 153.274  10
   2  -2  54 6695.51 294.278  18
   2  -2  54 6049.39 305.135  19
  -2  -2  54 5676.65 288.747  18
   2  -2  54 6070.31 272.033  17
  -2   2  54 6756.41 310.558  14
   2   2  54 6111.79 335.003  14
   2   2  54 5554.30 306.245  22
   2   2  54 6608.20 286.427  11
  -2   2  54 6352.06 281.457  11
  -2  -2  54 6281.55 297.958  10
   2  -2  54 6448.08 290.498  10
  -2  -2  55 1701.81 140.678  18
   2  -2  55 1751.14 135.324  18
   2  -2  55 1536.97 142.187  19
   2  -2  55 1609.10 127.454  17
  -2   2  55 1794.10 149.850  14
   2   2  55 1501.95 155.948  14
   2   2  55 1487.76 146.014  22
   2  -2  55 1579.52 131.555  10
  -2  -2  55 1806.59 144.983  10
  -2   2  55 1685.64 130.863  11
   2   2  55 1867.22 135.751  11
   2  -2  56 7062.67 286.620  17
  -2   2  56 7721.46 327.842  14
   2   2  56 7033.98 347.303  14
   2  -2  56 7619.87 305.473  10
  -2  -2  56 7134.11 305.832  10
   2   2  56 7265.70 298.294  11
  -2   2  56 7494.54 299.343  11
   2  -2  56 6745.55 315.117  19
  -2  -2  56 7144.90 307.911  18
   2  -2  57 10158.7 360.737  17
  -2   2  57 10922.6 405.444  14
   2   2  57 9492.35 418.757  14
   2  -2  57 10524.2 375.769  10
  -2  -2  57 10845.2 385.646  10
   2   2  57 10917.4 377.630  11
   2  -2  57 9965.67 392.436  19
  -2  -2  57 9791.22 378.068  18
   2  -2  58 5677.77 235.175  17
   2   2  58 5868.07 290.412  14
  -2   2  58 6254.41 274.728  14
  -2  -2  58 6078.91 255.305  10
   2  -2  58 5911.90 245.900  10
   2  -2  58 5673.41 263.286  11
   2   2  58 5891.95 245.878  11
   2  -2  58 5578.47 258.989  19
   2  -2  59 7165.50 273.876  17
  -2   2  59 8603.79 323.795  14
   2   2  59 7363.24 325.611  14
  -2  -2  59 7639.41 292.034  10
   2  -2  59 8103.45 289.508  10
   2  -2  59 7735.26 308.940  11
   2   2  59 8171.34 292.038  11
   2  -2  59 7384.18 301.686  19
   2  -2  60 8646.79 291.938  17
   2  -2  60 8397.38 319.381  11
   2   2  60 9418.12 308.696  11
   2  -2  60 8794.11 300.782  10
  -2  -2  60 8751.01 307.092  10
   2  -2  60 7845.48 309.253  19
   2   2  60 8209.34 340.754  14
   2   2  61 2232.05 147.589  14
   2  -2  61 2498.54 124.867  10
   2  -2  61 2463.90 139.160  11
   2   2  61 2497.42 127.128  11
   2   2  62 2638.65 152.555  14
   2  -2  62 2934.18 125.928  10
   2  -2  62 2668.37 139.528  11
   2   2  63 1873.26 115.971  14
   2  -2  63 1846.55 90.3269  10
   2  -2  63 2002.19 107.518  11
   2   2  64 1896.95 107.307  14
   2  -2  64 2112.49 101.174  11
   2   2  65 381.129 42.3547  14
   2  -2  65 395.133 37.3712  11
   3  -2 -14 38182.3 1250.06  23
   3  -2 -13 32816.6 1133.42  23
   3  -2 -12 97996.3 2775.97  23
   3  -2 -11 4971.94 354.892  23
   3  -2 -10 87476.3 2548.17  23
   3  -2  -9 37574.3 1311.81  23
   3  -2  -8 3585.77 311.060  23
   3  -2  -7 50793.1 1669.05  23
   3  -2  -6 8844.43 524.680  23
   3  -2  -5 14156.9 711.056  23
  -2  -3  -5 15579.4 572.348  24
  -2  -3  -4 8421.04 379.660  24
   3  -2  -4 7573.82 498.503  23
  -3   2  -3 9595.89 506.113  24
   3  -2  -3 8705.18 542.877  23
  -2  -3  -3 8863.31 399.579  24
  -2  -3  -2 31284.7 1000.99  24
   3  -2  -2 31739.4 1227.50  23
  -3   2  -2 33980.8 1154.81  24
   3  -2  -1 164738. 4614.02  23
  -2  -3  -1 163406. 4311.17  24
  -3   2  -1 176742. 4511.61  24
   3  -2   0 93531.0 2816.87  23
  -2  -3   0 90059.0 2528.15  24
  -2  -3   1 151185. 4140.39  24
   3  -2   1 161076. 4465.90  23
   3  -2   2 29639.1 1190.15  23
  -3   2   2 29634.1 1094.86  24
  -2  -3   2 28783.9 959.848  24
  -2  -3   3 8207.45 411.329  24
   3  -2   3 9251.08 580.184  23
  -3   2   3 8214.37 496.765  24
  -3   2   4 9864.27 560.609  24
  -2  -3   4 9530.23 461.722  24
   3  -2   4 11129.8 646.738  23
  -2  -3   5 11904.3 544.833  24
  -3   2   5 12563.7 648.342  24
  -2  -3   6 10021.2 478.594  24
  -3   2   6 8236.01 528.679  24
   3  -2   6 9063.29 609.645  23
  -3   2   7 48804.8 1724.36  24
  -2  -3   7 52142.5 1605.66  24
   3  -2   8 2519.11 320.883  23
  -2  -3   8 2856.82 252.575  24
  -3   2   8 2570.94 288.083  24
  -3   2   9 34461.6 1337.45  24
  -2  -3   9 35402.2 1219.48  24
   3  -2   9 38753.7 1474.41  23
   2   3  10 89929.7 2561.76  27
   2   3  10 87797.6 2547.88  26
  -3   2  10 87507.7 2717.59  24
   3  -2  10 91108.1 2839.75  23
   2   3  11 3871.64 315.248  26
   2   3  11 4177.36 321.984  27
   3  -2  11 4019.08 411.292  23
  -3   2  11 3411.01 351.630  24
   2   3  12 91066.2 2672.70  27
   2   3  12 93496.2 2681.12  26
   3  -2  12 96719.2 2971.00  23
  -3   2  12 90406.4 2842.62  24
   2   3  13 33459.4 1190.46  27
   2   3  13 31850.0 1173.69  26
   3  -2  13 33048.4 1388.08  23
  -3   2  13 30242.7 1301.37  24
   2   3  14 36500.3 1314.42  27
   2   3  14 37811.8 1324.94  26
  -3   2  14 36246.4 1457.14  24
   2   3  15 12713.3 657.291  27
   2   3  15 11794.0 638.043  26
  -3   2  15 12420.8 755.739  24
   2   3  16 16684.5 787.082  27
   2   3  16 14662.9 748.158  26
  -3   2  16 16510.8 891.136  24
   2   3  17 44986.3 1594.90  26
   2   3  17 44901.3 1592.61  27
  -3   2  17 48263.3 1793.26  24
   2   3  18 29837.1 1231.71  26
   2   3  18 32566.1 1265.24  27
   3  -2  18 32750.0 1447.57  23
  -3   2  18 33915.2 1430.22  24
   2   3  19 1294.37 216.735  27
   3  -2  19 1851.24 302.665  27
   3  -2  19 1148.32 246.824  26
   2   3  19 1024.15 193.002  26
   3  -2  19 1269.93 266.552  23
   3  -2  20 40306.6 1673.46  26
   3  -2  20 38389.1 1648.25  27
   2   3  20 38101.3 1480.71  27
   2   3  20 39482.6 1499.79  26
   3  -2  20 41865.1 1703.99  23
   3  -2  21 95866.6 3137.59  26
   3  -2  21 93620.9 3127.65  27
   2   3  21 93912.1 2925.88  27
   2   3  21 91964.5 2918.35  26
   3  -2  21 100786. 3187.45  23
   3  -2  22 16985.2 1021.67  26
   2   3  22 18373.6 937.795  27
   3  -2  22 19251.5 1073.21  27
   2   3  22 17828.8 928.107  26
   3  -2  22 21082.8 1124.01  23
   3  -2  23 17862.6 1043.59  27
   3  -2  23 17150.1 1026.62  26
   2   3  23 15216.2 866.959  27
   2   3  23 16641.2 901.040  26
   3  -2  23 17932.3 1045.15  23
   3  -2  24 23556.1 1252.50  27
   2   3  24 22427.2 1103.58  27
   3  -2  24 22187.4 1217.18  26
   2   3  24 22243.0 1102.70  26
   3  -2  25 74662.0 2665.77  26
   3  -2  25 74934.9 2669.15  27
   2   3  25 68456.5 2430.09  27
   2   3  25 70454.2 2449.77  26
   3  -2  25 75347.6 2659.63  23
   3  -2  26 5495.71 589.922  27
   3  -2  26 5577.24 585.211  26
   2   3  26 5622.76 515.320  27
   2   3  26 4847.90 481.653  26
   3  -2  26 6048.02 601.154  23
   3  -2  27 25707.5 1381.36  26
   3  -2  27 25940.8 1380.71  27
   2   3  27 24800.3 1221.51  27
   2   3  27 25449.7 1237.02  26
   3  -2  27 27853.3 1404.21  23
   3  -2  28 6679.28 666.832  27
   3  -2  28 7858.08 716.661  26
   2   3  28 6219.73 570.763  27
   2   3  28 7558.99 630.068  26
   3  -2  28 6777.03 659.054  23
   3  -2  29 5191.96 597.315  27
   3  -2  29 6651.34 666.978  26
   2   3  29 5723.81 555.575  27
   2   3  29 6072.92 567.630  26
   3  -2  29 7217.42 672.954  23
   3  -2  30 2107.40 369.786  23
   3  -2  30 1334.98 318.556  27
   2   3  30 1550.27 288.114  27
   2   3  30 1707.07 301.120  26
   3  -2  30 1489.01 333.772  26
   3  -2  31 2045.95 372.677  23
   2   3  31 1755.36 322.604  26
   3  -2  31 2756.22 449.869  26
   3  -2  31 1574.39 351.716  27
   2   3  31 2061.01 341.405  27
   3  -2  32 6055.71 638.579  23
   2   3  32 6780.66 298.628  10
   3  -2  32 6439.55 690.793  26
   2   3  32 5848.56 586.220  26
  -3   2  32 6783.23 328.395  14
   3  -2  32 5990.15 665.110  27
   2   3  32 5551.44 574.361  27
   3  -2  32 7494.27 323.124  18
  -2  -3  32 5845.86 341.893  21
   3  -2  33 8552.25 360.866  18
   3  -2  33 8890.37 771.367  23
  -3   2  33 8475.44 377.263  14
   2   3  33 7730.36 404.608  14
   3  -2  33 6985.48 733.738  27
   2   3  33 8564.38 711.488  27
   2   3  33 7968.61 337.745  10
   2   3  33 7396.08 670.969  26
   3  -2  33 7232.21 741.714  26
  -2  -3  33 7718.83 398.150  21
  -3   2  33 8101.31 409.319  12
   2   3  33 8124.50 336.390  11
  -3   2  33 7906.00 329.483  11
   3  -2  34 1953.58 156.934  18
   2   3  34 1695.24 138.948  10
  -3   2  34 1718.70 131.814  10
   3  -2  34 1641.65 367.687  26
   2   3  34 967.361 251.012  26
   3  -2  34 1471.07 350.719  27
   2   3  34 1678.35 322.730  27
  -3   2  34 1934.97 165.996  14
  -3   2  34 1593.38 173.163  12
   2   3  34 1566.18 135.214  11
  -3   2  34 1705.85 136.179  11
   2   3  34 1612.91 176.967  14
  -2  -3  34 1517.72 166.979  21
   3  -2  34 1807.29 349.489  23
   3  -2  35 14405.4 517.478  18
   3  -2  35 14643.4 1017.49  23
   2   3  35 13671.8 492.821  10
  -3   2  35 14167.5 477.364  10
   3  -2  35 13780.6 1071.51  26
   2   3  35 11979.5 894.737  26
   3  -2  35 12443.2 1021.56  27
   2   3  35 11230.7 871.522  27
  -3   2  35 14887.1 542.554  14
  -3   2  35 13541.9 571.145  12
  -3   2  35 13855.9 486.398  11
   2   3  35 13507.2 489.727  11
   2   3  35 13727.0 582.935  14
   3  -2  35 12813.0 548.340  14
  -2  -3  35 13379.4 567.226  21
   3  -2  36 16306.5 557.648  18
   3  -2  36 13727.3 1001.30  23
  -3   2  36 15413.7 572.520  14
  -3   2  36 14611.7 583.689  13
   3  -2  36 14480.7 588.930  14
   2   3  36 14716.8 613.324  14
   2   3  36 13435.8 950.749  27
   3  -2  36 12822.3 1049.99  27
  -2  -3  36 14442.6 598.496  21
   3  -2  36 12994.5 1063.64  26
   2   3  36 14382.4 985.534  26
   2   3  36 15018.4 526.261  11
  -3   2  36 14607.9 605.623  12
  -3   2  36 15686.6 523.837  11
  -3   2  36 14447.4 503.466  10
   3  -2  37 4004.31 233.800  18
  -2  -3  37 3862.06 258.912  20
  -2  -3  37 3470.94 257.178  18
  -3   2  37 4242.74 252.524  14
   2   3  37 3453.23 265.421  14
   3  -2  37 3294.06 247.671  14
  -3   2  37 3331.82 242.291  13
  -2  -3  37 3972.84 247.610  12
   2   3  37 3524.31 486.937  27
   3  -2  37 2808.32 493.793  27
   3  -2  37 4125.41 527.269  23
  -2  -3  37 3727.70 262.822  21
   2   3  37 3215.15 464.026  26
   3  -2  37 3970.65 579.663  26
   2   3  37 3787.36 216.120  11
  -3   2  37 3555.56 262.299  12
  -3   2  37 3694.31 210.097  11
  -2  -3  37 3140.32 238.513  10
   3  -2  37 3644.54 221.475  10
  -3   2  37 3597.35 201.684  10
  -2  -3  38 2036.66 190.341  20
   3  -2  38 2375.59 178.179  18
   3  -2  38 2387.87 172.836  17
  -2  -3  38 2236.85 206.499  18
  -3   2  38 2327.50 189.964  14
  -3   2  38 2133.48 200.195  12
   3  -2  38 1933.81 190.276  14
   2   3  38 2051.33 211.435  14
  -2  -3  38 2293.18 188.996  12
   3  -2  38 1390.95 374.217  27
   2   3  38 1670.80 348.497  27
  -2  -3  38 1965.62 191.280  21
   3  -2  38 2299.49 390.864  23
   3  -2  38 2325.92 451.422  26
   2   3  38 1717.80 348.862  26
   2   3  38 2247.80 165.064  11
  -3   2  38 2133.11 156.558  11
  -2  -3  38 2140.21 194.610  10
  -3   2  38 2029.75 149.566  10
   3  -2  38 2250.64 171.572  10
   3  -2  39 2804.20 193.746  18
  -2  -3  39 2407.48 205.685  20
   3  -2  39 2731.22 187.569  17
  -2  -3  39 2567.78 218.685  18
  -3   2  39 2518.02 198.277  14
   2   3  39 2878.21 240.684  14
   3  -2  39 2317.13 208.025  14
  -2  -3  39 2557.40 200.487  12
  -3   2  39 2610.84 220.446  12
   3  -2  39 2802.68 494.311  27
   2   3  39 1868.05 356.427  27
  -2  -3  39 2316.22 205.376  21
   3  -2  39 2050.12 436.601  26
   2   3  39 2234.74 384.575  26
   2   3  39 2692.08 180.759  11
  -3   2  39 2383.05 166.660  11
  -2  -3  39 2362.51 206.247  10
  -3   2  39 2211.25 158.600  10
   3  -2  39 2304.53 176.336  10
   3  -2  40 2034.20 163.146  18
  -2  -3  40 1688.50 176.372  20
  -2  -3  40 1873.60 185.719  18
   3  -2  40 1810.63 155.016  17
  -3   2  40 1962.27 176.293  14
  -2  -3  40 1806.94 167.950  12
   2   3  40 1716.61 193.143  14
  -3   2  40 1465.79 171.476  12
   3  -2  40 1805.62 180.783  14
   3  -2  40 1348.49 377.369  27
   2   3  40 1236.78 313.138  27
  -2  -3  40 1733.45 178.988  21
   3  -2  40 1470.57 389.752  26
   2   3  40 1329.21 325.549  26
   2   3  40 1903.26 150.467  11
  -3   2  40 1996.26 151.174  11
   3  -2  40 1804.81 154.496  10
  -3   2  40 1675.41 141.160  10
  -2  -3  40 1850.37 180.358  10
   3  -2  41 3484.10 215.684  18
  -2  -3  41 2600.40 214.118  20
  -2  -3  41 2968.63 236.237  18
   3  -2  41 2876.43 195.711  17
  -3   2  41 2957.83 212.396  14
   2   3  41 2877.44 243.088  14
  -2  -3  41 2696.76 205.823  12
   3  -2  41 2206.36 202.962  14
  -3   2  41 2908.64 233.954  12
   3  -2  41 1818.25 413.104  27
   2   3  41 1698.38 356.545  27
  -2  -3  41 2554.44 219.182  21
   2   3  41 2020.19 381.399  26
   3  -2  41 2471.06 472.384  26
   2   3  41 3089.19 196.014  11
  -3   2  41 2650.75 177.323  11
  -3   2  41 2712.64 176.403  10
   3  -2  41 2709.71 188.731  10
  -2  -3  41 2974.74 227.407  10
   3  -2  42 26005.9 802.111  18
  -2  -3  42 23638.3 835.515  20
   3  -2  42 25477.5 785.757  17
  -2  -3  42 23173.3 848.344  18
  -3   2  42 21853.5 808.012  15
  -3   2  42 25946.6 825.622  14
   2   3  42 24998.6 884.619  14
  -2  -3  42 25118.5 815.285  12
   3  -2  42 22389.0 822.250  14
  -3   2  42 24106.4 856.680  12
   2   3  42 22360.2 1309.80  27
   3  -2  42 22343.9 1444.61  27
  -3   2  42 23966.2 756.130  11
   2   3  42 24232.9 769.147  11
   3  -2  42 21764.7 1428.92  26
   2   3  42 22495.4 1309.70  26
  -2  -3  42 24787.9 855.917  21
   3  -2  42 24211.7 775.687  10
  -3   2  42 24036.3 747.007  10
  -2  -3  42 25098.1 843.820  10
  -3   2  43 30033.2 1007.73  15
  -3   2  43 32926.3 1012.07  14
   2   3  43 31799.4 960.864  11
  -3   2  43 32238.1 949.749  11
  -3   2  43 30462.0 1042.16  12
   2   3  43 31090.4 1067.87  14
  -2  -3  43 33299.3 1010.08  12
   3  -2  43 30613.6 1018.88  14
  -2  -3  43 31045.3 1045.80  18
   3  -2  43 32648.9 972.296  17
   3  -2  43 34685.3 996.974  18
  -2  -3  43 30705.0 1023.58  20
  -2  -3  43 32304.1 1045.15  21
  -3   2  43 31769.2 936.001  10
   3  -2  43 32185.3 968.668  10
  -2  -3  43 31738.2 1028.95  10
  -3   2  44 2844.02 207.497  14
  -3   2  44 2432.96 198.950  15
   2   3  44 2556.82 177.188  11
  -3   2  44 2521.24 171.811  11
   3  -2  44 2614.08 212.420  14
  -2  -3  44 2432.61 192.153  12
  -3   2  44 2088.12 201.437  12
   2   3  44 2617.73 230.640  14
   3  -2  44 2764.20 189.540  17
  -2  -3  44 2609.34 215.865  18
   3  -2  44 2455.20 203.754  19
   3  -2  44 3005.69 197.758  18
  -2  -3  44 2654.44 213.764  20
  -2  -3  44 2332.56 207.035  21
   3  -2  44 2429.91 177.131  10
  -3   2  44 2638.74 169.325  10
  -2  -3  44 2336.11 203.176  10
   2   3  45 1485.94 132.915  11
  -3   2  45 1498.11 129.709  11
   3  -2  45 1506.26 156.735  14
  -3   2  45 1366.70 161.555  12
  -2  -3  45 1508.98 151.603  12
   2   3  45 1615.47 180.156  14
  -2  -3  45 1636.28 167.921  18
   3  -2  45 1408.33 138.026  17
   3  -2  45 1603.37 145.777  18
  -2  -3  45 1521.95 159.209  20
   3  -2  45 1508.24 156.274  19
  -3   2  45 1540.00 159.477  15
  -3   2  45 1482.20 149.990  14
   3  -2  45 1439.89 135.144  10
  -3   2  45 1460.03 126.141  10
  -2  -3  45 1664.46 168.520  10
  -3   2  46 3214.20 191.433  11
   2   3  46 2993.11 191.242  11
  -2  -3  46 3195.05 216.024  12
   2   3  46 2567.98 225.732  14
   3  -2  46 2800.41 213.828  14
  -3   2  46 2959.09 230.321  12
  -2  -3  46 2717.59 217.960  18
   3  -2  46 3096.14 197.208  17
   3  -2  46 3245.69 205.390  18
  -2  -3  46 2801.68 213.933  20
   3  -2  46 3071.90 193.803  10
  -2  -3  46 3067.69 222.680  10
  -3   2  46 2698.65 205.229  15
  -3   2  46 3245.55 220.784  14
  -3   2  47 2030.31 173.649  15
  -3   2  47 1762.12 162.033  14
   2   3  47 1970.50 152.721  11
  -3   2  47 1681.74 136.996  11
   3  -2  47 1828.98 168.882  14
   2   3  47 1807.11 190.137  14
  -3   2  47 2073.02 191.381  12
  -2  -3  47 1990.64 183.605  18
   3  -2  47 1633.98 145.476  17
   3  -2  47 2208.51 165.516  18
  -2  -3  47 2042.68 176.819  20
  -2  -3  47 1788.65 161.452   8
   3  -2  47 1921.84 150.255  10
  -2  -3  47 1912.42 175.295  10
  -3   2  48 6703.31 333.367  15
  -3   2  48 7515.11 350.750  14
  -3   2  48 6802.50 300.401  11
   2   3  48 7187.42 312.769  11
   2   3  48 7038.58 377.813  14
  -3   2  48 7064.65 364.300  12
  -2  -3  48 6904.85 355.612  18
   3  -2  48 6903.02 313.223  17
   3  -2  48 7345.96 328.733  18
  -2  -3  48 7758.96 361.152  20
  -2  -3  48 6950.32 334.193   8
   3  -2  48 7360.90 313.779  10
  -2  -3  48 7224.97 353.158  10
  -3   2  49 5153.59 278.025  15
  -3   2  49 5568.67 290.986  14
   2   3  49 5656.93 264.849  11
   2   3  49 5673.28 325.230  14
  -3   2  49 5313.15 304.460  12
  -2  -3  49 5706.24 309.583  18
   3  -2  49 5510.71 264.166  17
  -2  -3  49 5549.93 294.843  20
  -2  -3  49 4854.30 272.097   8
  -2  -3  49 5606.00 298.001  10
   3  -2  49 5486.69 258.422  10
   2   3  50 46.2499 57.5840  22
  -3   2  50 80.1862 58.5547  15
  -3   2  50 90.3749 61.2457  12
   2   3  50 73.6941 48.9325  11
   2   3  50 89.5843 65.9786  14
  -3   2  50 156.032 67.5635  14
  -2  -3  50 87.7300 57.4410  18
   3  -2  50 6.67891 69.3635  17
  -2  -3  50 150.580 62.3807  20
  -2  -3  50 65.1106 50.4715   8
  -2  -3  50 45.1475 55.9878  10
   3  -2  50 88.7512 50.4238  10
   2   3  51 8461.66 411.411  22
   2   3  51 8798.78 412.577  14
  -3   2  51 9757.77 395.154  14
   2   3  51 9068.13 351.454  11
  -3   2  51 9430.24 409.611  12
   3  -2  51 8765.04 347.389  17
  -2  -3  51 8886.38 394.151  18
  -2  -3  51 8628.00 376.644  20
  -2  -3  51 8228.83 361.789   8
  -2  -3  51 9223.97 387.896  10
   3  -2  51 8642.57 337.956  10
   2   3  52 6284.15 332.436  14
  -3   2  52 7176.06 320.255  14
   2   3  52 6627.98 282.300  11
  -3   2  52 7032.01 333.723  12
  -2  -3  52 6745.96 321.166  18
   3  -2  52 6434.07 279.846  17
  -2  -3  52 5989.90 289.096   8
  -2  -3  52 6542.71 309.652  10
   3  -2  52 6598.82 272.649  10
   2   3  52 6432.65 340.347  22
   2   3  53 16647.4 630.423  22
   2   3  53 16764.1 626.168  14
   2   3  53 18380.5 567.556  11
  -3   2  53 18810.7 628.812  12
  -2  -3  53 17239.9 603.195  18
   3  -2  53 17179.7 557.532  17
  -2  -3  53 16952.5 573.998   8
  -2  -3  53 18000.8 597.877  10
   3  -2  53 18176.0 551.798  10
   2   3  54 2516.95 188.468  22
   2   3  54 2389.95 146.994  11
  -2  -3  54 2381.22 169.894  18
   3  -2  54 2332.94 169.708  19
   3  -2  54 2456.37 148.873  17
  -2  -3  54 2192.56 148.151   8
   2   3  54 2118.10 173.314  14
  -2  -3  54 2491.68 165.438  10
   3  -2  54 2545.80 141.832  10
   3  -2  55 1579.77 131.019  19
  -2  -3  55 1365.33 122.654  18
   3  -2  55 1370.08 108.312  17
   2   3  55 1328.70 133.736  14
   2   3  55 1468.00 140.972  22
   2   3  55 1491.64 111.718  11
  -2  -3  55 1432.81 121.952  10
   3  -2  55 1345.25 98.1108  10
   3  -2  56 1597.18 129.882  19
  -2  -3  56 1647.15 127.125  18
   3  -2  56 1530.21 108.347  17
   2   3  56 1707.00 141.894  14
   2   3  56 1391.40 131.118  22
   3  -2  56 1666.20 125.198  11
   3  -2  56 1556.17 99.6149  10
  -2  -3  56 1516.55 119.910  10
   3  -2  57 2709.94 163.414  19
  -2  -3  57 2846.59 161.413  18
   3  -2  57 2586.03 136.566  17
   2   3  57 2554.97 172.701  14
   2   3  57 2727.81 173.659  22
   3  -2  57 2676.38 154.288  11
   3  -2  57 2676.43 128.096  10
  -2  -3  57 2745.28 155.149  10
   2   3  58 1042.16 105.197  14
   3  -2  58 996.972 79.1214  17
   3  -2  58 1082.82 97.6201  19
  -2  -3  58 1049.86 91.7337  18
   3  -2  58 1141.30 93.7733  11
   3  -2  58 962.848 69.9989  10
  -2  -3  58 1099.25 90.6583  10
   2   3  59 8095.46 309.975  14
   3  -2  59 7964.38 265.698  17
   3  -2  59 7399.05 241.289  10
  -2  -3  59 8372.00 292.362  18
   3  -2  59 8431.77 301.644  19
   3  -2  59 8486.15 289.764  11
   2   3  60 4007.47 192.659  14
   3  -2  60 4555.66 182.231  11
  -2  -3  60 4503.83 181.910  18
   3  -2  61 1427.23 84.7699  11
   2   3  61 1266.64 92.2379  14
   3  -2  62 786.540 55.4829  11
  -2  -3  62 844.327 65.7031  17
   2   3  62 704.026 61.3410  14
  -2  -3  63 730.794 51.2215  17
  -1  -3  -5 867.843 69.3470  24
  -1  -3  -4 4676.90 177.873  24
  -1  -3  -3 14104.4 405.534  24
  -3   1  -1 5900.37 383.057  24
  -3   1   0 3698.44 297.323  24
  -3   1   1 6893.11 425.474  24
  -3   1   2 3677.12 299.484  24
   1   3   3 13016.6 375.144  27
   1   3   3 12625.0 373.597  26
   1   3   4 4160.30 174.647  27
   1   3   4 4444.45 178.022  26
   1   3   5 681.089 70.1718  27
  -3   1   5 705.919 141.325  24
   1   3   5 770.521 74.1749  26
   1   3   6 168.717 42.1694  27
  -3   1   6 135.970 74.9942  24
   1   3   6 157.995 41.3662  26
   1   3   7 10313.8 387.199  27
  -3   1   7 10562.5 580.970  24
   1   3   7 10116.6 386.074  26
   1   3   8 3140.09 192.820  27
  -3   1   8 2909.32 300.708  24
   1   3   8 3029.07 190.395  26
   1   3   9 2747.63 191.100  27
  -3   1   9 2820.12 298.770  24
   1   3   9 3209.32 206.934  26
   1   3  10 22862.3 759.304  27
  -3   1  10 22374.0 977.101  24
   1   3  10 21684.1 750.794  26
   1   3  11 6389.88 336.881  27
  -3   1  11 6520.50 480.584  24
   1   3  11 6449.38 339.271  26
   1   3  12 66045.1 1885.52  27
  -3   1  12 67670.7 2184.16  24
   1   3  12 65464.4 1884.89  26
   1   3  13 38766.9 1215.56  27
  -3   1  13 38014.4 1456.03  24
   1   3  13 37351.2 1207.54  26
   1   3  14 8059.37 426.090  27
  -3   1  14 7457.98 549.232  24
   1   3  14 8104.73 427.693  26
   1   3  15 42197.3 1338.51  27
  -3   1  15 40859.0 1587.01  24
   1   3  15 40053.7 1323.22  26
   1   3  16 12071.3 583.829  27
  -3   1  16 13283.2 777.602  24
   1   3  16 13078.3 602.527  26
   1   3  17 791.765 137.493  27
  -3   1  17 831.790 197.664  24
   1   3  17 540.755 118.609  26
   1   3  18 18051.7 790.220  27
   1   3  18 18361.4 797.456  26
   1   3  19 151.938 73.4098  27
  -3   1  19 266.677 128.631  24
   1   3  19 285.814 94.9861  26
   1   3  20 13341.9 680.017  27
  -3   1  20 15314.3 894.080  24
   1   3  20 13765.0 686.360  26
   1   3  21 73338.1 2332.79  27
  -3   1  21 77660.3 2653.48  24
   1   3  21 74820.1 2342.62  26
   3  -1  22 47566.4 1896.75  27
   1   3  22 45345.8 1591.75  27
   3  -1  22 47287.0 1891.50  26
   3  -1  22 49764.1 1851.63  23
   1   3  22 42846.9 1574.89  26
   3  -1  23 7339.97 637.579  27
   3  -1  23 6522.90 605.825  26
  -1  -3  23 6756.99 464.507  27
   1   3  23 5769.73 449.268  27
   3  -1  23 7379.63 596.261  23
  -1  -3  23 6421.98 454.205  26
   1   3  23 5621.28 448.819  26
   3  -1  24 38313.4 1684.87  26
   3  -1  24 40628.6 1716.72  27
  -1  -3  24 39234.2 1390.25  27
   1   3  24 34378.9 1386.56  27
   3  -1  24 37774.4 1595.64  23
  -1  -3  24 38859.1 1384.18  26
   1   3  24 34077.3 1383.28  26
   3  -1  25 2941.69 415.244  26
  -1  -3  25 2248.30 280.238  27
   3  -1  25 2136.26 363.939  27
   1   3  25 2338.33 303.136  27
   3  -1  25 2276.16 341.684  23
  -1  -3  25 3030.54 318.304  26
   1   3  25 2395.33 301.103  26
   3  -1  26 17191.7 1075.93  27
  -1  -3  26 18056.9 858.055  27
   3  -1  26 17238.0 1074.81  26
   1   3  26 14509.5 825.227  27
   3  -1  26 18794.3 1028.99  23
  -1  -3  26 18107.6 857.522  26
   1   3  26 16261.4 863.834  26
   1   3  27 13762.2 794.325  27
   3  -1  27 15410.5 1026.06  26
   3  -1  27 14307.2 993.817  27
  -1  -3  27 14461.2 778.057  27
   3  -1  27 15014.3 929.749  23
  -1  -3  27 15569.1 796.801  26
   1   3  27 14122.2 800.275  26
   1   3  28 15271.8 858.362  27
   3  -1  28 18067.2 1117.39  26
   3  -1  28 17535.1 1105.60  27
  -1  -3  28 16795.2 856.110  27
  -1  -3  28 16581.8 850.264  26
   1   3  28 14963.5 854.003  26
   3  -1  28 16476.0 993.310  23
  -1  -3  29 521.863 153.041  27
   1   3  29 335.402 127.206  27
   3  -1  29 195.220 153.829  27
   3  -1  29 48.7469 121.555  26
   1   3  29 427.250 140.253  26
  -1  -3  29 327.461 117.874  26
   3  -1  29 431.775 169.375  23
   1   3  30 789.259 190.108  27
  -1  -3  30 800.131 194.330  27
   3  -1  30 805.561 257.450  27
   3  -1  30 719.442 209.460  23
   3  -1  30 704.657 238.382  26
  -1  -3  30 908.201 203.093  26
   1   3  30 600.410 169.667  26
   1   3  31 5545.97 513.213  27
   3  -1  31 6190.52 667.719  26
   3  -1  31 7160.63 721.398  27
  -1  -3  31 6272.27 527.725  27
   3  -1  31 6869.40 632.488  23
  -1  -3  31 6790.38 546.605  26
   1   3  31 5942.47 537.482  26
   1   3  32 5764.74 531.215  27
   3  -1  32 5179.68 632.579  27
  -1  -3  32 6174.88 528.798  27
   3  -1  32 5199.44 634.880  26
  -1  -3  32 5396.69 493.408  26
   1   3  32 5362.44 516.670  26
   3  -1  32 6217.95 604.367  23
   3  -1  33 1536.55 352.639  27
   1   3  33 1186.83 257.192  27
  -1  -3  33 1792.76 289.426  27
   3  -1  33 2166.12 357.870  23
   3  -1  33 1875.11 384.958  26
   1   3  33 838.155 219.267  26
  -1  -3  33 1780.46 296.053  26
   3  -1  34 12107.5 448.370  18
   3  -1  34 11683.0 432.212  17
  -1  -3  34 10883.1 480.175  18
  -3   1  34 12290.5 476.301  14
   1   3  34 11754.9 438.944  11
  -3   1  34 11082.8 510.284  12
   1   3  34 10114.3 745.681  27
   3  -1  34 9346.77 880.606  27
   3  -1  34 10695.9 936.916  26
   1   3  34 9863.92 741.441  26
   1   3  34 11452.1 432.190  10
  -1  -3  34 10995.7 483.561  21
   3  -1  34 10547.7 816.725  23
  -1  -3  35 4059.82 263.200  21
   1   3  35 4306.05 231.510  10
   1   3  35 3152.29 415.945  26
   3  -1  35 4286.49 605.744  26
   1   3  35 3411.56 433.947  27
   3  -1  35 4151.42 585.701  27
  -1  -3  35 3558.15 250.316  20
   3  -1  35 4267.36 236.856  18
  -1  -3  35 3851.76 260.614  18
   3  -1  35 4303.01 229.890  17
  -3   1  35 3911.63 249.006  14
  -3   1  35 3918.99 248.761  15
   1   3  35 3848.29 222.834  11
  -3   1  35 3989.77 280.715  12
  -3   1  35 4287.97 276.939  13
   1   3  35 4004.65 265.876  14
   3  -1  35 4228.05 507.422  23
  -1  -3  36 15789.9 613.604  21
   1   3  36 17070.5 565.065  10
  -3   1  36 15262.6 521.751  10
  -3   1  36 16058.1 613.753   9
   3  -1  36 15031.4 1155.61  26
   1   3  36 13955.9 921.227  26
   1   3  36 14111.4 929.137  27
   3  -1  36 15437.6 1166.00  27
   3  -1  36 17019.1 576.178  18
  -1  -3  36 15760.9 610.541  20
  -1  -3  36 15359.6 609.641  18
   3  -1  36 16657.3 555.071  17
  -3   1  36 16958.8 600.348  14
  -3   1  36 14360.6 577.964  15
  -3   1  36 15595.6 527.662  11
  -3   1  36 15182.8 633.858  12
   1   3  36 15684.0 555.179  11
   1   3  36 15670.0 616.353  14
  -3   1  36 15422.8 616.538  13
   3  -1  36 15453.6 1014.23  23
  -1  -3  37 24513.1 857.473  21
  -3   1  37 25941.2 862.566   9
  -3   1  37 25435.5 764.386  10
   1   3  37 26224.1 797.041  10
   1   3  37 23674.2 1254.20  26
   3  -1  37 24316.2 1519.64  26
   1   3  37 21792.3 1228.64  27
   3  -1  37 25412.5 1549.15  27
   3  -1  37 26966.0 815.991  18
  -1  -3  37 23980.6 849.860  20
   3  -1  37 25131.0 786.984  17
  -1  -3  37 24422.1 859.707  18
  -3   1  37 26524.8 843.906  14
  -3   1  37 23148.7 823.612  15
  -3   1  37 25033.9 892.008  12
  -3   1  37 25104.6 766.736  11
   1   3  37 24493.9 792.433  11
   1   3  37 25296.6 865.904  14
  -3   1  37 24512.7 862.790  13
   3  -1  37 25189.8 1332.34  23
  -1  -3  38 4041.62 271.092  20
   3  -1  38 4770.36 255.345  18
   3  -1  38 4370.24 267.696  19
   3  -1  38 4332.23 236.869  17
  -1  -3  38 4205.77 275.527  18
  -3   1  38 4765.87 271.694  14
  -3   1  38 4058.09 259.993  15
   1   3  38 4188.15 278.503  14
  -3   1  38 3865.14 271.124  13
   3  -1  38 3115.99 263.081  14
   3  -1  38 3420.52 557.387  27
   1   3  38 4134.63 486.748  27
  -1  -3  38 4512.92 283.611  21
   3  -1  38 4233.85 619.195  26
   1   3  38 3265.73 447.352  26
  -3   1  38 4439.56 226.187  11
  -3   1  38 3827.12 283.032  12
   1   3  38 4191.55 239.454  11
  -3   1  38 3919.05 267.084   9
   1   3  38 4498.51 247.556  10
  -3   1  38 4084.12 218.729  10
  -1  -3  39 17965.5 680.296  20
   3  -1  39 19077.2 676.927  19
   3  -1  39 19039.0 641.711  18
  -1  -3  39 17432.3 678.525  18
   3  -1  39 19497.6 626.619  17
  -3   1  39 19035.8 667.104  14
  -3   1  39 17569.2 657.201  15
  -1  -3  39 18072.1 642.866  12
  -3   1  39 17823.6 683.198  13
   3  -1  39 17612.6 709.182  14
   1   3  39 19162.4 705.603  14
   1   3  39 15852.7 1026.86  27
   3  -1  39 15550.8 1218.36  27
  -1  -3  39 18384.2 689.132  21
   3  -1  39 16982.7 1270.74  26
   1   3  39 15639.2 1021.31  26
  -3   1  39 18153.4 597.178  11
  -3   1  39 17927.7 712.619  12
   1   3  39 18948.4 633.467  11
   3  -1  39 18592.1 615.765  10
  -3   1  39 17434.4 674.725   9
  -1  -3  39 18351.1 697.408  10
   1   3  39 18836.8 627.989  10
  -3   1  39 17509.6 592.509  10
   3  -1  40 27854.3 845.097  18
  -1  -3  40 26129.2 888.954  20
   3  -1  40 25538.2 869.912  19
   3  -1  40 26534.3 818.440  17
  -3   1  40 27611.7 875.136  14
  -3   1  40 24804.1 856.026  15
  -1  -3  40 27120.8 854.945  12
   1   3  40 26471.4 905.798  14
  -3   1  40 25201.5 881.547  13
  -3   1  40 24491.7 912.563  12
   3  -1  40 25927.7 926.999  14
   1   3  40 23160.6 1280.58  27
   3  -1  40 21666.3 1481.29  27
  -1  -3  40 27175.2 902.733  21
   3  -1  40 24063.1 1554.50  26
   1   3  40 24765.6 1321.47  26
  -3   1  40 25868.0 795.768  11
   1   3  40 27152.3 835.167  11
  -1  -3  40 26075.5 903.767  10
   3  -1  40 26073.4 814.736  10
   1   3  40 25600.2 820.480  10
  -3   1  40 26390.5 798.341  10
  -1  -3  41 1550.69 178.536  10
   3  -1  41 1162.83 125.800  10
   1   3  41 1647.15 150.595  10
  -3   1  41 1131.61 117.665  10
   3  -1  41 1391.39 399.686  26
   1   3  41 1398.09 295.067  26
   3  -1  41 945.638 338.266  27
   1   3  41 1194.88 277.296  27
   3  -1  41 1657.62 149.021  18
   3  -1  41 1186.12 147.084  19
  -1  -3  41 1522.02 163.748  20
   3  -1  41 1454.73 140.005  17
  -3   1  41 1661.26 162.801  15
  -3   1  41 1752.82 166.229  14
  -3   1  41 1422.64 127.337  11
   1   3  41 1524.39 145.503  11
  -1  -3  41 1466.29 160.926  21
  -3   1  41 1599.67 167.900  13
   1   3  41 1494.77 169.186  14
  -3   1  41 1346.03 176.985  12
  -1  -3  41 1346.69 146.868  12
   3  -1  41 1400.19 176.198  14
  -1  -3  41 1264.73 141.024   8
   3  -1  42 23198.0 748.436  10
   1   3  42 23832.4 765.007  10
  -3   1  42 23169.2 734.058  10
  -1  -3  42 22777.7 834.229  10
   3  -1  42 24489.1 759.027  17
  -3   1  42 22944.7 796.512  15
  -3   1  42 25269.5 813.715  14
   1   3  42 23437.6 837.822  14
  -3   1  42 22470.9 851.091  12
   3  -1  42 23486.9 857.696  14
  -3   1  42 23468.8 817.993  13
   1   3  42 22161.1 1255.91  27
   3  -1  42 22451.5 1476.70  27
   3  -1  42 25653.2 787.845  18
  -1  -3  42 23763.6 825.692  20
   3  -1  42 23844.5 819.093  19
   3  -1  42 23541.4 1512.53  26
   1   3  42 19907.3 1200.46  26
  -3   1  42 23696.3 736.231  11
   1   3  42 24082.1 770.315  11
  -1  -3  42 22527.3 781.603   8
   3  -1  43 2041.12 162.859  10
   1   3  43 2339.05 177.736  10
  -3   1  43 2276.97 162.702  10
  -1  -3  43 2363.37 215.238  10
   3  -1  43 2482.17 177.960  17
  -3   1  43 2662.85 205.874  14
  -3   1  43 2428.51 196.945  15
  -3   1  43 2490.83 227.520  12
   1   3  43 2066.43 204.191  14
  -3   1  43 2411.92 202.559  13
   3  -1  43 2115.83 213.783  14
   3  -1  43 2211.83 464.772  27
   1   3  43 1969.54 341.167  27
   3  -1  43 2829.88 195.614  18
  -1  -3  43 2383.20 204.769  20
   3  -1  43 2318.44 197.427  19
   3  -1  43 2472.36 476.771  26
   1   3  43 2172.80 361.783  26
  -3   1  43 2344.79 164.075  11
   1   3  43 2555.75 184.513  11
  -1  -3  43 2311.13 187.637   8
   3  -1  44 25036.9 764.495  10
  -3   1  44 23774.1 742.868  10
   1   3  44 24221.2 774.068  10
  -1  -3  44 22755.1 838.205  10
   3  -1  44 25014.7 765.120  17
  -3   1  44 25022.9 819.043  14
  -3   1  44 23137.8 798.321  15
  -3   1  44 23855.5 864.885  12
  -3   1  44 23127.3 814.161  13
   1   3  44 23487.7 843.403  14
   3  -1  44 22812.8 854.311  14
   3  -1  44 22781.8 1493.74  27
  -1  -3  44 22947.6 789.260   8
   3  -1  44 23202.4 820.171  19
   3  -1  44 26456.2 798.480  18
  -1  -3  44 24980.8 840.909  20
  -3   1  44 23367.6 741.692  11
   1   3  44 23709.8 776.295  11
   3  -1  44 21588.0 1455.78  26
  -3   1  45 11541.2 480.335  15
  -3   1  45 12487.7 501.631  14
  -3   1  45 11996.5 437.094  11
   1   3  45 11697.0 462.171  11
  -3   1  45 11353.7 525.533  12
   1   3  45 12628.6 533.625  14
   3  -1  45 10672.6 514.462  14
  -3   1  45 11910.3 496.234  13
   3  -1  45 12207.8 450.665  17
   3  -1  45 11576.3 498.654  19
  -1  -3  45 11488.9 499.562  20
   3  -1  45 12383.5 473.867  18
  -1  -3  45 11633.3 471.215   8
  -3   1  45 11798.2 434.588  10
   1   3  45 11967.9 461.191  10
  -1  -3  45 10995.9 510.357  10
   3  -1  45 11818.5 446.385  10
   1   3  46 3289.91 248.183  22
  -3   1  46 2798.78 205.502  15
  -3   1  46 3192.66 221.105  14
   1   3  46 2999.71 201.658  11
  -3   1  46 2928.36 180.789  11
  -3   1  46 2788.67 232.739  12
   3  -1  46 2864.78 239.133  14
   1   3  46 2867.44 230.333  14
   3  -1  46 3053.82 191.704  17
   3  -1  46 2426.14 204.498  19
  -1  -3  46 2951.94 223.934  20
  -1  -3  46 2726.58 200.195   8
  -1  -3  46 2951.42 233.688  10
  -3   1  46 2962.52 182.215  10
   3  -1  46 2679.13 181.122  10
   1   3  47 796.122 127.500  22
  -3   1  47 775.572 110.014  15
  -3   1  47 765.323 93.6812  11
  -3   1  47 757.408 124.233  12
   1   3  47 559.699 94.8183  11
   3  -1  47 885.335 133.695  14
  -3   1  47 761.663 113.806  14
   1   3  47 801.504 126.521  14
   3  -1  47 736.974 104.580  17
  -1  -3  47 820.479 119.190  20
  -1  -3  47 789.626 108.419   8
  -3   1  47 786.356 93.9031  10
  -1  -3  47 736.765 124.877  10
   3  -1  47 852.216 102.213  10
   1   3  48 7282.04 385.978  22
  -3   1  48 7166.83 339.334  15
   1   3  48 7199.01 377.429  14
  -3   1  48 7546.11 361.016  14
   1   3  48 6895.20 326.594  11
  -3   1  48 7105.16 304.688  11
  -3   1  48 7409.23 388.864  12
   3  -1  48 6723.32 372.794  14
   3  -1  48 7383.64 316.640  17
  -1  -3  48 7278.29 362.824  20
  -1  -3  48 7222.31 338.652   8
  -3   1  48 7387.26 308.416  10
  -1  -3  48 7134.82 372.760  10
   3  -1  48 7477.58 315.836  10
   1   3  49 9612.51 443.221  22
   1   3  49 8636.06 420.605  14
  -3   1  49 9049.45 404.295  14
  -3   1  49 8388.28 373.884  15
  -3   1  49 8936.30 349.317  11
   1   3  49 9182.32 381.562  11
   3  -1  49 8446.23 420.764  14
  -3   1  49 8521.29 426.937  12
   3  -1  49 8888.74 357.585  17
  -1  -3  49 9001.09 410.376  20
  -1  -3  49 8745.64 377.046   8
  -3   1  49 9050.00 351.697  10
  -1  -3  49 9138.78 425.290  10
   3  -1  49 9300.35 359.640  10
   1   3  50 1760.00 182.020  22
   1   3  50 2818.06 214.514  14
  -3   1  50 2091.38 176.099  14
   1   3  50 2350.18 171.834  11
  -3   1  50 2233.13 150.110  11
   3  -1  50 2063.03 189.163  14
  -3   1  50 2157.13 195.598  12
   3  -1  50 2153.02 155.577  17
  -1  -3  50 2345.43 188.608  20
  -1  -3  50 2114.68 163.102   8
  -3   1  50 2083.54 147.642  10
   3  -1  50 3029.87 173.901  10
  -1  -3  50 2214.79 192.852  10
   1   3  51 2309.59 192.037  14
   1   3  51 2448.18 170.248  11
  -3   1  51 1959.53 139.551  11
   3  -1  51 2067.28 184.106  14
  -3   1  51 2433.56 201.164  12
   3  -1  51 1998.56 145.184  17
  -1  -3  51 2382.10 166.110   8
  -1  -3  51 2483.63 196.843  10
  -3   1  51 2079.81 144.857  10
   3  -1  51 2335.33 152.573  10
   1   3  51 2034.88 189.410  22
   1   3  52 1826.54 174.041  22
   1   3  52 2037.28 178.555  14
   1   3  52 2187.16 157.901  11
  -3   1  52 2173.38 185.974  12
   3  -1  52 1804.19 168.664  14
   3  -1  52 1868.88 137.855  17
  -1  -3  52 2259.12 175.262  18
  -1  -3  52 1983.18 148.299   8
  -1  -3  52 1994.84 172.561  10
   3  -1  52 2099.24 142.070  10
   1   3  53 4943.16 284.952  22
   1   3  53 5089.70 284.194  14
   1   3  53 5565.95 260.668  11
   3  -1  53 5047.61 257.288  11
   3  -1  53 4694.12 273.895  14
  -3   1  53 5201.96 291.064  12
   3  -1  53 4941.05 229.321  17
  -1  -3  53 4957.57 265.846  18
  -1  -3  53 5151.84 245.277   8
  -1  -3  53 5207.49 281.199  10
   3  -1  53 5103.89 229.547  10
  -1  -3  54 3363.33 205.060  18
   1   3  54 3497.68 194.419  11
   3  -1  54 3250.04 194.245  11
  -3   1  54 3255.72 220.342  12
   3  -1  54 2778.57 198.314  14
   1   3  54 3303.42 218.068  14
   3  -1  54 2969.63 166.862  17
  -1  -3  54 3119.98 206.664  10
   3  -1  54 3415.87 172.939  10
   1   3  54 3143.79 216.517  22
  -1  -3  55 2356.47 165.807  18
   3  -1  55 2460.78 172.706  19
   3  -1  55 2314.42 156.522  11
  -1  -3  55 2227.46 150.941  11
   1   3  55 2342.05 155.843  11
  -3   1  55 2675.15 190.821  12
   3  -1  55 2234.23 135.820  17
  -1  -3  55 2315.51 170.167  10
   3  -1  55 2569.84 141.011  10
   1   3  55 2282.25 177.341  22
   1   3  55 2317.07 176.448  14
   1   3  56 4636.77 252.797  14
  -1  -3  56 4978.28 251.630  10
   3  -1  56 5046.26 208.619  10
   3  -1  56 5314.45 258.140  19
  -1  -3  56 5002.47 246.987  18
   1   3  56 5131.63 236.466  11
   3  -1  56 5142.77 238.106  11
   1   3  56 4813.50 260.505  22
   1   3  57 6990.04 316.348  14
  -1  -3  57 7114.59 307.365  10
   3  -1  57 7450.53 262.293  10
  -1  -3  57 7457.28 303.774  18
   3  -1  57 7092.54 308.026  19
   3  -1  57 7700.11 296.855  11
   1   3  57 7408.02 293.081  11
   1   3  57 6860.17 314.660  22
  -1  -3  58 3906.40 193.760  18
   1   3  58 3626.44 202.574  14
   3  -1  58 3708.84 183.206  11
  -1  -3  58 3524.00 192.086  10
   3  -1  58 3590.73 155.959  10
  -1  -3  59 3218.13 168.044  18
   1   3  59 3063.68 177.856  14
   3  -1  59 3175.25 135.071  10
  -1  -3  59 3101.71 171.013  10
   3  -1  59 3355.64 163.000  11
   3  -1  60 9373.53 307.574  11
  -1  -3  60 8675.28 305.216  17
  -1  -3  60 9313.45 316.284  18
   1   3  60 8642.94 327.434  14
  -1  -3  60 9541.60 324.664  10
   3  -1  60 8202.29 264.584  10
   3  -1  61 3459.99 147.605  11
   1   3  61 2961.01 157.938  14
  -1  -3  61 3257.47 150.207  17
  -1  -3  61 3287.52 151.584  18
  -1  -3  61 3007.07 152.001  10
   1   3  62 420.577 57.6287  14
  -1  -3  62 499.356 53.7669  18
  -1  -3  62 478.930 54.9238  10
   3  -1  62 515.002 50.4660  11
  -1  -3  62 586.441 62.8054  17
  -1  -3  63 475.191 51.2817  17
   1   3  63 380.639 47.6979  14
  -1  -3  63 510.904 47.1644  18
   3  -1  63 479.305 41.6886  11
  -1  -3  63 486.643 49.1274  10
  -1  -3  64 2076.45 91.3381  10
   1   3  64 2067.53 95.0011  14
  -1  -3  64 2109.28 89.3180  17
  -3   0   0 22372.1 861.991  24
  -3   0   1 14081.7 644.261  24
   0  -3   1 14791.2 709.543  23
  -3   0   2 20972.9 828.283  24
   0  -3   2 20040.4 879.024  23
  -3   0   3 60362.5 1849.56  24
   0  -3   3 60205.4 1930.84  23
  -3   0   4 14560.5 675.567  24
   0  -3   4 15225.3 734.704  23
  -3   0   5 12294.7 614.844  24
   0  -3   5 13138.3 679.297  23
  -3   0   6 14317.4 695.251  24
   0  -3   6 16536.5 775.772  23
  -3   0   7 370.614 106.826  24
   0  -3   7 465.540 126.209  23
  -3   0   8 182.023 90.1902  24
   0  -3   8 248.143 100.565  23
   0  -3   9 18786.1 572.475  27
   0  -3   9 18235.5 568.357  26
  -3   0   9 20004.8 867.031  24
   0  -3  10 44639.0 1269.97  27
   0   3  10 47523.7 1258.90  27
   0  -3  10 44168.6 1266.16  26
   0   3  10 47488.8 1258.25  26
  -3   0  10 45112.0 1597.84  24
   0  -3  11 6929.23 309.143  27
   0   3  11 6704.73 294.111  27
   0  -3  11 6619.61 303.552  26
   0   3  11 6675.67 293.425  26
  -3   0  11 6507.35 473.920  24
   0  -3  12 2816.91 194.754  27
   0   3  12 2907.62 190.400  27
  -3   0  12 3382.15 336.732  24
   0   3  12 2836.88 188.723  26
   0  -3  12 2876.68 196.804  26
   0  -3  13 7337.28 355.191  27
   0   3  13 7130.12 342.203  27
  -3   0  13 7680.95 531.926  24
   0   3  13 7523.44 347.842  26
   0  -3  13 6754.20 345.308  26
   0  -3  13 7137.73 512.501  23
   0  -3  14 2022.96 181.762  27
   0   3  14 2015.58 177.003  27
  -3   0  14 2596.06 307.784  24
   0  -3  14 2175.03 186.873  26
   0   3  14 1999.09 178.754  26
   0  -3  14 2113.17 276.183  23
   0  -3  15 195.171 62.6586  27
   0   3  15 288.531 71.9064  27
   0  -3  15 353.179 81.6691  26
   0   3  15 345.510 78.3264  26
   0  -3  15 384.413 124.556  23
   0   3  16 3874.50 272.033  27
   0  -3  16 4246.49 292.127  27
  -3   0  16 3891.03 396.871  24
   0  -3  16 3800.10 277.414  26
   0   3  16 4054.58 277.221  26
   0  -3  16 3968.69 381.157  23
   0  -3  17 36209.4 1227.52  27
   0   3  17 37053.8 1217.64  27
  -3   0  17 36304.2 1496.24  24
   0  -3  17 38513.4 1240.56  26
   0   3  17 37748.4 1220.79  26
   0  -3  17 37829.3 1457.96  23
   0  -3  18 50215.2 1580.87  27
   0   3  18 49017.0 1559.73  27
  -3   0  18 54226.5 1908.07  24
   0  -3  18 49863.6 1578.17  26
   0   3  18 48969.4 1557.92  26
   0  -3  18 53099.8 1827.40  23
   0  -3  19 29342.2 1070.80  27
   0   3  19 29211.4 1054.78  27
  -3   0  19 30703.3 1341.66  24
   0  -3  19 29411.2 1073.30  26
   0   3  19 28667.8 1050.07  26
   0  -3  19 31814.1 1279.78  23
   0  -3  20 27493.9 1033.03  27
   0   3  20 25616.7 999.421  27
  -3   0  20 27906.8 1287.33  24
   0  -3  20 26714.4 1022.94  26
   0   3  20 27000.1 1011.13  26
   0  -3  20 29337.9 1226.16  23
   0  -3  21 23831.0 959.136  27
   0   3  21 24017.6 947.085  27
  -3   0  21 24767.8 1210.43  24
   0  -3  21 25702.9 1138.55  23
   0  -3  21 22490.5 941.908  26
   0   3  21 23072.0 934.239  26
   0  -3  22 22909.0 951.548  27
   0   3  22 21081.8 914.159  27
   3   0  22 25207.2 1261.95  27
   3   0  22 25303.5 1261.71  26
   0  -3  22 24831.4 1120.75  23
   0  -3  22 23386.6 958.469  26
   0   3  22 21529.2 920.722  26
   3   0  23 11716.8 832.610  26
   0  -3  23 11684.9 640.355  27
   0   3  23 11648.2 625.484  27
   3   0  23 11717.7 837.588  27
   0  -3  23 12124.7 740.839  23
   0  -3  23 11757.4 645.904  26
   0   3  23 12336.1 641.812  26
   3   0  24 33482.9 1534.36  26
   0  -3  24 29281.9 1194.55  27
   0   3  24 29735.5 1177.93  27
   3   0  24 33269.5 1534.27  27
   0  -3  24 32753.6 1356.02  23
   0  -3  24 32056.6 1222.20  26
   0   3  24 30438.1 1185.03  26
   0  -3  25 53113.8 1831.83  27
   0   3  25 54036.5 1816.90  27
   3   0  25 57368.2 2212.10  26
   3   0  25 56321.8 2199.38  27
   0  -3  25 55976.4 1991.64  23
   0  -3  25 53459.1 1833.53  26
   0   3  25 52447.5 1804.34  26
   0  -3  26 19874.2 933.248  27
   0   3  26 19377.2 906.897  27
   3   0  26 19271.9 1157.27  27
   3   0  26 20342.2 1183.48  26
   0  -3  26 20887.2 1031.46  23
   0  -3  26 18410.0 908.767  26
   0   3  26 18718.3 895.429  26
   0   3  27 134023. 3955.04  27
   0  -3  27 135563. 3996.58  27
   3   0  27 145458. 4468.59  27
   3   0  27 147076. 4473.52  26
   0  -3  27 151188. 4185.19  23
   0  -3  27 134631. 3987.14  26
   0   3  27 136322. 3965.44  26
   3   0  28 47083.8 2022.47  26
   0  -3  28 44472.7 1667.70  27
   0   3  28 46815.3 1657.44  27
   3   0  28 47493.1 2033.14  27
   0  -3  28 43075.6 1649.76  26
   0   3  28 44620.8 1639.01  26
   0  -3  29 1961.49 290.898  27
   0   3  29 2620.73 316.384  27
   3   0  29 2126.09 389.785  27
   3   0  29 3111.11 386.108  23
   3   0  29 2913.59 447.107  26
   0  -3  29 2611.30 326.083  26
   0   3  29 2268.11 297.002  26
   0  -3  30 617.671 170.613  27
   0   3  30 530.612 155.969  27
   3   0  30 561.450 227.619  27
   3   0  30 357.167 188.810  26
   0  -3  30 498.810 150.231  26
   0   3  30 529.458 158.692  26
   3   0  30 717.612 200.111  23
   0  -3  31 3190.34 372.078  27
   0   3  31 3633.54 389.833  27
   3   0  31 3634.46 527.487  26
   3   0  31 3208.78 496.654  27
   3   0  31 3490.22 426.519  23
   0  -3  31 2876.58 363.321  26
   0   3  31 3765.88 393.897  26
   0  -3  32 1948.36 299.279  27
   0   3  32 1681.20 275.780  27
   3   0  32 2275.12 437.485  27
   3   0  32 2172.24 417.228  26
   0  -3  32 2325.95 326.727  26
   0   3  32 2244.57 317.987  26
   3   0  32 1730.28 307.747  23
   0  -3  33 17983.8 986.831  27
   0   3  33 18069.5 960.998  27
   3   0  33 18336.9 1236.68  27
   3   0  33 18070.6 1245.48  26
   0  -3  33 16677.1 951.097  26
   0   3  33 16854.3 936.671  26
   3   0  33 17903.7 1027.56  23
   0  -3  34 28642.3 951.713  18
   3   0  34 29106.6 1396.45  23
   0   3  34 30061.3 909.157  10
   0   3  34 27986.3 1301.44  26
   3   0  34 29521.3 1652.52  26
   0  -3  34 27363.5 1327.73  26
   0  -3  34 29538.7 1361.98  27
   0   3  34 28330.3 1307.69  27
   3   0  34 28688.7 1628.60  27
  -3   0  34 31289.2 1020.26  12
   0  -3  34 31613.0 981.767  21
   3   0  34 32372.1 925.521  18
   3   0  34 29286.9 935.940  19
   3   0  35 25454.2 1295.00  23
   0   3  35 27191.7 840.104  10
  -3   0  35 28161.1 933.533   9
   0  -3  35 26449.1 1278.42  26
   0   3  35 24029.6 1220.01  26
   3   0  35 25501.3 1549.11  26
   0  -3  35 26047.6 1273.90  27
   0   3  35 25022.7 1237.94  27
   3   0  35 25842.9 1555.15  27
   3   0  35 28230.3 851.624  18
   3   0  35 27026.1 873.801  19
   0  -3  35 26713.9 892.038  20
   0  -3  35 27287.0 892.518  18
  -3   0  35 26835.5 871.997  15
  -3   0  35 29197.0 891.077  14
   0   3  35 28282.7 852.681  11
  -3   0  35 26508.2 938.990  12
   0  -3  35 28134.8 911.137  21
  -3   0  35 26731.4 921.469  13
   0   3  35 27411.2 887.960  14
   0  -3  35 26209.9 852.062   8
  -3   0  36 31399.0 1045.84   9
   0   3  36 32067.4 958.052  10
   0  -3  36 30456.5 1003.93  18
   3   0  36 32414.2 935.118  17
  -3   0  36 33503.3 1005.27  14
  -3   0  36 30525.3 982.650  15
  -3   0  36 32769.4 1055.52  13
   0   3  36 32260.6 1010.69  14
   0   3  36 30792.1 1399.34  27
   0  -3  36 28541.5 1399.64  27
   3   0  36 30179.7 1719.16  27
   3   0  36 34997.4 977.943  18
   0  -3  36 31958.6 1018.37  20
   3   0  36 31411.9 992.781  19
   0  -3  36 28840.2 1406.55  26
   0   3  36 31199.9 1409.79  26
   3   0  36 32191.1 1768.17  26
   0   3  36 32028.9 963.666  11
  -3   0  36 29712.0 1049.47  12
   0  -3  36 31463.1 974.415   8
   0   3  37 12892.0 492.253  10
  -3   0  37 14320.2 580.737   9
  -3   0  37 13581.3 477.370  10
   3   0  37 13624.8 528.970  19
   0  -3  37 13119.2 541.108  20
   3   0  37 13920.5 504.905  18
   0  -3  37 13242.3 538.563  18
   3   0  37 13711.1 477.496  17
  -3   0  37 13204.0 518.839  15
  -3   0  37 14869.2 545.549  14
  -3   0  37 13333.3 566.889  13
   0   3  37 13104.9 534.811  14
   0   3  37 13134.1 854.125  27
   0  -3  37 12805.3 861.317  27
   3   0  37 14061.4 1120.22  27
   0  -3  37 12413.2 845.011  26
   0   3  37 11683.2 808.387  26
   3   0  37 11902.3 1044.30  26
   0   3  37 13490.3 502.959  11
  -3   0  37 13090.4 575.180  12
   0  -3  37 12942.9 506.046   8
   0   3  38 15714.6 541.001  10
  -3   0  38 14985.5 609.654   9
  -3   0  38 14320.1 510.415  10
   0  -3  38 13900.7 911.725  26
   0   3  38 12841.7 858.797  26
   3   0  38 13887.1 1138.79  26
   0  -3  38 13398.9 894.772  27
   0   3  38 13230.3 871.625  27
   3   0  38 13639.4 1134.35  27
   0  -3  38 14549.3 580.354  20
   3   0  38 15553.0 544.484  18
   3   0  38 14970.4 570.371  19
   3   0  38 15372.1 513.543  17
   0  -3  38 14032.7 570.951  18
  -3   0  38 13786.7 549.268  15
  -3   0  38 16454.0 583.122  14
  -3   0  38 14319.3 614.721  12
   0   3  38 15683.7 547.186  11
   0   3  38 14385.5 586.472  22
   0   3  38 14066.9 567.858  14
  -3   0  38 14250.8 597.006  13
   0  -3  38 14757.0 547.034   8
  -3   0  39 5501.43 330.846   9
   0   3  39 5409.09 274.696  10
   3   0  39 5181.62 255.802  10
  -3   0  39 5072.90 254.448  10
   0  -3  39 3991.06 486.781  26
   0   3  39 5181.29 522.654  26
   3   0  39 4725.16 659.882  26
   0  -3  39 4747.56 520.479  27
   0   3  39 4221.57 479.062  27
   3   0  39 5021.46 675.766  27
   3   0  39 5362.54 301.073  19
   0  -3  39 5448.49 311.204  20
   3   0  39 5566.79 259.509  17
   0  -3  39 5480.19 307.513  18
  -3   0  39 5161.62 289.159  15
  -3   0  39 5848.49 309.607  14
  -3   0  39 5102.09 247.439  11
  -3   0  39 4972.59 326.160  12
   0   3  39 5206.20 275.905  11
   0   3  39 5382.13 317.263  22
  -3   0  39 5446.24 327.924  13
   0   3  39 5018.87 299.381  14
   0  -3  39 5255.67 281.269   8
   0  -3  40 4677.54 304.618  10
  -3   0  40 5088.90 317.190   9
   3   0  40 4576.68 239.478  10
   0   3  40 5066.39 266.258  10
  -3   0  40 4890.44 247.339  10
   0  -3  40 4752.18 520.709  26
   0   3  40 4785.66 507.380  26
   3   0  40 4333.41 638.343  26
   0  -3  40 4032.50 489.474  27
   0   3  40 4359.49 499.255  27
   3   0  40 4509.03 651.803  27
   3   0  40 5091.36 290.689  19
   0  -3  40 4917.05 295.099  20
   0  -3  40 5176.12 299.233  18
   3   0  40 4827.12 242.066  17
  -3   0  40 5141.52 283.217  15
   0   3  40 4882.89 290.494  14
  -3   0  40 4914.05 285.060  14
   0   3  40 4882.30 266.993  11
  -3   0  40 4673.00 235.110  11
  -3   0  40 4428.89 308.888  12
   0   3  40 4771.22 301.544  22
  -3   0  40 5210.53 318.380  13
   3   0  40 4176.87 315.544  14
   0  -3  40 4629.76 266.264   8
  -3   0  41 8221.63 413.115   9
   0  -3  41 7464.22 394.457  10
   0   3  41 7262.07 337.843  10
   3   0  41 7585.25 322.292  10
  -3   0  41 7323.58 321.255  10
   0  -3  41 7032.40 644.554  26
   0   3  41 6796.37 619.061  26
   3   0  41 6003.46 765.545  26
   0  -3  41 6868.80 638.387  27
   0   3  41 6223.40 598.496  27
   3   0  41 6959.00 819.423  27
   0  -3  41 7096.24 374.020  20
   3   0  41 7591.00 370.345  19
   0  -3  41 7304.60 369.971  18
   3   0  41 7559.94 318.145  17
   0   3  41 7802.98 383.650  14
  -3   0  41 7157.94 353.468  15
  -3   0  41 7737.51 371.090  14
   0   3  41 7714.61 348.262  11
  -3   0  41 7297.38 310.523  11
   0   3  41 7434.17 388.070  22
  -3   0  41 7070.73 384.571  13
   3   0  41 6728.94 405.716  14
  -3   0  41 7493.50 406.779  12
   0  -3  41 7658.48 352.999   8
   0  -3  42 13077.1 562.641  10
   0   3  42 13735.0 502.897  10
   3   0  42 13448.0 475.269  10
  -3   0  42 13432.8 481.404  10
   0  -3  42 13055.5 897.777  26
   0   3  42 12115.0 849.297  26
   3   0  42 12597.2 1107.21  26
   0  -3  42 12682.2 888.505  27
   0   3  42 10828.6 817.311  27
   3   0  42 11248.6 1044.75  27
   3   0  42 13279.9 533.354  19
   0  -3  42 12842.5 541.923  20
   3   0  42 13398.1 470.278  17
   0  -3  42 12749.1 531.572  18
   0   3  42 13221.7 542.471  14
  -3   0  42 13435.0 530.570  14
  -3   0  42 13101.9 514.943  15
  -3   0  42 12559.7 461.051  11
   0   3  42 13318.0 504.806  11
   0   3  42 12624.3 551.469  22
  -3   0  42 13571.9 562.502  13
   3   0  42 12954.1 592.694  14
  -3   0  42 13050.3 573.820  12
   0  -3  42 12784.6 502.170   8
   3   0  43 10164.0 390.201  10
  -3   0  43 9718.74 389.128  10
   0   3  43 9588.88 404.271  10
   0  -3  43 10318.8 477.281  10
   0  -3  43 10103.9 784.201  26
   0   3  43 9652.85 750.723  26
   3   0  43 7362.82 851.642  26
   0  -3  43 9015.94 744.998  27
   0   3  43 8547.80 718.102  27
   3   0  43 7338.14 858.353  27
   3   0  43 10525.5 449.616  19
   0  -3  43 10223.3 459.382  20
   3   0  43 9998.52 381.765  17
   0  -3  43 9698.56 439.435  18
  -3   0  43 10792.2 447.755  14
   0   3  43 9245.71 440.161  14
  -3   0  43 9856.12 421.844  15
   0   3  43 9594.71 410.607  11
  -3   0  43 9704.40 376.620  11
   0   3  43 9394.25 456.953  22
  -3   0  43 9805.58 479.375  12
   3   0  43 10069.2 501.565  14
  -3   0  43 9719.71 460.626  13
   0  -3  43 9033.76 404.005   8
   0   3  44 3269.28 211.065  10
   3   0  44 3353.46 197.717  10
  -3   0  44 3379.43 201.137  10
   0  -3  44 3196.73 249.700  10
   3   0  44 3344.54 575.443  26
   0   3  44 3219.25 438.753  26
   3   0  44 2875.20 184.778  17
   0  -3  44 3240.30 230.450  18
   0   3  44 3573.87 247.976  14
  -3   0  44 3321.28 222.320  15
  -3   0  44 3517.09 236.628  14
  -3   0  44 3167.88 253.903  12
   3   0  44 3276.44 274.593  14
  -3   0  44 3577.82 255.005  13
   3   0  44 2341.92 491.997  27
   0   3  44 2848.03 417.084  27
   0  -3  44 3022.66 208.976   8
   0   3  44 3139.53 244.241  22
   0   3  44 3058.12 209.533  11
  -3   0  44 3225.38 188.891  11
   3   0  44 3238.60 229.398  19
   0  -3  44 3273.54 238.198  20
   3   0  45 8265.99 399.463  19
   0  -3  45 9454.03 425.114  20
   0   3  45 8572.87 410.700  14
  -3   0  45 8531.55 381.005  15
  -3   0  45 8522.39 397.089  14
   0   3  45 8113.98 371.613  11
  -3   0  45 7966.30 335.491  11
   3   0  45 8368.97 450.132  14
  -3   0  45 8961.76 444.881  12
   0  -3  45 8621.86 407.080  18
   3   0  45 8016.03 336.629  17
   0   3  45 8923.32 430.460  22
   0  -3  45 8257.89 367.770   8
   0   3  45 8210.40 369.452  10
   3   0  45 8798.10 352.473  10
  -3   0  45 8558.91 354.192  10
   0  -3  45 8352.39 424.155  10
   3   0  46 3116.05 227.777  19
   0  -3  46 3254.88 233.966  20
   0   3  46 3121.50 231.235  14
  -3   0  46 3227.01 212.433  15
  -3   0  46 3476.92 231.277  14
   0   3  46 2949.15 206.183  11
  -3   0  46 3139.41 187.021  11
  -3   0  46 3455.53 259.708  12
   3   0  46 3129.65 261.394  14
   3   0  46 3193.52 188.658  17
   0  -3  46 3202.96 229.380  18
   0   3  46 3056.12 238.203  22
   0  -3  46 3088.92 205.173   8
   0   3  46 3324.07 213.852  10
   0  -3  46 3223.07 247.836  10
   3   0  46 3236.04 192.857  10
  -3   0  46 3287.22 197.131  10
   0  -3  47 10104.7 453.025  18
   0  -3  47 10782.1 473.998  20
  -3   0  47 11143.3 463.692  14
   0   3  47 11662.8 485.846  14
  -3   0  47 10815.8 436.263  15
  -3   0  47 10987.4 402.926  11
   0   3  47 11199.1 444.655  11
  -3   0  47 10828.3 499.901  12
   3   0  47 10463.1 512.398  14
   3   0  47 10555.7 396.363  17
   0   3  47 10895.4 488.063  22
   0  -3  47 10845.5 429.598   8
   0  -3  47 10036.8 478.880  10
   3   0  47 10877.3 409.341  10
  -3   0  47 11143.6 416.051  10
   0   3  47 10964.8 437.646  10
   3   0  48 252.640 69.7526  11
   3   0  48 220.638 60.7313  10
  -3   0  48 193.926 62.8914  10
   0  -3  48 315.660 94.0126  10
  -3   0  48 236.006 85.4205  12
   0   3  48 215.142 69.9699  11
  -3   0  48 435.399 69.7669  11
  -3   0  48 358.396 86.4429  14
   0   3  48 171.651 71.8770  14
   3   0  48 260.996 93.1802  14
   3   0  48 90.8288 57.8720  17
   0  -3  48 240.739 75.1164  18
   0   3  48 242.933 83.6440  22
   0  -3  48 310.238 77.4278   8
   0  -3  48 257.153 85.3628  20
   0  -3  48 195.552 72.7807  19
   0  -3  49 12231.8 499.718  18
   0  -3  49 11917.3 480.626  19
  -3   0  49 13276.6 508.807  14
   0   3  49 12842.7 520.207  14
   3   0  49 11929.3 470.856  11
   0   3  49 12700.7 481.528  11
  -3   0  49 13130.8 548.848  12
   3   0  49 11749.0 544.878  14
   3   0  49 11892.6 427.798  17
   0   3  49 12556.2 528.332  22
   0  -3  49 13043.1 467.823   8
   0  -3  49 12228.6 521.967  10
   3   0  49 13144.9 450.502  10
  -3   0  49 12098.5 446.526  10
   0  -3  50 18380.2 658.456  18
   0  -3  50 17903.8 633.870  19
   0   3  50 19668.7 680.167  14
  -3   0  50 19586.6 664.455  14
   3   0  50 18363.4 630.903  11
   0   3  50 18176.3 632.832  11
   3   0  50 17149.5 698.334  14
  -3   0  50 18689.2 699.983  12
   3   0  50 17942.6 578.091  17
   0   3  50 19505.3 694.460  22
   0  -3  50 18749.0 613.127   8
   3   0  50 19221.3 600.236  10
  -3   0  50 18935.8 605.392  10
   0  -3  50 17870.6 676.962  10
   0   3  51 17212.7 642.378  14
  -3   0  51 19127.2 648.885  14
   3   0  51 17986.5 614.012  11
   0   3  51 18753.9 625.114  11
   3   0  51 17191.6 684.935  14
  -3   0  51 18394.9 678.918  12
   0  -3  51 18251.1 593.171   8
   0  -3  51 17617.9 633.777  18
  -3   0  51 18045.1 583.924  10
   3   0  51 18409.9 580.738  10
   0  -3  51 17701.8 660.373  10
   0   3  51 17896.0 665.358  22
   3   0  52 1594.66 137.534  11
   0   3  52 1891.67 152.358  11
   3   0  52 1464.04 167.071  14
  -3   0  52 1651.58 169.091  12
   0   3  52 1826.50 163.189  14
  -3   0  52 2031.88 166.740  14
   0  -3  52 1755.45 154.135  18
   0   3  52 1575.42 158.221  22
   0  -3  52 1591.70 159.932  10
   3   0  52 1905.11 132.702  10
  -3   0  52 1621.07 129.062  10
  -3   0  53 2647.92 205.157  12
   3   0  53 2052.78 188.774  14
   0   3  53 2594.78 191.111  14
  -3   0  53 2642.61 187.152  14
   0  -3  53 2427.28 188.885  10
   3   0  53 2661.46 155.386  10
   3   0  53 2454.34 167.417  11
   0   3  53 2470.21 171.989  11
   0   3  53 2524.75 197.892  22
   3   0  54 512.791 70.4965  10
   3   0  54 459.421 77.6163  11
   0  -3  54 476.740 91.4070  10
   0   3  54 484.147 89.4668  22
   0   3  54 551.747 83.7702  11
  -3   0  54 597.445 107.500  12
   0   3  54 542.159 90.6721  14
   3   0  54 401.502 93.8802  14
  -3   0  55 8836.53 390.484  12
   3   0  55 7847.85 377.582  14
   0   3  55 8361.06 365.071  14
   0  -3  55 8464.71 370.504  10
   3   0  55 8900.16 314.494  10
   3   0  55 8936.80 342.281  11
   0   3  55 8553.41 348.143  11
   0   3  55 8535.20 374.399  22
   3   0  56 530.396 95.8518  14
   0  -3  56 651.487 95.7073  10
   3   0  56 624.102 69.9584  10
   0   3  56 842.330 101.335  14
  -3   0  56 705.205 104.366  12
   0   3  56 736.818 91.1193  11
   3   0  56 844.160 90.9632  11
   0   3  56 649.331 99.1770  22
   0  -3  57 13557.4 477.098  10
   3   0  57 13672.3 415.544  10
   0   3  57 12912.1 471.899  14
   3   0  57 12187.5 480.331  14
   0   3  57 13526.6 481.824  22
   0  -3  57 12058.1 451.869  11
   3   0  57 14098.3 447.845  11
   3   0  58 5503.33 271.998  14
   0   3  58 5975.92 269.457  14
   3   0  58 5846.76 240.879  11
   0  -3  58 5673.77 254.732  11
   0  -3  58 5839.70 245.725  17
   0  -3  58 5955.08 267.365  10
   3   0  58 6109.55 220.407  10
   0   3  59 1572.86 122.211  14
   3   0  59 1355.36 122.690  14
   0  -3  59 1844.22 129.310  10
   0  -3  59 1466.64 113.166  11
   3   0  59 1601.58 106.445  11
   0  -3  59 1823.05 123.610  17
   0  -3  60 334.601 55.2201  11
   0  -3  60 307.489 61.0210  10
   0  -3  60 486.237 69.4312  17
   3   0  60 478.514 56.5012  11
   0   3  60 378.610 62.3046  14
   3   0  60 251.141 56.9516  14
   0   3  61 862.768 83.2091  14
   3   0  61 949.590 86.1563  14
   0  -3  61 940.475 83.7316  10
   3   0  61 934.559 72.6919  11
   0  -3  61 978.881 81.0542  11
   0  -3  61 1079.16 84.9515  17
   0  -3  62 8989.58 291.221  17
   0   3  62 9047.45 308.878  14
   0  -3  62 9131.93 305.587  10
   3   0  62 9158.39 281.142  11
   0  -3  62 8527.03 294.534  18
   3   0  63 2371.03 99.7706  11
   0   3  63 2481.31 123.985  14
   0  -3  63 2778.89 124.725  10
   0  -3  63 2401.32 111.083  17
   0  -3  64 3662.42 142.543  10
   0  -3  64 3689.73 133.568  17
   0  -3  65 732.895 47.3711  10
   1  -3  -8 8313.90 466.912  23
   1  -3  -7 436.178 104.501  23
   1  -3  -6 13729.0 648.072  23
   1  -3  -5 67020.3 1978.97  23
  -1   3  -5 62722.1 1634.98  24
   1  -3  -4 29279.5 1049.29  23
  -1   3  -4 25948.1 719.949  24
   1  -3  -3 9933.87 536.775  23
  -1   3  -3 8748.72 279.870  24
   1  -3  -2 28572.8 1008.88  23
  -1   3  -2 22022.7 603.406  24
   1  -3  -1 2255.60 250.890  23
  -3  -1  -1 2125.66 223.898  24
   1  -3   0 13540.0 694.211  23
  -3  -1   0 14956.4 648.368  24
   1  -3   1 1492.64 79.2592  27
   1  -3   1 1695.66 223.696  23
   1  -3   2 24080.7 668.445  26
   1  -3   2 24091.7 668.012  27
   1  -3   3 9934.10 326.355  27
   1  -3   3 9512.27 323.384  26
   1  -3   3 11169.6 605.369  23
  -3  -1   3 10782.0 539.334  24
   1  -3   4 23648.2 688.480  27
   1  -3   4 23176.3 687.453  26
   1  -3   4 25602.8 1027.93  23
  -3  -1   4 24994.4 946.383  24
   1  -3   5 62072.0 1667.91  26
   1  -3   5 62021.0 1667.01  27
  -3  -1   5 66431.0 1963.53  24
   1  -3   5 65982.2 2061.23  23
   1  -3   6 12333.9 433.356  27
  -3  -1   6 11803.6 611.780  24
   1  -3   6 11236.7 424.229  26
   1  -3   6 12072.9 666.031  23
   1  -3   7 588.347 83.9344  27
  -3  -1   7 725.259 150.393  24
   1  -3   7 660.851 87.7937  26
   1  -3   7 728.555 157.732  23
   1  -3   8 8378.03 371.125  27
  -3  -1   8 8695.03 525.383  24
   1  -3   8 8242.23 370.035  26
   1  -3   8 9547.11 583.605  23
   1  -3   9 5651.02 304.538  27
  -3  -1   9 5777.66 423.779  24
   1  -3   9 5688.97 305.739  26
   1  -3   9 6269.40 466.851  23
   1  -3  10 6294.58 337.064  27
  -3  -1  10 7246.05 487.142  24
   1  -3  10 6422.09 341.917  26
   1  -3  10 7002.52 508.617  23
   1  -3  11 2942.12 228.535  27
   1  -3  11 3556.07 248.500  26
  -3  -1  11 3449.70 337.582  24
   1  -3  12 6190.70 353.495  27
   1  -3  12 6410.95 363.302  26
  -3  -1  12 6212.96 470.949  24
   1  -3  13 1286.42 161.178  27
   1  -3  13 1556.16 174.661  26
  -3  -1  13 1192.62 212.042  24
   1  -3  14 5674.22 359.357  27
  -3  -1  14 5977.62 475.825  24
   1  -3  14 5925.20 367.254  26
   1  -3  15 50503.7 1602.34  27
  -3  -1  15 53794.7 1853.80  24
   1  -3  15 50761.9 1607.38  26
   1  -3  15 50758.8 1837.10  23
   1  -3  16 29351.0 1056.00  27
  -3  -1  16 27607.2 1232.33  24
   1  -3  16 27293.9 1038.00  26
   1  -3  16 29425.6 1244.35  23
   1  -3  17 33366.7 1219.08  27
  -3  -1  17 34162.0 1420.21  24
   1  -3  17 35813.9 1243.80  26
   1  -3  17 35810.3 1425.66  23
   1  -3  18 33717.1 1240.69  27
  -3  -1  18 33862.5 1435.22  24
   1  -3  18 35759.0 1260.62  26
   1  -3  18 34687.7 1423.39  23
   1  -3  19 11501.4 623.155  27
  -3  -1  19 10892.1 739.113  24
   1  -3  19 11764.3 627.667  26
   1  -3  19 13057.7 772.293  23
   1  -3  20 28809.0 1139.44  27
  -3  -1  20 29959.3 1346.44  24
   1  -3  20 27890.7 1126.51  26
   1  -3  20 30627.3 1311.79  23
   1  -3  21 7015.90 494.290  27
  -3  -1  21 9251.77 683.667  24
   1  -3  21 7533.92 591.317  23
   1  -3  21 8512.39 537.685  26
   3   1  22 23601.3 1240.12  27
   1  -3  22 21977.6 993.354  27
   3   1  22 23595.7 1234.27  26
   1  -3  22 24510.3 1150.97  23
   1  -3  22 22765.7 1005.80  26
   3   1  23 2487.83 378.624  27
   1  -3  23 2399.52 289.355  27
   1  -3  23 2342.12 333.288  23
   1  -3  23 2206.28 279.265  26
   3   1  23 2358.23 369.263  26
   1  -3  24 682.909 163.827  27
   3   1  24 970.739 249.271  27
   1  -3  24 707.300 188.358  23
   3   1  24 842.332 230.400  26
   1  -3  24 764.028 169.472  26
   3   1  25 4886.98 545.739  27
   3   1  25 4919.42 544.561  26
   1  -3  25 4637.77 430.724  27
   1  -3  25 5759.88 527.606  23
   1  -3  25 5035.65 450.933  26
   3   1  26 12722.3 921.770  27
   3   1  26 13004.9 929.182  26
   1  -3  26 12278.8 745.985  27
   1  -3  26 12526.5 816.937  23
   1  -3  26 13311.9 775.565  26
   1  -3  27 1706.69 282.849  27
   3   1  27 2099.00 370.172  27
   1  -3  27 2203.91 332.070  23
   1  -3  27 1770.73 281.521  26
   3   1  27 2326.01 393.798  26
   1  -3  28 11361.6 745.004  27
   3   1  28 12943.7 957.762  26
   3   1  28 12825.5 947.437  27
   1  -3  28 14377.1 875.548  23
   1  -3  28 12439.9 779.158  26
   1  -3  29 8328.55 634.467  27
   3   1  29 9009.53 794.187  27
   3   1  29 8799.03 787.427  26
   1  -3  29 9509.72 708.386  23
   1  -3  29 9369.22 670.583  26
   1  -3  30 11935.7 777.872  27
   3   1  30 11677.1 930.215  26
   3   1  30 11713.5 934.397  27
   1  -3  30 12878.3 836.552  23
   1  -3  30 10094.7 725.248  26
   1  -3  31 1354.07 263.811  27
   3   1  31 1163.94 313.041  27
   1  -3  31 1281.15 266.945  23
   3   1  31 1113.78 302.497  26
   1  -3  31 1216.24 258.307  26
   1  -3  32 4615.57 485.204  27
   3   1  32 5662.12 650.442  27
   1  -3  32 4380.57 493.649  23
   3   1  32 5191.43 632.656  26
   1  -3  32 3580.54 442.763  26
   3   1  33 1174.96 306.226  27
   1  -3  33 890.027 234.985  27
   1  -3  33 964.875 255.991  26
   3   1  33 1518.08 349.434  26
   1  -3  33 1151.65 257.723  23
   3   1  33 1099.33 237.187  23
   1  -3  34 772.763 206.626  23
  -1   3  34 523.197 98.9297  22
   3   1  34 403.888 222.817  26
   1  -3  34 114.209 147.315  26
   3   1  34 746.335 286.042  27
   1  -3  34 152.236 147.275  27
   1  -3  34 490.503 91.3748  20
   3   1  34 488.587 87.6583  19
   1  -3  34 487.302 91.1910  18
  -3  -1  34 691.067 103.862  14
  -1   3  34 624.107 88.9021  10
  -3  -1  34 514.247 103.645  12
  -3  -1  34 638.519 115.029  13
  -3  -1  34 567.617 111.251   9
   1  -3  35 5344.80 553.047  23
  -1   3  35 6029.46 326.947  22
   3   1  35 4902.34 652.635  26
   1  -3  35 4482.03 512.279  26
   1  -3  35 4872.58 533.947  27
   3   1  35 5409.18 678.811  27
   3   1  35 6066.57 306.029  19
   1  -3  35 5792.22 311.384  20
   1  -3  35 5737.26 305.880  18
  -3  -1  35 5276.97 306.201  18
  -1   3  35 5466.47 296.927  14
  -3  -1  35 6082.26 301.332  15
  -3  -1  35 6191.50 308.439  14
  -3  -1  35 6461.10 361.439   9
  -1   3  35 5904.79 280.743  10
  -3  -1  35 5554.12 336.228  12
  -3  -1  35 5657.47 338.123  13
   1  -3  35 6045.19 290.911   8
   3   1  36 3971.32 271.058   3
  -3  -1  36 4528.68 298.118   9
  -3  -1  36 4156.29 229.723  10
  -1   3  36 4280.10 235.026  10
   3   1  36 3319.32 554.796  26
   1  -3  36 4096.15 481.410  26
   3   1  36 3485.36 560.532  27
   1  -3  36 3454.27 449.288  27
   1  -3  36 4219.19 488.162  23
  -3  -1  36 4023.34 256.041  21
  -1   3  36 4100.98 268.117  22
  -3  -1  36 3964.55 280.213  13
  -1   3  36 3962.66 235.661  12
   3   1  36 4298.34 251.992  19
   1  -3  36 4395.61 266.859  20
   1  -3  36 3879.63 246.172  18
  -3  -1  36 3767.65 254.106  18
  -3  -1  36 4329.62 249.036  15
  -1   3  36 4066.26 249.863  14
  -3  -1  36 4262.31 250.162  14
  -3  -1  36 4537.30 299.566  12
   3   1  36 4284.27 280.364   5
   1  -3  36 4034.09 234.229   8
   3   1  37 5073.94 306.876   3
  -3  -1  37 4838.79 252.682  10
  -1   3  37 4969.71 259.265  10
  -3  -1  37 5091.68 320.815   9
   3   1  37 5169.80 677.845  26
   1  -3  37 4091.60 498.037  26
   1  -3  37 4912.89 540.307  27
   3   1  37 4718.62 650.449  27
  -1   3  37 4397.83 284.591  22
   1  -3  37 4700.33 520.697  23
  -3  -1  37 4801.35 311.949  13
  -1   3  37 4704.57 261.689  12
   1  -3  37 4647.98 282.530  20
   3   1  37 4743.01 275.067  19
  -3  -1  37 4770.75 285.710  18
   1  -3  37 5494.21 293.809  18
  -3  -1  37 4960.17 273.533  15
  -3  -1  37 5713.15 291.054  14
  -1   3  37 4425.69 268.207  14
  -3  -1  37 5169.69 321.469  12
   3   1  37 4339.53 288.089   5
   1  -3  37 4427.10 252.765   8
   3   1  38 15223.2 608.477   3
  -3  -1  38 15185.6 534.527  10
  -1   3  38 15125.1 538.576  10
  -3  -1  38 16410.0 645.391   9
   3   1  38 14085.5 1145.39  26
   1  -3  38 14675.4 974.700  26
   1  -3  38 11985.3 900.059  27
   3   1  38 14083.9 1140.71  27
  -1   3  38 15301.8 597.342  22
  -3  -1  38 16141.3 633.912  13
  -1   3  38 14927.5 552.939  12
   3   1  38 15238.3 570.071  19
   1  -3  38 15460.0 588.799  20
   1  -3  38 15233.9 573.586  18
  -3  -1  38 14031.2 572.751  18
  -3  -1  38 15053.4 557.571  15
  -1   3  38 15642.3 577.746  14
  -3  -1  38 17201.1 584.043  14
   3   1  38 14531.4 526.411  11
  -3  -1  38 14734.4 620.161  12
   3   1  38 15109.1 607.838   5
   1  -3  38 12488.0 517.641   8
   3   1  39 4226.43 285.939   3
  -3  -1  39 4565.98 249.178  10
   1  -3  39 4633.85 294.472  10
  -1   3  39 4592.70 251.554  10
   3   1  39 4429.12 229.701  10
  -3  -1  39 5331.08 328.318   9
   3   1  39 3809.02 605.504  26
   1  -3  39 3916.29 497.203  26
   1  -3  39 4089.87 506.569  27
   3   1  39 3793.56 599.008  27
  -1   3  39 4760.57 293.795  22
  -1   3  39 4415.06 260.115  12
  -3  -1  39 4592.64 302.639  13
   3   1  39 4798.54 275.881  19
  -3  -1  39 4279.16 273.052  18
   1  -3  39 4824.59 275.932  18
  -1   3  39 4628.54 273.531  14
  -3  -1  39 4888.71 269.292  15
  -3  -1  39 4893.12 275.318  14
   3   1  39 4618.60 245.712  11
  -3  -1  39 4045.81 293.879  12
   3   1  39 4183.86 283.062   5
   1  -3  39 4412.09 250.231   8
   3   1  40 22853.4 812.586   3
   1  -3  40 22224.3 806.255  10
  -3  -1  40 22553.6 734.825  10
  -3  -1  40 23280.2 847.895   9
  -1   3  40 22779.8 741.585  10
   3   1  40 22759.0 711.228  10
   3   1  40 23345.3 1509.24  26
   1  -3  40 20873.3 1223.24  26
   1  -3  40 20685.2 1220.75  27
   3   1  40 20071.3 1421.87  27
  -1   3  40 22947.3 807.337  22
  -1   3  40 23057.4 760.286  12
  -3  -1  40 23437.9 839.051  13
  -3  -1  40 22475.2 832.483  12
   3   1  40 22522.1 773.692  19
   1  -3  40 24297.6 787.320  18
  -3  -1  40 21207.9 776.798  18
  -1   3  40 21832.3 772.251  14
  -3  -1  40 23536.9 765.709  15
  -3  -1  40 24888.0 784.302  14
   3   1  40 21834.7 728.159  11
   3   1  40 22722.2 809.855   5
   1  -3  40 23628.2 749.133   8
   3   1  41 3725.98 265.988   3
   3   1  41 3422.83 579.348  26
   1  -3  41 4283.81 515.050  26
   3   1  41 4377.36 640.740  27
   1  -3  41 3424.49 468.648  27
  -1   3  41 4412.63 282.571  22
   3   1  41 4301.85 238.079  11
   3   1  41 4229.09 261.351  19
   1  -3  41 4062.32 258.697  18
  -3  -1  41 4015.24 261.768  18
  -1   3  41 4216.75 260.553  14
  -3  -1  41 4481.69 261.369  14
   3   1  41 3947.32 272.542   5
   1  -3  41 4411.30 288.658  10
  -3  -1  41 3836.06 231.065  10
  -1   3  41 4272.59 243.390  10
   3   1  41 4335.41 224.604  10
  -3  -1  41 3919.97 283.080  13
  -1   3  41 4285.00 252.867  12
  -3  -1  41 4069.59 287.894  12
   1  -3  41 4188.07 240.080   8
   3   1  42 18069.6 628.565  11
   1  -3  42 14576.4 1042.86  27
   3   1  42 17054.1 1297.78  27
   3   1  42 18977.6 677.538  19
   1  -3  42 19521.5 682.336  18
  -3  -1  42 18593.4 677.513  18
  -1   3  42 18713.3 678.616  14
  -3  -1  42 20592.4 680.111  14
   3   1  42 17630.4 1321.47  26
   1  -3  42 15708.7 1067.15  26
  -1   3  42 19079.6 703.197  22
  -3  -1  42 19114.0 636.324  10
  -1   3  42 18782.2 639.998  10
   3   1  42 19236.2 614.588  10
   1  -3  42 17934.2 698.439  10
  -3  -1  42 17521.2 711.029  12
   1  -3  42 18877.2 638.593   8
   3   1  43 4607.17 250.650  11
   3   1  43 4003.43 628.582  27
  -1   3  43 4746.58 298.481  22
  -3  -1  43 4930.65 260.012  10
  -1   3  43 5038.22 265.406  10
   3   1  43 4544.57 234.978  10
   1  -3  43 4454.00 297.011  10
  -3  -1  43 4068.95 267.157  18
  -1   3  43 4639.41 277.527  14
  -3  -1  43 4980.14 278.857  14
   3   1  43 4275.45 642.791  26
   1  -3  43 5214.81 264.068   8
  -3  -1  43 4575.35 305.714  12
   3   1  43 4810.22 282.093  19
   1  -3  43 4344.01 268.432  18
   3   1  44 6290.99 327.060  19
   1  -3  44 6042.98 315.910  18
  -3  -1  44 6287.25 318.032  14
  -1   3  44 5763.67 315.727  14
  -3  -1  44 5697.47 343.290  12
  -3  -1  44 5845.88 287.008  10
  -1   3  44 5971.14 297.677  10
   3   1  44 5695.82 268.480  10
   1  -3  44 5754.46 335.504  10
  -3  -1  44 5767.51 314.415  18
  -1   3  44 5676.87 329.756  22
   1  -3  44 5725.85 284.131   8
   3   1  44 5746.86 286.378  11
   3   1  45 30324.2 952.814  19
   1  -3  45 28612.6 936.111  18
  -3  -1  45 31390.4 944.581  14
  -1   3  45 29071.8 944.395  14
  -3  -1  45 27901.7 980.005  12
  -3  -1  45 28831.1 891.832  10
   3   1  45 29859.4 873.634  10
   1  -3  45 29366.5 973.653  10
  -1   3  45 29440.8 906.700  10
  -3  -1  45 26869.3 922.926  18
  -1   3  45 29940.9 973.783  22
   1  -3  45 29393.6 890.993   8
   3   1  45 28554.6 894.583  11
   1  -3  46 15527.5 584.808  18
   3   1  46 15750.4 596.578  19
  -3  -1  46 17339.1 600.426  14
  -1   3  46 15139.1 586.265  14
  -3  -1  46 14933.0 623.554  12
   3   1  46 15635.4 528.826  10
   1  -3  46 16071.4 619.829  10
  -3  -1  46 15645.0 547.596  10
  -3  -1  46 14539.6 573.108  18
  -1   3  46 15648.0 613.592  22
   1  -3  46 15838.8 546.811   8
   3   1  46 15843.6 556.380  11
   3   1  47 3082.82 220.242  19
   1  -3  47 2910.75 210.534  18
  -3  -1  47 3359.63 219.657  14
  -1   3  47 3338.02 225.797  14
  -3  -1  47 2771.03 230.915  12
   3   1  47 3324.20 187.390  10
   1  -3  47 3135.70 234.208  10
  -3  -1  47 2902.98 191.330  10
  -3  -1  47 2987.26 210.855  18
  -1   3  47 2859.00 223.932  22
   1  -3  47 2732.19 181.781   8
   3   1  47 2962.98 193.268  11
   1  -3  48 14216.2 528.450  18
  -1   3  48 13501.9 528.372  14
  -3  -1  48 13696.5 524.725  14
  -3  -1  48 13215.6 560.497  12
   3   1  48 13392.8 468.221  10
   1  -3  48 14049.0 554.066  10
  -3  -1  48 13334.1 485.323  10
  -3  -1  48 12838.4 508.308  18
  -1   3  48 14085.8 555.570  22
   1  -3  48 13581.9 478.234   8
   3   1  48 13177.6 490.804  11
   1  -3  49 9329.64 403.216  18
   1  -3  49 8298.53 404.062  19
  -1   3  49 9666.26 414.961  14
  -3  -1  49 10090.6 414.820  14
  -3  -1  49 9822.18 446.838  12
   3   1  49 9591.71 361.128  10
   1  -3  49 9299.44 427.094  10
  -3  -1  49 8961.61 369.440  10
  -3  -1  49 8791.14 388.020  18
  -1   3  49 9798.64 436.038  22
   1  -3  49 9443.35 365.776   8
   3   1  49 9808.86 385.189  11
  -3  -1  50 9291.57 433.017  12
  -1   3  50 9606.67 427.877  22
  -1   3  50 8765.64 398.921  14
   1  -3  50 9650.11 401.369  18
   1  -3  50 8711.87 404.838  19
   3   1  50 9460.99 375.414  11
   1  -3  50 9137.75 417.010  10
   3   1  50 9363.95 354.429  10
  -3  -1  50 9766.31 373.743  10
  -3  -1  51 979.652 134.880  12
  -1   3  51 914.635 122.310  22
  -1   3  51 1106.13 126.149  14
   1  -3  51 1105.22 121.446  18
   1  -3  51 1126.97 130.264  19
   3   1  51 1068.01 109.478  11
   1  -3  51 1010.42 127.420  10
   3   1  51 998.773 99.2901  10
  -3  -1  51 1039.05 108.124  10
  -3  -1  52 10705.8 459.054  12
  -1   3  52 10733.1 449.425  22
   1  -3  52 9926.73 427.511  19
   1  -3  52 10349.5 419.526  18
   1  -3  52 10936.8 448.177  10
   3   1  52 10865.6 381.041  10
   3   1  52 10891.9 402.084  11
  -1   3  52 10859.9 435.619  14
  -1   3  53 3732.86 221.796  14
   1  -3  53 3220.90 212.125  19
   1  -3  53 3498.57 209.387  18
  -3  -1  53 3969.50 248.114  12
   3   1  53 3656.60 198.566  11
   1  -3  53 3756.41 229.536  10
   3   1  53 3834.23 187.937  10
  -1   3  54 10507.5 425.741  14
   1  -3  54 10403.0 420.137  19
   1  -3  54 11196.8 419.174  18
  -3  -1  54 11518.7 460.182  12
   3   1  54 11414.3 400.199  11
   1  -3  54 11244.7 439.184  10
  -1   3  55 5129.53 262.968  14
   1  -3  55 5751.43 261.593  18
  -3  -1  55 5600.23 288.546  12
   3   1  55 5437.44 239.258  11
   1  -3  55 5464.26 269.135  10
   1  -3  56 2758.71 166.925  18
   1  -3  56 2385.93 167.821  10
   3   1  56 2660.48 150.111  11
  -1   3  56 2702.80 173.116  14
   1  -3  57 909.917 96.6725  17
  -1   3  57 1049.18 104.194  14
   1  -3  57 898.804 90.4816  18
   3   1  57 809.124 108.795  14
   1  -3  57 959.889 99.7473  10
   3   1  57 960.926 86.3306  11
   3   1  58 1036.04 114.380  14
  -1   3  58 1115.38 103.146  14
   1  -3  58 1160.77 98.0975  18
   3   1  58 1125.57 87.5997  11
   1  -3  58 1042.21 99.0822  10
   1  -3  58 1107.48 98.9257  17
   1  -3  59 483.109 69.1821  17
  -1   3  59 538.698 72.9939  14
   1  -3  59 557.340 66.9356  18
   3   1  59 383.910 75.3820  14
   1  -3  59 440.795 68.2968  11
   1  -3  59 497.642 71.2087  10
   3   1  59 598.821 61.6553  11
  -1   3  60 2920.89 155.867  14
   3   1  60 2359.01 155.899  14
   1  -3  60 2957.77 147.311  18
   1  -3  60 2767.97 146.697  10
   1  -3  60 2610.36 135.222  17
   3   1  60 2649.69 125.424  11
   1  -3  60 2689.78 149.934  11
   1  -3  61 36.0464 41.1824  17
   1  -3  61 140.701 41.1770  11
   1  -3  61 104.097 36.7527  10
  -1   3  61 90.0127 37.9528  14
   3   1  61 88.4037 43.7728  14
   3   1  61 163.574 32.2851  11
   3   1  62 5162.88 212.116  14
   1  -3  62 5193.75 200.821  11
   1  -3  62 5487.97 189.633  17
   1  -3  62 5674.71 200.649  10
   3   1  63 611.779 59.5905  14
   1  -3  63 562.851 54.7384  11
   1  -3  63 444.812 47.3506  17
   1  -3  63 657.039 53.7938  10
   3   1  64 7162.20 236.867  14
   1  -3  64 7237.89 218.901  17
   1  -3  64 7753.18 225.283  10
   1  -3  64 7300.74 229.662  11
   2  -3 -14 5034.28 320.955  23
   2  -3 -13 51758.9 1587.96  23
   2  -3 -12 25933.1 955.032  23
   2  -3 -11 1722.91 201.927  23
   2  -3 -10 13648.6 643.806  23
   2  -3  -9 1853.96 217.841  23
   2  -3  -8 27291.6 1051.29  23
   2  -3  -7 19076.5 834.713  23
   2  -3  -6 7053.69 467.049  23
   2  -3  -5 34053.1 1297.53  23
  -2   3  -5 37412.2 1123.04  24
   2  -3  -4 92124.8 2786.90  23
  -2   3  -4 94762.4 2529.53  24
   2  -3  -3 38768.6 1425.65  23
  -3  -2  -3 42251.6 1337.66  24
  -2   3  -3 39104.9 1198.99  24
  -3  -2  -2 73972.3 2154.74  24
  -2   3  -2 71740.0 2008.80  24
   2  -3  -2 73148.7 2286.09  23
   2  -3  -1 4838.37 401.197  23
  -3  -2  -1 5645.80 368.493  24
  -2   3  -1 4776.57 286.968  24
   2  -3   0 47.2835 64.4563  23
  -2   3   0-10.7200 95.4543  24
  -3  -2   0-16.1888 100.324  24
  -2   3   1 6963.73 363.838  24
   2  -3   1 7129.74 504.559  23
  -3  -2   1 7527.27 441.728  24
   2  -3   2 70804.9 2241.40  23
  -3  -2   2 68416.4 2065.90  24
  -2   3   2 67394.2 1933.19  24
  -2   3   3 34406.7 1124.38  24
   2  -3   3 36061.8 1384.40  23
  -3  -2   3 36669.9 1255.64  24
   2  -3   4 93165.4 2778.91  23
  -2   3   4 85746.2 2447.84  24
  -3  -2   4 90219.0 2596.77  24
  -2   3   5 31179.8 1057.97  24
  -3  -2   5 32176.4 1177.78  24
   2  -3   5 33012.7 1306.59  23
   2  -3   6 5878.28 476.694  23
  -2   3   6 5821.98 352.185  24
  -3  -2   6 5875.32 417.693  24
  -2   3   7 21609.5 832.304  24
   2  -3   7 23085.3 1055.43  23
  -3  -2   7 22744.2 946.872  24
   2  -3   8 24146.9 1075.71  23
  -2   3   8 21568.2 839.766  24
  -3  -2   8 21633.8 946.038  24
   2  -3   9 744.341 175.838  23
  -3  -2   9 740.271 161.301  24
  -2   3   9 1134.00 161.137  24
   2  -3  10 14002.9 650.746  27
   2  -3  10 13031.9 631.764  26
  -3  -2  10 12630.9 697.423  24
   2  -3  10 14018.2 796.163  23
   2  -3  11 1874.43 219.985  26
   2  -3  11 1879.39 220.543  27
  -3  -2  11 1907.84 257.901  24
   2  -3  11 1735.61 274.315  23
   2  -3  12 26294.7 1022.38  26
   2  -3  12 26405.2 1026.30  27
  -3  -2  12 24633.9 1103.18  24
   2  -3  12 27207.7 1220.04  23
   2  -3  13 52733.6 1746.29  27
   2  -3  13 54548.5 1758.62  26
  -3  -2  13 53710.6 1875.85  24
   2  -3  13 54349.2 1969.62  23
   2  -3  14 4732.79 378.080  27
   2  -3  14 4241.66 361.944  26
  -3  -2  14 4625.61 425.511  24
   2  -3  15 30659.6 1174.38  26
   2  -3  15 28495.1 1149.21  27
  -3  -2  15 29555.4 1269.19  24
   2  -3  16 12108.7 665.799  27
   2  -3  16 11904.9 659.431  26
  -3  -2  16 11324.6 728.888  24
   2  -3  17 14160.7 747.732  27
   2  -3  17 14206.7 756.242  26
  -3  -2  17 14373.2 832.078  24
   2  -3  18 4227.18 390.026  27
   2  -3  18 4561.15 401.500  26
   2  -3  18 4139.05 451.370  23
  -3  -2  18 3653.98 406.731  24
   2  -3  19 6508.20 506.762  26
   3   2  19 6511.34 582.079  27
   2  -3  19 7279.24 531.947  27
   3   2  19 7411.32 610.306  26
   2  -3  19 6882.04 597.910  23
   3   2  20 2865.71 387.280  26
   3   2  20 3469.88 426.322  27
   2  -3  20 2716.10 325.795  27
   2  -3  20 2506.40 318.280  26
   2  -3  20 2566.96 368.933  23
   3   2  21 8205.87 668.526  26
   3   2  21 7959.92 663.316  27
   2  -3  21 8098.86 586.010  27
   2  -3  21 8945.33 611.684  26
   2  -3  21 8499.85 683.091  23
   2  -3  22 68837.6 2438.40  23
   3   2  22 67336.4 2445.71  27
   3   2  22 66441.5 2432.44  26
   2  -3  22 64953.1 2246.21  27
   2  -3  22 63759.7 2243.25  26
   2  -3  23 39462.9 1699.99  23
   3   2  23 37458.3 1689.20  27
   2  -3  23 36937.3 1531.36  27
   3   2  23 41985.0 1757.18  26
   2  -3  23 37734.7 1549.56  26
   2  -3  24 5980.75 578.554  23
   3   2  24 6259.11 605.793  27
   2  -3  24 5905.18 527.529  27
   3   2  24 7272.81 644.585  26
   2  -3  24 5380.27 507.083  26
   2  -3  25 12127.6 854.955  23
   3   2  25 12254.0 876.543  26
   3   2  25 11759.5 866.185  27
   2  -3  25 11693.1 773.383  27
   2  -3  25 11004.2 754.331  26
   2  -3  26 2399.52 377.717  23
   2  -3  26 2187.99 334.376  27
   3   2  26 1746.28 334.684  27
   3   2  26 2146.30 369.433  26
   2  -3  26 2337.67 344.747  26
   2  -3  27 1093.12 262.723  23
   2  -3  27 1546.43 279.372  27
   3   2  27 1292.86 292.673  27
   3   2  27 1569.14 318.447  26
   2  -3  27 1516.68 277.610  26
   2  -3  28 3370.29 446.940  23
   3   2  28 3042.96 455.510  27
   2  -3  28 3047.41 404.054  27
   3   2  28 3617.85 488.727  26
   2  -3  28 2871.21 387.994  26
   2  -3  29 6722.30 642.918  23
   3   2  29 6621.57 679.462  26
   3   2  29 6165.40 660.202  27
   2  -3  29 6322.06 588.751  27
   2  -3  29 7803.19 655.166  26
   2  -3  30 1009.10 250.640  23
   3   2  30 1161.75 309.259  26
   2  -3  30 1549.48 294.722  26
   3   2  30 1107.19 292.468  27
   2  -3  30 1143.55 249.923  27
   3   2  31 7858.24 762.272  27
   2  -3  31 7651.79 672.740  27
   2  -3  31 8292.84 728.128  23
   2  -3  31 6901.35 643.446  26
   3   2  31 7844.33 763.535  26
  -3  -2  31 8606.58 423.678   9
  -2   3  32 6608.80 335.632  22
   2  -3  32 5426.99 591.081  23
   3   2  32 5091.22 621.509  27
   2  -3  32 5133.82 564.135  27
  -3  -2  32 5428.75 335.367   9
  -2   3  32 6083.38 283.134  11
   2  -3  32 5878.66 294.604  18
   2  -3  32 6312.72 317.505  20
   3   2  32 5893.21 299.076  19
   3   2  32 5169.75 632.824  26
   2  -3  32 4898.69 550.222  26
  -3  -2  33 2183.01 198.404  12
  -2   3  33 2334.11 165.819  11
   2  -3  33 1997.19 182.182   1
  -3  -2  33 2420.43 216.441   9
  -2   3  33 2121.64 156.371  10
   3   2  33 1736.98 366.545  27
   2  -3  33 1837.66 344.012  27
  -2   3  33 2051.12 183.934  22
   2  -3  33 2439.87 396.516  23
  -3  -2  33 2227.41 196.832  21
   2  -3  33 2108.55 179.803  20
   2  -3  33 2557.73 184.792  18
   3   2  33 2330.42 177.463  19
   2  -3  33 2410.73 168.578   8
  -2   3  33 2216.83 172.931  14
  -3  -2  33 2355.43 173.698  14
   3   2  33 2618.48 441.199  26
   2  -3  33 1928.89 354.775  26
   3   2  33 2310.11 206.742   3
   3   2  33 2172.50 202.400   5
  -2   3  34 64.8426 56.5109  12
  -3  -2  34 141.250 70.5844  12
  -2   3  34 84.8449 52.2629  11
   2  -3  34 97.5617 53.9994   1
   3   2  34 55.4574 106.933  27
   2  -3  34 174.829 145.958  27
  -2   3  34 71.3810 56.2185  10
  -3  -2  34 32.8503 56.3873  10
   2  -3  34 90.7396 101.018  23
  -2   3  34 64.5095 62.2172  22
   3   2  34 173.317 74.2327   5
   3   2  34 127.676 55.6365  19
  -3  -2  34 125.671 62.3309  21
   2  -3  34 30.2496 50.2344  20
  -3  -2  34 128.628 67.6617  18
   2  -3  34 78.8029 54.3018  18
  -3  -2  34 121.559 57.0857  14
  -2   3  34 87.5508 48.7687  14
  -3  -2  34 77.9859 72.3648  13
   3   2  34 223.031 78.0431   3
   3   2  34-55.6937 123.996  26
   2  -3  34 87.6467 119.497  26
  -3  -2  34 79.7501 61.0339   9
   2  -3  34 108.238 55.8074   8
   3   2  35 12019.0 535.460   3
  -3  -2  35 11931.7 526.952  12
  -2   3  35 12394.8 464.617  11
   3   2  35 12039.4 1001.65  27
   2  -3  35 10614.9 854.247  27
  -2   3  35 12170.5 454.185  10
  -3  -2  35 12309.0 474.302  10
  -3  -2  35 12082.5 552.930   9
   2  -3  35 12120.1 515.992   1
   2  -3  35 11712.0 887.202  26
   3   2  35 12377.6 1017.61  26
  -2   3  35 12752.9 524.502  22
  -3  -2  35 11820.3 519.506  21
   2  -3  35 11317.2 881.724  23
   2  -3  35 12710.3 488.673  18
   2  -3  35 12537.1 509.315  20
  -3  -2  35 11738.4 521.116  18
  -3  -2  35 13184.6 483.257  14
  -2   3  35 12500.9 487.443  14
   3   2  35 12238.7 538.360   5
  -3  -2  35 12160.6 550.726  13
  -2   3  35 11821.5 484.038  12
   2  -3  35 13093.1 472.498   8
   3   2  36 9369.58 465.610   3
   2  -3  36 10236.4 456.568   1
   2  -3  36 9361.04 432.632  10
  -2   3  36 9776.25 396.402  10
  -3  -2  36 10220.8 418.116  10
   3   2  36 8394.91 850.094  27
   2  -3  36 8716.53 769.916  27
  -2   3  36 9756.53 448.766  22
  -3  -2  36 9831.96 457.108  21
   2  -3  36 8036.46 749.830  23
  -3  -2  36 10908.8 501.806  13
  -2   3  36 10214.8 433.979  12
   2  -3  36 10001.7 425.834  18
   2  -3  36 11163.7 461.298  20
  -3  -2  36 9742.13 462.343  18
  -2   3  36 10448.7 431.045  14
  -3  -2  36 10530.8 419.896  14
  -3  -2  36 10075.3 468.572  12
  -2   3  36 10422.8 411.381  11
   3   2  36 8486.49 855.657  26
   2  -3  36 8638.79 769.303  26
   3   2  36 9025.27 459.725   5
   2  -3  36 10982.9 416.092   8
   2  -3  37 29253.6 958.199  10
   3   2  37 30871.2 886.849  10
  -2   3  37 31546.6 911.122  10
  -3  -2  37 29444.5 923.646  10
   2  -3  37 26390.4 1459.76  27
   3   2  37 26415.2 1609.15  27
  -2   3  37 29881.4 982.241  22
  -3  -2  37 29218.7 983.408  21
   2  -3  37 26531.5 1458.53  23
  -2   3  37 28235.8 938.055  12
   2  -3  37 30391.4 945.314  18
   2  -3  37 32503.3 986.789  20
  -3  -2  37 27029.1 938.493  20
  -3  -2  37 29624.9 994.155  18
  -2   3  37 30101.6 942.422  14
  -3  -2  37 32690.5 940.166  14
  -3  -2  37 30008.8 997.879  12
  -2   3  37 30170.8 918.794  11
   3   2  37 26151.7 1604.17  26
   2  -3  37 27976.3 1503.17  26
   2  -3  37 28010.2 966.600   1
   2  -3  37 31270.0 919.949   8
  -3  -2  38 706.524 121.956  21
  -2   3  38 765.563 124.454  22
   2  -3  38 896.419 260.021  23
   3   2  38 707.184 321.986  27
   2  -3  38 744.769 232.593  27
   2  -3  38 1047.45 126.896  18
  -3  -2  38 753.206 117.860  20
  -3  -2  38 816.818 128.910  18
  -3  -2  38 1310.36 135.336  14
  -2   3  38 809.897 112.010  14
   3   2  38 827.701 316.243  26
   2  -3  38 372.664 173.164  26
  -2   3  38 676.458 108.408  12
  -3  -2  38 898.450 138.651  12
  -2   3  38 855.788 110.375  11
   3   2  38 1031.23 110.261  11
   3   2  38 917.659 103.121  10
  -3  -2  38 754.506 108.545  10
   2  -3  38 719.633 125.605  10
   3   2  38 856.002 152.585  14
   2  -3  38 869.883 110.143   8
   2  -3  39 28784.7 888.717  18
  -3  -2  39 25242.7 878.494  20
   2  -3  39 27320.9 855.806  17
  -3  -2  39 26993.5 929.406  18
  -2   3  39 28251.3 887.465  14
  -3  -2  39 26683.0 928.220  12
  -2   3  39 26209.5 878.283  12
   3   2  39 28675.4 1006.28  14
   3   2  39 27699.9 834.797  11
  -2   3  39 27595.1 858.071  11
   2  -3  39 27918.7 907.582  10
  -3  -2  39 27489.5 866.847  10
   3   2  39 28060.9 826.277  10
   2  -3  39 25889.8 1432.17  27
   3   2  39 25413.1 1557.67  27
   3   2  39 22400.6 1500.22  26
   2  -3  39 23780.9 1392.80  26
  -2   3  39 28480.9 927.688  22
  -3  -2  39 26804.9 917.245  21
   2  -3  40 14137.5 534.523  18
  -3  -2  40 12716.7 528.163  20
   2  -3  40 14386.9 516.557  17
  -3  -2  40 13233.1 568.821  18
  -2   3  40 13586.0 532.546  14
  -3  -2  40 13856.3 518.192  16
  -2   3  40 13423.2 534.057  12
  -3  -2  40 13770.3 575.962  12
   3   2  40 14010.7 630.130  14
  -2   3  40 14056.8 512.758  11
   3   2  40 14326.6 497.840  11
   3   2  40 14501.5 489.313  10
  -3  -2  40 13501.1 515.500  10
   2  -3  40 13857.5 551.796  10
   2  -3  40 11530.8 943.240  27
   3   2  40 11685.1 1039.30  27
   3   2  40 12918.8 1083.98  26
   2  -3  40 11632.2 937.764  26
  -2   3  40 14247.9 570.446  22
  -3  -2  40 13601.4 560.288  21
   2  -3  41 5716.06 301.451  18
  -3  -2  41 5195.71 297.055  20
   2  -3  41 6184.90 297.908  17
  -3  -2  41 5536.67 329.580  18
  -2   3  41 5895.05 307.248  14
  -3  -2  41 6194.54 301.044  16
  -3  -2  41 5549.30 334.055  12
  -2   3  41 6057.60 314.783  12
   3   2  41 5828.94 375.207  14
   3   2  41 5726.03 274.452  11
  -2   3  41 5912.82 292.169  11
  -3  -2  41 5554.90 290.284  10
   3   2  41 5854.25 270.056  10
   2  -3  41 6034.23 324.166  10
   3   2  41 4774.97 652.414  27
  -2   3  41 5885.84 334.983  22
  -3  -2  41 5775.63 326.014  21
   2  -3  42 7226.93 341.225  18
  -3  -2  42 6908.63 339.428  20
   2  -3  42 6837.74 323.894  17
  -3  -2  42 6985.08 372.988  18
  -3  -2  42 6619.24 319.404  16
  -2   3  42 6754.18 338.656  14
  -2   3  42 6704.02 339.344  12
  -3  -2  42 6778.53 372.542  12
   3   2  42 7173.64 418.383  14
  -2   3  42 6764.15 322.719  11
   3   2  42 6973.18 308.673  11
  -3  -2  42 6913.04 328.237  10
   3   2  42 7008.98 302.068  10
   2  -3  42 6960.79 353.475  10
   3   2  42 6913.72 780.240  27
  -2   3  42 7245.37 369.916  22
  -3  -2  42 6514.27 353.210  21
   3   2  42 6096.53 732.689  26
  -3  -2  43 512.660 88.1948  16
  -2   3  43 486.998 88.4873  11
  -2   3  43 493.071 96.4215  12
  -3  -2  43 332.262 96.0228  12
  -3  -2  43 479.809 98.6138  21
  -2   3  43 406.479 98.9113  22
   3   2  43 583.792 133.014  14
  -2   3  43 566.322 99.3053  14
  -3  -2  43 505.706 88.6750  20
   2  -3  43 565.000 93.2106  18
   2  -3  43 552.697 96.6342  17
  -3  -2  43 599.438 109.354  18
   3   2  43 604.609 86.4709  10
   3   2  43 495.776 79.3035  11
  -3  -2  43 424.854 84.9430  10
   2  -3  43 498.077 100.101  10
  -2   3  44 3589.86 232.286  14
  -3  -2  44 3407.62 210.689  16
   3   2  44 3610.85 206.605  11
  -2   3  44 3324.48 214.298  11
  -3  -2  44 2803.91 220.359  21
  -2   3  44 3922.18 259.108  22
  -2   3  44 3454.43 230.340  12
  -3  -2  44 3308.04 247.889  12
   3   2  44 2978.92 264.067  14
   2  -3  44 3430.78 219.603  18
  -3  -2  44 3276.35 220.249  20
   2  -3  44 3523.42 218.398  17
  -3  -2  44 3171.34 239.142  18
  -3  -2  44 3312.55 213.158  10
   3   2  44 3500.02 196.427  10
   2  -3  44 3627.06 241.070  10
  -2   3  45 8668.22 383.581  14
  -3  -2  45 8197.70 350.498  16
   3   2  45 8169.59 342.641  11
  -2   3  45 7816.40 353.654  11
  -3  -2  45 8207.20 391.071  21
  -3  -2  45 7898.20 403.320  12
  -2   3  45 8548.12 386.078  12
   3   2  45 7891.19 446.111  14
   2  -3  45 9093.99 383.561  18
  -3  -2  45 8326.03 404.596  18
   2  -3  45 8061.62 360.943  17
  -3  -2  45 8062.85 359.118  10
   3   2  45 8563.89 338.203  10
   2  -3  45 8441.50 390.937  10
  -2   3  46 4126.16 250.419  14
  -2   3  46 4426.39 243.309  11
   3   2  46 4131.14 223.078  11
  -3  -2  46 4555.15 268.813  21
  -2   3  46 3997.10 247.522  12
  -3  -2  46 4061.64 270.531  12
   3   2  46 3800.57 298.699  14
   2  -3  46 4283.83 246.077  18
  -3  -2  46 4007.62 264.464  18
   2  -3  46 4243.62 243.933  17
  -3  -2  46 4505.92 244.880  10
   2  -3  46 4479.54 266.567  10
   3   2  47 18962.3 627.509  11
  -2   3  47 20745.9 662.390  11
   3   2  47 19524.7 768.093  14
  -3  -2  47 20075.6 713.336  12
  -2   3  47 19866.1 676.007  14
   2  -3  47 19890.9 667.772  18
   2  -3  47 19191.3 649.653  17
  -3  -2  47 18263.3 688.520  18
  -3  -2  47 19611.4 651.931  10
   2  -3  47 19705.5 687.143  10
   3   2  48 4882.05 238.305  11
  -2   3  48 5104.65 258.466  11
   3   2  48 4520.07 316.866  14
  -3  -2  48 4753.84 285.384  12
  -2   3  48 5325.91 275.753  14
  -2   3  48 4150.45 253.409  15
   2  -3  48 4898.19 262.977  18
  -3  -2  48 4678.30 277.540  18
  -3  -2  48 4676.75 249.332  10
   2  -3  48 4835.06 272.022  10
   3   2  49 10007.8 379.176  11
  -3  -2  49 10769.0 452.417  12
   3   2  49 9372.45 473.966  14
  -2   3  49 9604.75 411.402  14
   2  -3  49 10710.0 414.176  18
   2  -3  49 9321.87 428.657  19
  -3  -2  49 9927.72 429.873  18
  -3  -2  49 10252.4 395.643  10
   2  -3  49 10678.0 428.950  10
   3   2  50 7319.60 293.861  11
  -3  -2  50 7159.98 346.026  12
   3   2  50 6354.90 366.655  14
  -2   3  50 6632.91 318.315  14
   2  -3  50 6841.30 311.808  18
   2  -3  50 6555.25 335.900  19
  -3  -2  50 6636.88 326.357  18
   2  -3  50 6800.65 322.258  10
  -3  -2  50 6697.42 297.692  10
   3   2  51 1691.45 126.318  11
  -3  -2  51 1683.95 158.354  12
   3   2  51 1610.90 175.074  14
  -2   3  51 1746.69 147.754  14
   2  -3  51 1883.89 145.655  18
   2  -3  51 1656.18 152.449  19
  -3  -2  51 1642.65 148.293  18
   2  -3  51 1583.63 143.027  10
  -3  -2  52 1857.16 160.631  12
   3   2  52 1778.86 179.608  14
   3   2  52 1713.86 124.305  11
   2  -3  52 1810.94 140.635  18
  -3  -2  52 1855.45 151.591  18
   2  -3  52 1710.56 153.033  19
   2  -3  52 1607.61 141.193  10
  -2   3  52 1881.30 148.631  14
  -2   3  53 6281.34 286.227  14
   3   2  53 6079.14 249.939  11
   3   2  53 5559.56 316.556  14
  -3  -2  53 6393.17 301.797  12
   2  -3  53 6526.22 278.877  18
  -3  -2  53 5706.81 271.910  18
   2  -3  53 5520.46 284.494  19
  -3  -2  53 5332.33 263.673   8
   2  -3  53 5702.54 270.089  10
   2  -3  54 158.651 54.8576  10
  -2   3  54 144.279 54.7560  14
   3   2  54 130.559 66.2513  14
   3   2  54 191.127 44.3564  11
   3   2  54 173.639 62.0037  22
   2  -3  54 168.963 54.8806  19
  -3  -2  54 149.421 52.0094   8
   2  -3  54 173.228 50.2892  18
   3   2  55 1385.34 146.446  14
   2  -3  55 1623.48 121.289  18
   2  -3  55 1394.53 125.113  19
   3   2  55 1539.21 105.716  11
   2  -3  55 1479.88 118.347  10
   3   2  55 1311.22 130.400  22
  -2   3  55 1653.83 129.308  14
   2  -3  56 58.2899 55.7493  17
   2  -3  56 147.815 47.5490  19
   2  -3  56 120.304 46.3121  10
   3   2  56 150.927 39.9056  11
  -2   3  56 162.983 52.9930  14
   3   2  56 110.976 59.4175  14
   2  -3  57 709.346 77.8696  17
   2  -3  57 745.549 84.0362  19
   2  -3  57 685.103 76.8718  10
   3   2  57 802.461 69.1073  11
   3   2  57 691.135 98.6422  14
   2  -3  58 4063.17 178.639  17
   2  -3  58 3690.93 186.367  19
   2  -3  58 4361.86 182.982  10
   3   2  58 3727.60 210.828  14
   3   2  58 3915.61 160.347  11
   2  -3  59 5666.46 213.325  17
   2  -3  59 5843.24 213.870  10
   3   2  59 5292.25 249.438  14
   2  -3  59 5306.17 228.350  11
   2  -3  60 2793.98 133.012  17
   2  -3  60 3047.02 132.179  10
   3   2  60 3206.49 168.405  14
   2  -3  60 3122.87 151.589  11
   2  -3  61 3892.30 148.506  17
   2  -3  61 3728.69 140.373  10
   2  -3  61 3714.05 160.674  11
   3   2  61 3534.28 171.422  14
   2  -3  62 168.878 30.0814  17
   3   2  62 199.384 39.3971  14
   2  -3  62 220.827 36.7431  11
   3   2  63 3713.12 145.752  14
   2  -3  63 3643.28 136.089  11
  -3  -3 -31 19433.7 711.927   7
  -3  -3 -30 22995.9 804.190   7
  -3  -3 -21 13558.8 476.948  25
  -3  -3 -20 27283.2 825.118  25
  -3  -3 -19 42632.9 1206.42  25
  -3  -3 -18 32279.2 953.891  25
  -3  -3 -17 27239.3 830.816  25
  -3  -3 -16 5358.46 259.601  25
  -3  -3 -15 23322.2 732.972  25
  -3  -3 -14 4964.89 250.038  25
  -3  -3 -13 1664.79 136.520  25
   3  -3 -12 4429.45 361.487  23
  -3  -3 -12 4860.75 244.861  25
   3  -3 -11 6450.37 461.643  23
  -3  -3 -11 7030.13 309.880  25
   3  -3 -10 35913.2 1368.57  23
  -3  -3 -10 38346.9 1093.78  25
   3  -3  -9 74669.5 2433.77  23
  -3  -3  -9 80413.5 2102.49  25
  -3  -3  -8 5184.44 365.977  24
   3  -3  -8 5026.03 422.508  23
  -3   3  -8 5870.61 388.794  24
  -3  -3  -8 5203.24 256.817  25
   3  -3  -7 42785.9 1622.47  23
  -3  -3  -7 47574.7 1503.35  24
  -3   3  -7 48044.2 1512.72  24
  -3  -3  -7 45727.3 1293.49  25
  -3  -3  -6 28703.9 1053.63  24
  -3   3  -6 29890.6 1069.92  24
   3  -3  -6 28496.1 1197.80  23
  -3  -3  -6 29293.0 879.805  25
  -3  -3  -5 8010.56 459.537  24
  -3   3  -5 8422.77 473.043  24
   3  -3  -5 8080.34 565.450  23
  -3  -3  -5 8110.56 342.600  25
  -3  -3  -4 30120.5 1088.91  24
   3  -3  -4 28759.9 1255.35  23
  -3   3  -4 30486.6 1111.73  24
  -3  -3  -4 31547.7 918.050  25
   3  -3  -3 8275.09 586.246  23
  -3   3  -3 8304.70 485.002  24
  -3  -3  -3 8369.28 475.810  24
  -3  -3  -3 8190.73 342.064  25
   3  -3  -2 5824.04 485.847  23
  -3   3  -2 6496.45 419.571  24
  -3  -3  -2 5577.20 389.998  24
  -3  -3  -2 5784.28 273.984  25
   3  -3  -1 3933.71 401.378  23
  -3   3  -1 3589.35 323.656  24
  -3  -3  -1 3429.94 308.882  24
  -3  -3  -1 4211.88 219.722  25
  -3   3   0 6750.96 444.513  24
  -3  -3   0 6286.45 424.338  24
   3  -3   0 6737.32 539.418  23
  -3  -3   0 7363.19 309.612  25
   3  -3   1 3103.45 356.766  23
  -3  -3   1 2536.00 270.627  24
  -3   3   1 2186.39 264.090  24
   3  -3   2 6817.60 544.355  23
  -3   3   2 5710.95 421.559  24
  -3  -3   2 6134.95 424.038  24
   3  -3   3 8971.58 637.563  23
  -3  -3   3 8244.82 510.737  24
  -3   3   3 7800.31 507.591  24
   3  -3   4 28151.8 1263.47  23
  -3   3   4 27221.6 1084.45  24
  -3  -3   4 26796.7 1070.07  24
  -3  -3   4 28183.2 840.448  25
  -3   3   5 7837.61 510.586  24
  -3  -3   5 7834.34 501.010  24
  -3  -3   5 7966.46 333.872  25
  -3   3   6 27251.8 1103.24  24
  -3  -3   6 27707.9 1096.05  24
   3  -3   6 29676.3 1303.67  23
  -3  -3   6 26518.1 821.863  25
  -3  -3   7 39954.9 1484.02  24
  -3   3   7 40472.1 1497.00  24
  -3  -3   7 42924.9 1198.46  25
  -3  -3   8 4317.50 384.483  24
   3  -3   8 4701.65 475.824  23
  -3   3   8 4198.85 383.076  24
  -3  -3   8 4609.28 232.763  25
   3  -3   9 71766.8 2469.27  23
  -3   3   9 68794.0 2239.75  24
  -3  -3   9 71977.6 2250.30  24
  -3  -3   9 69040.8 1866.03  25
  -3   3  10 35195.3 1381.07  24
   3  -3  10 39331.9 1608.84  23
  -3  -3  10 36168.3 1385.47  24
  -3  -3  10 36195.4 1048.44  25
  -3   3  11 5994.50 479.413  24
  -3  -3  11 6536.46 502.491  24
   3  -3  11 6476.76 582.285  23
  -3  -3  11 6790.89 293.003  25
  -3  -3  12 4713.47 423.221  24
   3  -3  12 4747.81 499.537  23
  -3   3  12 5266.26 447.191  24
  -3  -3  12 4868.98 240.794  25
   3  -3  13 1336.96 267.062  23
  -3   3  13 1376.21 233.066  24
  -3  -3  13 1011.00 206.023  24
  -3  -3  13 1163.62 108.992  25
  -3   3  14 4336.54 419.233  24
  -3  -3  14 4516.00 429.261  24
   3  -3  14 5152.57 522.525  23
  -3  -3  14 4623.49 232.721  25
   3   3  15 21242.9 1047.58  27
   3  -3  15 20727.4 1038.22  27
   3  -3  15 20803.6 1039.21  26
   3   3  15 22891.5 1074.71  26
   3  -3  15 21181.8 1166.51  23
  -3  -3  15 21198.1 674.576  25
   3  -3  16 2931.75 369.774  26
   3   3  16 3687.07 401.248  26
   3  -3  16 3315.10 391.401  27
   3   3  16 3483.70 396.642  27
  -3  -3  16 3929.03 208.544  25
   3  -3  17 25572.7 1205.98  26
   3   3  17 26053.3 1203.37  26
   3  -3  17 26013.3 1213.16  27
   3   3  17 25806.2 1203.68  27
  -3  -3  17 25418.4 783.289  25
   3  -3  18 30614.5 1361.29  27
   3   3  18 28370.5 1311.64  27
   3  -3  18 28899.6 1327.01  26
   3   3  18 27840.9 1302.21  26
  -3  -3  18 30266.4 886.877  25
   3  -3  19 41578.0 1697.01  27
   3   3  19 40980.6 1694.10  27
   3  -3  19 42470.7 1705.48  26
   3   3  19 42752.0 1712.98  26
  -3  -3  19 42660.3 1198.17  25
   3  -3  20 25477.3 1248.23  26
   3   3  20 25197.3 1236.58  26
   3  -3  20 24793.8 1237.31  27
   3   3  20 26490.9 1264.50  27
   3  -3  20 24252.0 1339.84  23
  -3  -3  20 26785.4 799.117  25
   3  -3  21 13232.0 858.539  26
   3   3  21 14140.5 882.254  26
   3  -3  21 13292.4 863.706  27
   3   3  21 12913.8 853.539  27
   3  -3  21 13822.4 969.147  23
  -3  -3  21 13828.5 482.133  25
   3  -3  22 39917.8 1698.88  27
   3   3  22 36033.8 1638.00  27
   3  -3  22 39234.2 1687.78  26
   3   3  22 39315.6 1678.53  26
   3  -3  22 42356.4 1863.43  23
  -3  -3  22 40766.3 1140.98  25
   3  -3  23 8756.63 703.645  26
   3   3  23 8884.02 711.602  26
   3  -3  23 10003.8 752.730  27
   3   3  23 9410.09 726.058  27
   3  -3  23 9126.73 787.856  23
  -3  -3  23 9277.55 363.670  25
   3  -3  24 12991.6 948.292  23
   3  -3  24 13482.4 900.734  26
   3  -3  24 12220.4 863.465  27
   3   3  24 14058.5 907.466  27
   3   3  24 12314.3 857.946  26
   3   3  25 15130.1 989.876  26
   3  -3  25 17254.9 1121.19  23
   3  -3  25 17276.4 1045.62  26
   3  -3  25 16035.3 1014.62  27
   3   3  25 17630.0 1051.84  27
   3  -3  26 8468.20 722.805  26
   3   3  26 8290.86 712.186  26
   3  -3  26 8096.18 704.601  27
   3   3  26 8876.98 738.836  27
   3  -3  26 8775.53 789.943  23
   3  -3  27 1257.65 302.084  23
   3  -3  27 740.494 238.218  27
   3   3  27 470.920 191.478  27
   3   3  27 688.296 225.328  26
   3  -3  27 1050.26 276.139  26
   3  -3  28 1726.02 169.369   1
   3  -3  28 1435.97 329.777  26
   3   3  28 926.319 262.633  26
   3  -3  28 1710.59 139.205  17
   3  -3  28 1116.61 292.421  27
   3   3  28 1580.99 333.753  27
  -3  -3  28 1705.54 178.541   9
   3  -3  28 1681.64 356.298  23
   3  -3  29 2794.49 182.923  17
  -3   3  29 3048.90 199.303  14
  -3  -3  29 2839.41 197.755  16
   3  -3  29 2747.47 220.097   1
   3  -3  29 2342.46 398.498  26
   3   3  29 2800.73 431.997  26
   3  -3  29 2652.28 428.201  27
   3   3  29 1979.37 377.483  27
   3  -3  29 2633.12 439.131  23
  -3  -3  29 2949.11 237.265   9
   3  -3  30 23952.6 727.206  18
   3  -3  30 23009.6 722.183  17
  -3  -3  30 22262.9 735.446  16
  -3   3  30 23202.7 741.941  14
   3  -3  30 22457.6 789.528   1
   3  -3  30 20093.0 1243.69  26
   3   3  30 22684.1 1287.61  26
  -3   3  30 20270.8 751.100  12
   3  -3  30 19818.2 1239.29  27
   3   3  30 20059.1 1229.98  27
   3  -3  30 20733.1 1311.10  23
  -3  -3  30 22556.8 821.971   9
   3  -3  31 19279.1 622.950  18
   3  -3  31 19124.9 620.968  17
  -3  -3  31 18577.7 632.369  16
  -3   3  31 18842.4 636.213  14
   3  -3  31 18195.5 681.272   1
   3  -3  31 14798.4 1072.23  26
   3   3  31 15610.2 1080.52  26
  -3   3  31 16329.8 642.893  12
   3  -3  31 16208.3 1110.77  27
   3   3  31 16996.6 1118.82  27
   3  -3  31 18028.0 1203.18  23
  -3  -3  31 17163.3 688.607  21
  -3  -3  31 18513.0 714.189   9
   3  -3  32 3767.78 221.338  18
   3  -3  32 4204.24 231.155  17
  -3  -3  32 3738.03 228.556  16
  -3   3  32 4021.59 236.743  14
   3  -3  32 3750.08 259.833   1
   3   3  32 3794.39 506.459  26
   3  -3  32 2973.12 465.631  26
  -3   3  32 3421.72 241.085  12
   3  -3  32 2766.83 444.520  27
   3   3  32 2918.25 451.110  27
  -3  -3  32 3457.66 261.962  21
   3  -3  32 3536.91 519.849  23
  -3  -3  32 3365.95 223.789  10
  -3  -3  32 3683.31 274.230   9
   3  -3  33 6877.14 717.883  23
  -3  -3  33 6264.54 371.484  21
   3  -3  33 6308.94 674.047  27
   3   3  33 6611.15 682.773  27
   3  -3  33 7217.80 328.735  17
  -3  -3  33 7682.35 343.752  16
  -3   3  33 7989.02 353.264  14
   3  -3  33 6778.20 370.216   1
   3  -3  33 6280.50 680.611  26
   3   3  33 6096.24 662.994  26
   3  -3  33 7655.88 334.459  18
  -3   3  33 6901.28 356.036  12
  -3  -3  33 6569.81 332.968  10
  -3  -3  33 8055.39 417.409   9
  -3  -3  34 11300.7 519.484  21
   3  -3  34 11203.5 933.101  23
   3  -3  34 8880.83 837.437  27
   3   3  34 10144.1 873.674  27
   3  -3  34 11494.5 449.056  17
  -3  -3  34 12094.7 466.593  16
  -3   3  34 12464.0 473.990  14
   3  -3  34 11696.8 512.761   1
   3  -3  34 11762.4 460.834  10
  -3  -3  34 11379.3 464.455  10
  -3  -3  34 11472.3 533.557   9
  -3   3  34 11282.6 486.437  12
  -3  -3  34 11288.0 486.071  12
   3  -3  34 9609.93 863.501  26
   3   3  34 9781.12 855.210  26
   3  -3  34 12268.5 458.152  18
   3  -3  35 14642.8 516.513  18
   3  -3  35 13852.1 507.606  17
  -3  -3  35 12384.7 564.755  18
  -3  -3  35 13822.6 516.678  16
  -3   3  35 14361.8 527.977  14
  -3   3  35 12640.2 533.566  12
   3   3  35 14693.4 618.439  14
  -3  -3  35 13167.1 541.197  12
  -3  -3  35 13096.0 517.235  10
  -3  -3  35 13968.2 602.084   9
   3  -3  35 13960.5 518.121  10
   3  -3  35 12642.3 985.953  27
   3   3  35 10696.4 920.219  27
   3  -3  35 12027.0 964.551  26
   3   3  35 12129.7 965.395  26
   3  -3  35 13048.9 1013.41  23
  -3  -3  35 13469.2 576.568  21
   3  -3  36 981.926 112.175  18
  -3  -3  36 817.884 130.788  18
   3  -3  36 869.461 108.947  17
  -3  -3  36 924.691 115.402  16
   3   3  36 945.537 155.076  14
  -3   3  36 772.090 110.257  14
  -3  -3  36 726.845 115.860  12
  -3   3  36 720.055 116.472  12
   3  -3  36 405.542 240.220  27
   3   3  36 801.777 256.380  27
  -3  -3  36 857.824 132.904  21
   3  -3  36 836.077 254.312  23
  -3  -3  36 688.940 106.939  10
   3  -3  36 943.768 117.467  10
   3  -3  36 661.048 272.173  26
   3   3  36 1206.50 301.984  26
   3  -3  37 5337.51 272.424  18
  -3  -3  37 4892.81 268.711  16
  -3   3  37 5242.18 280.588  14
  -3   3  37 5058.06 295.391  12
  -3  -3  37 4845.56 288.779  12
   3   3  37 4050.45 307.644  14
   3  -3  37 4992.73 271.800  10
  -3  -3  37 5131.16 281.260  10
   3  -3  37 3664.41 523.206  27
   3   3  37 3776.28 529.886  27
   3  -3  37 5124.41 267.846  17
  -3  -3  37 4190.94 296.481  18
  -3  -3  37 4760.72 310.746  21
   3  -3  37 5070.73 612.652  23
   3  -3  37 4594.02 585.719  26
   3   3  37 4394.09 571.562  26
   3  -3  38 2429.67 178.953  18
   3  -3  38 2869.63 189.482  17
  -3  -3  38 2353.40 214.302  18
  -3   3  38 2233.69 182.037  14
  -3  -3  38 2101.73 170.751  16
   3   3  38 2168.93 224.479  14
  -3  -3  38 2263.49 192.682  12
  -3   3  38 2279.35 195.018  12
   3  -3  38 2110.63 172.956  10
  -3  -3  38 2021.54 174.375  10
   3   3  38 2372.68 427.729  27
   3   3  38 1822.52 381.930  26
   3  -3  38 2396.23 416.726  23
  -3  -3  38 2092.53 203.092  21
  -3  -3  39 228.471 78.7069  20
  -3  -3  39 349.362 97.9417  18
   3  -3  39 404.153 78.1762  18
   3  -3  39 349.381 77.2439  17
  -3  -3  39 364.181 79.1947  16
  -3   3  39 276.351 71.3957  14
   3   3  39 289.020 106.933  14
  -3  -3  39 400.922 94.2190  12
  -3   3  39 233.954 75.2023  12
   3  -3  39 331.676 80.4318  10
  -3  -3  39 197.277 76.4583  10
   3   3  39 151.352 125.768  27
   3  -3  39 250.143 157.661  23
  -3  -3  39 249.471 82.4486  21
   3   3  39 303.466 169.037  26
  -3   3  40 933.882 120.601  14
  -3  -3  40 840.675 108.794  16
  -3  -3  40 793.193 117.963  12
  -3   3  40 842.420 121.275  12
  -3  -3  40 590.577 114.776  21
   3  -3  40 880.232 115.886  10
  -3  -3  40 827.522 111.429  10
   3  -3  40 850.956 111.664  18
  -3  -3  40 812.653 119.621  20
  -3  -3  40 911.059 136.292  18
   3  -3  40 903.865 110.734  17
   3   3  40 1122.89 163.908  14
  -3  -3  41 3756.14 224.153  16
  -3   3  41 3831.13 238.293  14
   3   3  41 3846.08 205.302  11
  -3  -3  41 3845.82 266.805  21
   3  -3  41 3871.95 232.273  10
  -3  -3  41 3812.79 236.865  10
   3  -3  41 4171.25 233.827  18
  -3  -3  41 3340.06 240.856  20
  -3  -3  41 3786.84 270.020  18
   3  -3  41 3641.92 220.730  17
  -3  -3  41 3362.35 238.443  12
  -3   3  41 3178.18 233.744  12
   3   3  41 3913.68 291.488  14
  -3  -3  42 3151.04 199.415  16
  -3   3  42 3152.37 214.533  14
   3   3  42 3275.71 183.436  11
  -3  -3  42 2984.84 234.300  21
   3  -3  42 2918.91 198.430  10
  -3  -3  42 2930.31 205.905  10
   3  -3  42 3307.97 207.930  18
  -3  -3  42 2661.68 211.271  20
  -3  -3  42 2788.13 229.128  18
   3  -3  42 2930.48 196.022  17
  -3   3  42 2897.13 218.283  12
  -3  -3  42 3207.60 224.691  12
   3   3  42 2837.95 247.338  14
  -3   3  43 1383.16 140.663  14
   3   3  43 1650.05 126.220  11
  -3  -3  43 1376.35 158.131  21
   3  -3  43 1191.93 126.995  10
  -3  -3  43 1456.16 144.149  10
   3  -3  43 1591.08 142.283  18
  -3  -3  43 1548.81 156.016  20
  -3  -3  43 1520.24 168.443  18
   3  -3  43 1488.34 138.946  17
  -3  -3  43 1163.05 137.671  12
  -3   3  43 1127.91 138.871  12
   3   3  43 1236.06 164.886  14
  -3   3  44 8499.92 373.342  14
   3   3  44 8197.95 324.702  11
  -3  -3  44 8164.72 399.605  21
   3  -3  44 7432.09 341.860  10
  -3  -3  44 7668.25 353.643  10
   3  -3  44 8756.33 360.983  18
  -3  -3  44 7377.68 369.857  20
   3  -3  44 8535.54 357.387  17
  -3  -3  44 8185.80 404.796  18
  -3  -3  44 8050.82 373.904  12
   3   3  44 7680.88 419.708  14
  -3   3  44 7971.95 376.925  12
  -3   3  45 7061.21 328.789  14
  -3   3  45 5865.73 325.356  15
   3   3  45 6727.47 282.794  11
  -3  -3  45 6249.90 341.537  21
   3  -3  45 6622.98 305.926  10
  -3  -3  45 6213.63 309.553  10
   3  -3  45 7417.47 322.029  18
  -3  -3  45 6463.28 330.168  20
  -3  -3  45 6549.83 353.444  18
   3  -3  45 7003.26 315.665  17
   3   3  45 6248.45 369.077  14
  -3  -3  45 6562.39 327.955  12
  -3   3  45 7116.48 339.072  12
  -3   3  46 16817.1 584.579  14
  -3   3  46 14361.4 582.562  15
   3   3  46 16200.0 526.338  11
  -3  -3  46 15920.3 608.719  21
   3  -3  46 16352.6 556.077  10
  -3  -3  46 16636.5 569.640  10
   3  -3  46 17790.0 575.018  18
  -3  -3  46 15550.3 582.897  20
   3  -3  46 15326.6 551.192  17
  -3  -3  46 15968.8 616.065  18
  -3   3  46 16663.2 594.182  12
  -3  -3  46 16892.5 593.419  12
   3   3  46 15382.7 639.917  14
   3   3  47 6452.00 268.641  11
   3  -3  47 6310.89 287.121  10
  -3  -3  47 6394.02 296.156  10
  -3   3  47 5640.99 308.299  15
  -3   3  47 6913.54 317.688  14
   3  -3  47 7083.68 306.869  18
  -3  -3  47 6009.48 328.240  18
  -3  -3  47 6447.49 311.897  12
  -3   3  47 6089.95 310.026  12
   3   3  47 6316.55 357.814  14
   3   3  48 9985.96 361.445  11
   3  -3  48 10011.9 383.285  10
  -3   3  48 9035.64 407.757  15
  -3   3  48 10916.9 418.260  14
   3  -3  48 10613.1 399.355  18
  -3  -3  48 9693.34 429.770  18
  -3  -3  48 10379.9 414.192  12
   3   3  48 9936.15 461.699  14
  -3   3  49 494.955 88.3131  15
   3  -3  49 476.214 76.2479  10
   3   3  49 497.067 68.1867  11
  -3  -3  49 475.769 85.9059   8
  -3  -3  49 440.151 90.3746  18
   3   3  49 372.228 91.2346  14
  -3   3  50 4241.64 233.882  15
   3   3  50 4245.43 195.287  11
   3  -3  50 4257.63 209.285  10
   3   3  50 4194.99 266.632  14
  -3  -3  50 4317.46 247.526  18
  -3  -3  50 4289.79 237.822   8
   3  -3  51 5881.31 246.398  10
  -3  -3  51 5424.87 269.993   8
   3   3  51 5469.33 304.541  14
  -3  -3  51 6037.99 292.523  18
   3   3  52 2143.16 177.930  22
   3  -3  52 2165.20 131.171  10
  -3  -3  52 1883.03 144.266   8
   3   3  52 1752.24 163.044  14
  -3  -3  52 2195.08 160.245  18
   3   3  53 3638.64 228.032  22
   3  -3  53 4045.29 178.557  10
  -3  -3  53 3466.42 201.673  18
  -3  -3  53 3873.64 203.851   8
   3   3  53 3722.87 230.452  14
   3   3  54 3763.97 224.413  22
   3  -3  54 3904.30 171.202  10
  -3  -3  54 3820.41 201.652  18
   3  -3  54 3968.82 210.406  19
  -3  -3  54 3872.66 196.593   8
   3   3  54 3815.07 223.737  14
   3  -3  55 1852.79 115.939  17
   3   3  55 1669.54 139.838  22
   3  -3  55 1790.21 103.404  10
   3  -3  55 1850.39 134.102  19
  -3  -3  55 1829.35 125.752  18
  -3  -3  55 1653.03 118.849   8
   3   3  55 1690.63 141.283  14
   3   3  56 4362.14 225.641  22
   3  -3  56 4591.67 171.391  10
   3  -3  56 4756.61 217.374  19
   3  -3  56 4841.16 195.146  17
   3   3  56 4374.22 226.177  14
   3   3  57 235.548 53.7517  22
   3  -3  57 326.231 55.1816  11
   3  -3  57 321.149 54.0308  19
   3  -3  57 280.061 46.2596  17
   3   3  57 213.659 55.3214  14
   3  -3  58 2008.79 113.189  11
   3   3  58 2004.64 126.342  14
   3  -3  58 1889.15 102.049  17
   3  -3  58 1800.95 113.569  19
   3  -3  59 414.965 49.8797  11
   3  -3  59 337.830 46.7891  19
   3   3  59 332.741 52.2386  14
   3   3  60 1827.05 101.758  14
   3  -3  60 1906.51 94.1279  11
   3   3  61 717.002 53.5315  14
   3  -3  61 841.006 51.7784  11
  -3  -3  61 886.393 57.5019  17
  -3  -4 -32 911.554 131.301   7
  -3  -4 -31 1703.33 178.034   7
  -3  -4 -30 1181.42 147.705   7
  -3  -4 -29 12799.0 547.614   7
  -3  -4 -28 1274.94 156.890   7
  -3  -4 -27 39198.6 1232.82   7
  -3  -4 -26 7217.34 384.131   7
  -3  -4 -25 29706.3 992.582   7
  -3  -4 -24 18491.9 702.879   7
  -3  -4 -23 833.277 133.374   7
  -3  -4 -22 20751.6 750.985   7
  -3  -4 -22 19955.7 674.890  25
  -3  -4 -21 6131.17 303.169  25
  -3  -4 -20 472.391 87.3237  25
  -3  -4 -19 8091.01 361.847  25
  -3  -4 -18 7580.34 349.198  25
  -3  -4 -17 2825.35 197.905  25
  -3  -4 -16 541.814 89.7367  25
  -3  -4 -15 10869.5 443.705  25
  -3  -4 -14 20748.0 707.103  25
  -3  -4 -13 14413.2 542.309  25
  -4   3 -12 5662.97 452.540  24
  -3  -4 -12 5516.67 293.723  25
  -4   3 -11 30418.0 1211.86  24
  -3  -4 -11 28929.2 920.520  25
  -4   3 -10 4102.74 380.058  24
  -3  -4 -10 3825.31 237.564  25
  -4   3  -9 41521.1 1508.52  24
   4  -3  -9 39353.4 1579.77  23
  -3  -4  -9 40947.8 1211.56  25
  -4   3  -8 13482.2 728.941  24
  -3  -4  -8 13690.8 516.526  25
   4  -3  -7 16276.1 926.095  23
  -4   3  -7 17453.2 856.014  24
  -3  -4  -7 17784.1 625.060  25
  -4   3  -6 21457.7 962.975  24
   4  -3  -6 20453.6 1053.78  23
  -3  -4  -6 20216.3 702.169  25
  -4   3  -5 11673.4 685.635  24
   4  -3  -5 10748.6 742.950  23
  -3  -4  -5 12254.8 479.678  25
  -4   3  -4 2189.76 307.664  24
   4  -3  -4 2282.35 335.967  23
  -3  -4  -4 2643.85 192.297  25
  -4   3  -3 1662.12 280.111  24
   4  -3  -3 2292.66 335.043  23
  -3  -4  -3 2578.59 186.784  25
   4  -3  -2 75497.5 2664.90  23
  -4   3  -2 78216.7 2505.91  24
  -3  -4  -2 78866.7 2126.23  25
   4  -3  -1 20115.0 1099.97  23
  -4   3  -1 20386.9 994.107  24
  -3  -4  -1 21461.8 716.765  25
   4  -3   0 149925. 4560.52  23
  -4   3   0 152669. 4363.44  24
  -3  -4   0 153001. 3934.73  25
   4  -3   1 19105.7 1082.79  23
  -4   3   1 20564.9 999.303  24
   4  -3   2 75479.3 2628.55  23
  -4   3   2 72789.2 2433.27  24
   4  -3   3 2915.12 401.197  23
  -4   3   3 2229.05 349.184  24
   4  -3   4 2650.22 383.493  23
  -4   3   4 1973.79 324.495  24
  -3  -4   4 2601.76 186.423  25
   4  -3   5 9267.67 739.767  23
  -4   3   5 8383.72 629.338  24
  -3  -4   5 10115.2 412.700  25
   4  -3   6 19088.5 1114.86  23
  -4   3   6 18050.1 976.856  24
  -3  -4   6 19051.1 654.100  25
  -4   3   7 15396.0 908.173  24
  -3  -4   7 17125.2 605.973  25
  -4   3   8 9847.61 713.873  24
   4  -3   8 11209.0 835.870  23
  -3  -4   8 10977.8 440.119  25
  -4   3   9 37580.5 1612.96  24
  -3  -4   9 39398.3 1167.22  25
  -4   3  10 3112.19 402.280  24
   4  -3  10 3500.20 468.339  23
  -3  -4  10 2909.48 197.766  25
  -4   3  11 26525.1 1277.27  24
   4  -3  11 24791.9 1365.45  23
  -3  -4  11 25329.7 814.419  25
   4  -3  12 5799.46 613.004  23
  -3  -4  12 5576.11 279.982  25
   4  -3  13 13698.4 976.754  23
  -4   3  13 12284.0 846.525  24
  -3  -4  13 13409.3 504.575  25
  -4   3  14 16662.1 1013.64  24
   4  -3  14 16064.4 1096.50  23
  -3  -4  14 18346.3 622.287  25
  -4   3  15 9192.21 739.177  24
  -3  -4  15 10024.8 413.637  25
  -4   3  16 409.880 165.021  24
  -3  -4  16 634.698 92.2758  25
   4  -3  16 347.690 183.835  23
  -3  -4  17 2645.04 185.612  25
   4  -3  17 2731.94 440.658  23
   4  -3  17 2169.54 368.071  26
   4  -3  17 2638.02 408.465  27
   4  -3  18 7063.70 715.231  23
   4  -3  18 6430.81 629.229  26
   4  -3  18 6836.28 650.546  27
  -3  -4  18 6865.19 321.641  25
   4  -3  19 8048.78 715.297  26
   4  -3  19 8245.43 725.293  27
  -3  -4  19 7985.31 356.522  25
   4  -3  20 133.818 111.190  27
   4  -3  20 312.706 74.2451   1
  -3  -4  20 266.188 68.9449  25
   4  -3  20 178.100 171.787  26
   4  -3  21 4963.40 294.221   3
  -3  -4  21 5299.19 282.192  16
   4  -3  21 5185.93 303.049   1
  -3  -4  21 5172.98 271.770  25
   4  -3  21 5674.24 263.447  17
   4  -3  21 5217.45 299.214   5
   4  -3  21 4273.74 535.900  26
   4  -3  22 18373.9 677.923   3
   4  -3  22 19219.5 619.787  17
  -3  -4  22 18554.2 649.538  16
   4  -3  22 18443.4 686.870   1
  -3  -4  22 18395.1 632.620  25
   4  -3  22 17219.2 1199.97  23
   4  -3  22 18953.0 682.700   5
   4  -3  22 18701.6 1156.02  27
   4  -3  22 15642.3 1072.27  26
   4  -3  23 710.754 230.852  26
   4  -3  23 824.025 120.376   5
  -3  -4  23 811.480 107.419  25
   4  -3  23 785.016 258.188  23
  -3  -4  23 884.282 130.178   9
   4  -3  23 962.974 106.410  17
  -3  -4  23 906.264 120.356  16
   4  -3  23 902.447 259.847  27
   4  -3  23 883.227 124.642   3
   4  -3  23 849.145 123.341   1
  -3  -4  24 18656.8 623.462  25
   4  -3  24 19670.4 1286.71  23
   4  -3  24 17876.5 680.327   1
   4  -3  24 18934.4 617.168  17
  -3  -4  24 17659.1 637.581  16
   4  -3  24 17487.4 666.646   5
  -3  -4  24 18731.6 696.155   9
   4  -3  24 17971.2 671.389   3
  -4   3  24 17837.1 679.789  12
   4  -3  24 17854.3 1148.70  26
   4  -3  24 16577.4 1117.07  27
   4  -3  25 26938.9 1561.73  23
   4  -3  25 27459.3 922.432   1
  -3  -4  25 27131.2 927.841   9
  -3  -4  25 27024.1 869.114  16
   4  -3  25 28185.7 915.774   5
   4  -3  25 27115.6 907.913   3
   4  -3  25 28077.9 841.782  17
   4  -3  25 24151.3 1417.61  27
   4  -3  25 24372.8 1419.64  26
  -4   3  25 25751.6 907.056  12
  -3  -4  26 7687.35 402.563   9
   4  -3  26 8771.85 851.558  23
  -3  -4  26 7586.83 358.354  16
   4  -3  26 7839.71 388.602   5
   4  -3  26 8049.36 394.132   3
   4  -3  26 7952.05 342.388  17
   4  -3  26 8040.98 763.480  26
   4  -3  26 7187.78 721.442  27
  -4   3  26 7231.32 388.039  12
  -3  -4  27 36540.9 1145.58   9
   4  -3  27 38220.0 1904.47  23
   4  -3  27 39106.5 1056.01  17
   4  -3  27 36031.4 1111.41   5
   4  -3  27 37334.4 1121.02   3
  -4   3  27 36369.4 1130.43  12
   4  -3  27 33541.4 1709.15  26
   4  -3  27 33338.0 1716.65  27
   4  -3  28 944.120 303.212  23
   4  -3  28 1717.22 173.851   3
   4  -3  28 1749.48 147.188  17
  -3  -4  28 1718.24 158.359  16
   4  -3  28 1405.32 354.303  26
   4  -3  28 1406.68 159.017   5
  -3  -4  28 1695.24 181.326   9
  -4   3  28 1181.67 154.741  12
   4  -3  28 985.054 302.094  27
   4  -3  29 11147.5 978.350  23
   4  -3  29 11554.6 949.150  27
   4  -3  29 11553.8 496.654   3
   4  -3  29 12213.9 452.964  17
  -3  -4  29 11489.8 468.967  16
  -4   3  29 10684.5 496.742  12
   4  -3  29 11262.1 490.888   5
   4  -3  29 9765.79 895.694  26
   3   4  29 11766.6 508.145  14
   4  -3  30 106.761 214.338  26
   4  -3  30 394.572 89.8871   3
  -3  -4  30 336.359 81.5286  16
   3   4  30 332.860 94.7562  14
   4  -3  30 415.135 89.4622   5
   4  -3  30-53.1057 221.277  27
   4  -3  30 355.769 72.8999  17
   4  -3  30 356.779 209.414  23
  -4   3  30 156.668 75.0171  12
   4  -3  31 1322.67 151.779   3
  -3  -4  31 1628.92 154.389  16
   4  -3  31 1629.68 142.666  17
  -4   3  31 1412.10 167.021  12
   3   4  31 1334.03 159.201  14
   4  -3  31 1496.70 158.224   5
   4  -3  31 1017.95 328.435  27
   4  -3  31 861.257 301.543  26
   4  -3  31 1011.04 298.035  23
   4  -3  32 487.468 226.134  26
   4  -3  32 843.783 121.168   3
  -3  -4  32 739.836 112.482  16
  -4   3  32 494.357 108.548  12
   3   4  32 436.390 102.225  14
   4  -3  32 594.304 229.702  23
   4  -3  32 431.400 216.997  27
   4  -3  32 784.188 116.733   5
   4  -3  32 852.335 106.798  17
   4  -3  33 10123.9 922.055  27
  -4   3  33 11604.8 509.753  12
   3   4  33 12116.7 520.022  14
   4  -3  33 9950.93 903.719  26
  -3  -4  33 11584.3 465.529  16
   4  -3  33 12420.0 458.927  17
  -3  -4  33 9883.73 503.042  21
   4  -3  33 10515.7 959.105  23
   4  -3  33 11544.0 494.814   5
   4  -3  33 11310.1 491.611   3
   3   4  34 30874.7 1023.55  14
   4  -3  34 33815.2 959.981  17
  -3  -4  34 31214.0 964.980  16
  -3  -4  34 29932.0 1044.45  21
   4  -3  34 31114.1 1710.30  23
   4  -3  34 29409.1 990.897   3
  -4   3  34 30093.7 1013.50  12
   4  -3  34 29827.3 992.784   5
   4  -3  35 147.290 61.9645  17
  -3  -4  35 261.280 73.8527  16
  -3  -4  35 160.911 77.7062  21
   4  -3  35 249.563 71.6156   3
   4  -3  35 367.505 85.2105   5
  -3  -4  35 166.018 67.1828  10
  -4   3  35 94.5342 70.9966  12
   3   4  35 245.246 88.5866  14
   4  -3  36 57.0446 48.0029  17
  -3  -4  36 52.8973 51.9307  16
  -3  -4  36-13.2641 60.8768  21
   3   4  36 12.2254 60.8594  14
  -3  -4  36 9.72489 49.6092  10
   4  -3  36 84.4185 59.8941   5
  -4   3  36 23.3410 53.5642  12
   4  -3  36 42.3721 47.1687   3
   4  -3  37 989.834 126.636   3
   4  -3  37 1098.37 131.172   5
  -3  -4  37 1241.58 158.660  21
  -3  -4  37 963.538 127.552  10
   4  -3  37 987.169 116.293  17
  -3  -4  37 1175.63 128.286  16
  -4   3  37 857.002 126.807  13
   3   4  37 1093.53 147.174  14
  -4   3  37 987.993 135.225  12
  -3  -4  38 7361.49 356.965  10
   4  -3  38 8040.55 345.955  17
  -3  -4  38 7754.03 348.929  16
  -3  -4  38 7753.78 410.247  21
   3   4  38 8176.17 407.320  14
  -4   3  38 7577.93 384.254  12
  -4   3  38 7331.10 381.315  13
  -3  -4  39 3053.41 234.500  20
  -3  -4  39 2936.10 209.939  10
   4  -3  39 3404.56 209.003  17
  -3  -4  39 3224.29 207.291  16
  -3  -4  39 3155.26 245.897  21
  -4   3  39 2829.36 223.281  12
   3   4  39 3032.90 234.591  14
  -4   3  40 973.845 134.985  15
   3   4  40 848.269 129.512  14
  -3  -4  40 867.359 127.884  20
  -3  -4  40 608.929 103.515  10
   4  -3  40 858.895 107.612  17
  -3  -4  40 858.724 133.111  21
  -4   3  40 733.960 115.221  12
   3   4  41 12484.2 523.639  14
  -4   3  41 12186.3 502.728  12
  -3  -4  41 12146.6 515.371  20
  -3  -4  41 12245.4 480.527  10
   4  -3  41 12703.6 466.312  17
  -3  -4  41 12168.5 528.560  21
  -4   3  41 11887.9 503.994  15
  -4   3  42 4563.32 271.725  12
   3   4  42 4256.21 276.033  14
  -3  -4  42 4299.12 270.368  20
  -3  -4  42 4563.32 254.904  10
   4  -3  42 4719.53 242.967  17
  -3  -4  42 4549.63 285.905  21
  -4   3  42 4200.33 267.640  15
  -4   3  43 7159.75 346.422  12
   3   4  43 7183.82 363.397  14
   4  -3  43 6895.62 343.502  19
  -3  -4  43 6603.94 346.103  20
  -3  -4  43 6684.81 321.249  10
   4  -3  43 7484.45 321.045  17
  -3  -4  43 7744.67 378.941  21
  -4   3  43 6838.52 347.400  15
  -4   3  44 777.564 112.886  15
   3   4  44 573.874 102.212  14
  -3  -4  44 712.649 107.861  20
   4  -3  44 717.555 106.832  19
  -3  -4  44 823.930 103.233  10
  -3  -4  44 932.305 126.850  21
   4  -3  44 704.676 96.3698  17
  -3  -4  44 672.682 115.864  18
  -4   3  44 594.449 100.197  12
  -3  -4  45 4023.95 255.517  18
   4  -3  45 3807.59 209.215  17
   3   4  45 3780.79 242.822  14
  -3  -4  45 4152.56 257.396  21
  -4   3  45 4035.81 245.790  15
  -3  -4  45 3630.04 232.998  20
   4  -3  45 3934.48 236.943  19
  -3  -4  46 1170.41 134.903  18
   3   4  46 1367.93 141.316  14
  -4   3  46 1133.09 126.599  15
  -3  -4  46 1204.27 128.591  20
   4  -3  46 1241.76 130.217  19
  -3  -4  47 3818.58 235.527  18
   3   4  47 3575.59 226.391  14
  -3  -4  47 3461.54 215.290  20
   4  -3  47 4028.87 229.236  19
  -4   3  47 3538.33 218.979  15
  -4   3  48 146.461 57.0191  15
  -3  -4  48 138.788 62.6671  18
  -3  -4  48 90.5930 55.2111   8
   3   4  48 148.167 61.5592  14
   4  -3  48 217.846 66.6077  19
  -4   3  49 3435.45 203.880  15
   3   4  49 3397.72 208.153  14
  -3  -4  49 3544.22 204.538   8
  -3  -4  49 3694.66 218.694  18
   4  -3  49 3794.96 213.705  19
  -4   3  50 8450.73 340.017  15
   3   4  50 8560.75 347.928  14
  -3  -4  50 8258.72 336.568   8
  -3  -4  50 8508.20 353.340  18
   4  -3  50 8378.48 343.056  19
  -4   3  51 5507.20 251.991  15
   3   4  51 5908.31 263.337  14
  -3  -4  51 5781.11 258.389   8
  -3  -4  51 5761.32 269.054  18
   4  -3  51 5997.24 266.026  19
   3   4  52 10371.3 377.176  14
  -3  -4  52 10369.2 374.183   8
  -3  -4  52 10644.5 389.736  18
   4  -3  52 10447.8 382.678  19
   4  -3  53 1299.86 105.753  19
  -3  -4  53 1243.42 106.631  18
  -3  -4  53 1298.09 101.463   8
   3   4  53 1098.43 97.1016  14
   3   4  54 10496.7 378.352  22
   3   4  54 9578.12 335.791  14
   4  -3  54 10061.9 350.262  19
  -3  -4  54 9970.85 349.851  18
   4  -3  54 9516.93 320.588  11
  -3  -4  54 10108.0 339.291   8
   3   4  55 744.283 85.6623  22
   3   4  55 788.997 71.4080  14
   4  -3  55 938.945 81.0469  19
  -3  -4  55 776.538 74.0571  18
   4  -3  55 856.605 67.5054  11
  -3  -4  55 893.303 75.6083   8
   3   4  56 867.809 81.3666  22
   3   4  56 760.053 61.4291  14
   4  -3  56 1051.21 79.3098  19
  -3  -4  56 856.288 71.0219  18
   4  -3  56 983.147 63.0040  11
  -3  -4  56 925.737 70.5467   8
  -3  -4  57 1841.06 97.5315  18
   4  -3  57 1938.42 103.852  19
   3   4  57 2030.73 114.034  22
   3   4  58 79.7302 27.6203  22
  -3  -4  58 152.051 35.8954  17
  -2  -4 -21 3333.57 201.903  25
  -2  -4 -20 29786.2 903.249  25
  -2  -4 -19 24642.0 778.234  25
  -2  -4 -18 6002.12 289.026  25
  -2  -4 -17 7464.68 334.489  25
  -2  -4 -16 3521.45 212.651  25
  -2  -4 -15 2309.83 171.179  25
  -2  -4 -14 4001.02 230.895  25
  -2  -4 -13 3374.20 208.089  25
  -2  -4 -12 12027.4 463.223  25
   4  -2 -12 12045.6 673.770  23
  -2  -4 -11 138.352 52.9607  25
   4  -2 -11 266.737 117.710  23
  -2  -4 -10 19597.6 652.118  25
   4  -2 -10 18216.5 898.200  23
  -2  -4  -9 58996.0 1618.34  25
   4  -2  -9 55463.1 1953.96  23
  -2  -4  -8 7998.16 350.002  25
   4  -2  -8 7551.52 546.215  23
  -2  -4  -7 4438.14 243.970  25
   4  -2  -7 4188.37 403.262  23
  -4   2  -7 4640.63 400.736  24
  -2  -4  -6 4090.52 232.596  25
  -4   2  -6 4143.85 381.690  24
   4  -2  -6 4063.28 402.835  23
  -2  -4  -5 4954.30 262.280  25
   4  -2  -5 4003.47 403.783  23
  -2  -4  -4 112098. 2955.65  25
   4  -2  -4 110270. 3409.17  23
  -4   2  -4 120710. 3361.40  24
  -2  -4  -3 45206.9 1317.25  25
   4  -2  -3 44926.6 1715.65  23
  -2  -4  -2 6566.11 309.527  25
   4  -2  -2 6341.04 523.509  23
  -4   2  -2 7065.33 515.459  24
  -4   2  -1 646.705 182.512  24
  -2  -4  -1 785.531 100.123  25
   4  -2  -1 884.503 204.551  23
  -4   2   0 25.6091 145.355  24
  -2  -4   0 86.9141 43.1287  25
   4  -2   0 93.2921 84.8060  23
  -4   2   1-52.3944 157.026  24
   4  -2   1 158.526 117.045  23
   4  -2   2 6756.11 562.543  23
  -4   2   2 7273.36 544.443  24
   4  -2   3 43476.1 1744.23  23
  -4   2   3 46640.6 1698.42  24
  -2  -4   4 106924. 2825.35  25
   4  -2   4 111058. 3426.23  23
  -4   2   4 111318. 3317.13  24
  -2  -4   5 4529.14 243.655  25
   4  -2   5 4799.59 476.471  23
  -4   2   5 3801.17 410.920  24
  -2  -4   6 4307.10 235.466  25
   4  -2   6 3776.86 431.542  23
  -4   2   6 4305.19 437.960  24
  -2  -4   7 3817.00 214.552  25
   4  -2   7 2604.52 366.883  23
  -4   2   7 2884.02 365.770  24
  -2  -4   8 7064.82 320.265  25
   4  -2   8 6589.42 588.306  23
  -2  -4   9 53843.8 1508.98  25
   4  -2   9 55395.0 2095.87  23
  -4   2   9 55566.3 2024.50  24
  -2  -4  10 18715.1 624.180  25
   4  -2  10 17849.1 1048.90  23
  -4   2  10 18102.5 1003.74  24
  -4   2  11 214.070 131.876  24
  -2  -4  11 281.009 60.1440  25
   4  -2  11 310.120 149.614  23
  -2  -4  12 10635.7 419.328  25
  -4   2  12 11397.0 786.792  24
   4  -2  12 11555.1 819.047  23
  -2  -4  13 3300.82 199.378  25
  -4   2  13 2666.20 380.127  24
   4  -2  13 3520.78 445.929  23
  -2  -4  14 4468.16 234.870  25
   4  -2  14 3800.75 473.429  23
  -4   2  14 3604.92 454.421  24
  -2  -4  15 3022.85 190.451  25
  -4   2  15 3041.35 422.624  24
   4  -2  15 3162.88 441.508  23
  -2  -4  16 4298.31 231.293  25
  -4   2  16 3880.38 484.274  24
   4  -2  16 3748.90 478.276  23
  -2  -4  17 5146.18 256.650  25
  -4   2  17 4595.09 531.412  24
  -2  -4  18 5930.07 281.560  25
  -4   2  18 5931.85 612.500  24
  -2  -4  19 21868.7 703.097  25
  -4   2  19 22371.5 1255.72  24
  -2  -4  20 29736.6 900.946  25
  -4   2  20 30637.1 1534.97  24
   4  -2  20 29766.2 1521.73  23
   4  -2  21 4149.60 532.784  23
  -2  -4  21 3657.44 209.152  25
   4  -2  21 2629.88 442.927  27
   4  -2  21 4070.36 520.288  26
   4  -2  22 7787.08 728.302  23
  -2  -4  22 6885.70 309.401  25
   4  -2  22 6276.02 655.406  26
   4  -2  22 7691.36 725.776  27
   4  -2  23 14712.6 1041.81  23
  -2  -4  23 15219.9 528.526  25
   4  -2  23 15706.9 1073.15  26
   4  -2  23 15506.0 1066.06  27
   4  -2  24 1564.34 343.021  27
   4  -2  24 906.568 264.716  26
   4  -2  24 1564.67 343.093  23
   4  -2  25 8781.78 809.928  27
   4  -2  25 10103.7 863.502  26
   4  -2  25 9662.54 845.775  23
  -2  -4  25 9191.34 440.219  21
   4  -2  26 1638.75 359.436  27
   4  -2  26 1461.67 129.570  17
   4  -2  26 1617.19 345.113  23
  -2  -4  26 1400.98 160.935  21
   4  -2  26 685.585 244.287  26
   4  -2  27 3044.01 226.902   3
   4  -2  27 3365.34 200.283  17
  -4   2  27 2974.06 245.574  12
   4  -2  27 2844.88 221.035   5
   4  -2  27 3352.24 509.055  27
   4  -2  27 2912.40 482.336  26
  -2  -4  27 3060.45 237.741  21
   4  -2  27 3385.26 501.714  23
  -2  -4  28 158.774 73.2465  21
   4  -2  28 91.9915 46.0139  17
  -2  -4  28 72.1627 53.6023  16
   4  -2  28 88.6262 55.1980   3
   4  -2  28 110.256 58.9048   5
  -4   2  28 144.517 76.0224  12
   4  -2  28 160.787 157.849  23
   4  -2  28 110.314 122.808  26
   4  -2  28 55.2608 123.039  27
  -2  -4  29 1204.81 125.020  16
   4  -2  29 1213.56 123.141  17
   4  -2  29 1084.55 138.831   5
   4  -2  29 1296.61 333.295  27
   2   4  29 1339.31 120.638  11
  -4   2  29 1066.37 154.066  12
   4  -2  29 1123.10 139.426   3
  -2  -4  29 1187.00 148.516  21
   4  -2  29 1355.15 320.574  23
   4  -2  29 1407.76 350.169  26
  -2  -4  30 3765.68 223.366  16
   4  -2  30 3580.84 253.446   5
   4  -2  30 4375.11 584.393  23
   4  -2  30 2986.06 515.178  27
  -4   2  30 3415.72 270.743  12
   2   4  30 4068.26 217.008  11
   4  -2  30 3891.55 262.738   3
  -2  -4  30 3411.61 256.691  21
   4  -2  30 2985.31 507.064  26
   4  -2  31 33179.4 1743.24  23
  -4   2  31 34247.0 1139.76  12
   2   4  31 35455.9 1003.30  11
  -2  -4  31 33570.8 1014.48  16
   4  -2  31 33258.5 1086.41   3
   4  -2  31 29571.3 1712.91  26
   4  -2  31 32389.0 1765.66  27
   4  -2  31 34754.1 1096.76   5
   4  -2  32 9013.39 432.444   5
   2   4  32 9097.90 422.209  14
  -4   2  32 8620.93 456.669  12
   2   4  32 9638.42 372.317  11
  -2  -4  32 8745.80 437.884  18
   4  -2  32 9081.81 434.796   3
   4  -2  32 9646.07 876.055  23
   4  -2  32 7942.93 834.539  27
   4  -2  32 7259.49 800.033  26
   4  -2  33 4562.97 638.582  27
  -2  -4  33 5107.67 318.070  18
   4  -2  33 4512.78 291.831   5
   4  -2  33 6005.78 694.397  23
   4  -2  33 4961.15 302.363   3
   4  -2  33 4585.86 641.669  26
   2   4  33 4983.19 300.602  14
  -4   2  33 5215.12 335.021  12
   2   4  33 5280.57 257.397  11
   4  -2  34 1164.13 304.000  23
  -4   2  34 1416.36 177.159  12
   2   4  34 1281.36 122.081  11
  -2  -4  34 1333.95 162.953  18
   4  -2  34 1439.78 158.954   5
   2   4  34 1375.18 154.313  14
   4  -2  34 1097.73 320.020  26
   4  -2  34 1352.12 156.348   3
   4  -2  34 1152.82 332.425  27
   4  -2  35 46.6807 59.5325   3
  -2  -4  35 25.2875 61.3503  18
   4  -2  35 61.1546 136.138  27
   2   4  35 11.2828 73.2327  14
   2   4  35 21.9964 46.1753  11
  -4   2  35 27.8011 57.8982  12
   4  -2  35 81.3151 56.3668   5
   4  -2  35 220.355 162.229  23
   4  -2  35 61.4390 118.448  26
   4  -2  36 10811.3 932.461  23
   4  -2  36 10865.7 989.069  26
   4  -2  36 9527.61 931.350  27
  -2  -4  36 10104.6 491.426  18
  -4   2  36 10814.5 482.624  15
   4  -2  36 11522.8 495.512   5
   4  -2  36 11625.0 496.714   3
   2   4  36 11393.8 491.026  14
  -4   2  36 10795.3 520.189  12
   2   4  36 11220.3 423.938  11
  -2  -4  37 1032.37 146.603  21
   4  -2  37 1024.36 289.114  23
   4  -2  37 1361.11 378.186  26
   4  -2  37 862.407 322.779  27
   4  -2  37 1383.31 157.251   3
  -2  -4  37 1150.70 155.367  18
  -4   2  37 990.845 137.209  15
   4  -2  37 1182.99 144.780   5
  -4   2  37 992.290 143.948  13
   2   4  37 1047.02 140.349  14
   2   4  37 1321.73 123.913  11
  -4   2  37 1201.31 162.094  12
   4  -2  38 459.578 94.7985   5
  -2  -4  38 468.205 100.165  21
   4  -2  38 264.931 167.151  23
   4  -2  38 61.5163 290.690  27
  -2  -4  38 612.152 112.878  20
   4  -2  38 441.564 89.8138  17
  -2  -4  38 440.178 101.506  18
  -4   2  38 459.731 100.414  15
   4  -2  38 518.123 100.080   3
  -4   2  38 575.337 128.917  12
   2   4  38 464.976 79.5159  11
  -4   2  38 418.003 99.2672  13
   4  -2  38 455.317 105.554  14
   2   4  38 386.503 92.7313  14
   4  -2  38 61.7977 300.010  26
   4  -2  39 6960.45 356.533  19
  -2  -4  39 7052.62 381.373  20
  -2  -4  39 7053.78 385.899  18
   4  -2  39 8131.68 344.602  17
  -4   2  39 7530.92 376.190  15
   4  -2  39 6890.35 361.642   5
   4  -2  39 6903.10 361.181   3
  -2  -4  39 7487.59 394.579  21
  -2  -4  39 7634.37 384.852  10
   2   4  39 7289.19 319.098  11
  -4   2  39 6915.27 398.420  12
   2   4  39 7030.78 370.932  14
  -4   2  39 7017.08 383.524  13
   4  -2  39 7170.87 378.822  14
  -4   2  40 2284.32 199.241  15
   2   4  40 2250.54 164.113  11
   4  -2  40 2241.18 190.325  19
  -2  -4  40 2321.20 205.117  20
  -2  -4  40 2466.00 211.534  10
   4  -2  40 2332.33 172.005  17
  -2  -4  40 2658.12 219.578  18
  -2  -4  40 2479.13 218.035  21
  -4   2  40 2533.25 228.205  12
  -4   2  40 2191.87 201.844  13
   4  -2  40 1971.54 188.888  14
   2   4  40 2452.23 206.734  14
  -4   2  41 2028.23 185.160  15
   2   4  41 1814.98 141.319  11
   4  -2  41 1676.10 162.471  19
  -2  -4  41 1799.77 179.950  20
  -2  -4  41 1427.30 161.126  10
  -2  -4  41 1670.82 175.202  18
   4  -2  41 1715.99 147.741  17
  -2  -4  41 1880.56 188.272  21
   2   4  41 1316.88 154.459  14
   4  -2  41 1514.17 165.121  14
  -4   2  41 1713.38 175.373  13
  -4   2  41 1609.78 180.611  12
  -4   2  42 445.448 90.3669  15
  -4   2  42 418.838 103.250  12
  -2  -4  42 487.378 102.111  20
   4  -2  42 336.213 86.1021  19
  -2  -4  42 332.157 88.0600  18
   4  -2  42 324.523 75.0392  17
  -2  -4  42 467.309 95.5631  10
   2   4  42 383.947 91.8277  14
   4  -2  42 395.150 93.4918  14
  -4   2  42 268.108 80.1399  13
  -2  -4  42 396.111 93.0132  21
  -4   2  43 5205.80 305.385  15
  -4   2  43 5525.36 337.555  12
   4  -2  43 5536.49 315.583  14
   2   4  43 6182.39 332.831  14
  -4   2  43 5813.10 322.729  13
   4  -2  43 6107.93 320.860  19
  -2  -4  43 5941.02 331.525  20
  -2  -4  43 6241.51 334.420  10
   4  -2  43 6195.79 288.572  17
  -2  -4  43 5703.45 328.098  18
  -2  -4  43 5919.52 315.123   8
  -2  -4  43 6434.83 348.691  21
  -4   2  44 5389.40 302.948  15
   4  -2  44 5873.53 310.766  19
  -2  -4  44 5646.99 319.216  20
  -2  -4  44 5417.24 317.438  18
   4  -2  44 6007.60 280.220  17
  -2  -4  44 5549.01 299.982   8
   2   4  44 5383.04 307.917  14
  -4   2  44 5611.14 330.000  12
  -2  -4  44 5615.33 316.296  10
  -4   2  45 2058.64 175.814  15
  -2  -4  45 2115.65 183.744  20
   4  -2  45 1856.03 166.151  19
   4  -2  45 1796.99 146.509  17
  -2  -4  45 1786.24 160.600   8
  -4   2  45 1552.06 171.695  12
   2   4  45 2045.06 178.099  14
  -2  -4  45 1835.37 171.355  10
  -4   2  46 9034.04 394.373  15
   4  -2  46 8696.53 390.947  19
  -2  -4  46 8591.85 397.236  20
   4  -2  46 8823.47 352.153  17
  -2  -4  46 8681.28 384.107   8
   2   4  46 8640.80 396.447  14
  -4   2  46 8362.56 409.275  12
  -2  -4  46 8232.65 388.238  10
  -4   2  47 8412.63 376.709  15
   2   4  47 8665.52 389.970  14
   4  -2  47 8494.39 381.899  19
  -2  -4  47 8104.04 382.097  20
   4  -2  47 9469.12 353.865  17
  -2  -4  47 8307.34 371.989   8
  -4   2  47 8018.89 396.174  12
  -2  -4  47 8644.74 386.632  10
   2   4  48 11254.8 461.922  14
  -4   2  48 11297.3 452.650  15
  -2  -4  48 10827.3 457.949  20
   4  -2  48 11772.1 461.560  19
   4  -2  48 12458.7 424.337  17
  -2  -4  48 11263.7 446.187   8
  -4   2  48 12002.0 488.014  12
  -2  -4  48 11585.3 460.655  10
   2   4  49 12577.4 493.670  14
  -4   2  49 12986.4 485.010  15
   4  -2  49 13499.4 499.594  19
  -2  -4  49 13093.1 498.563  20
   4  -2  49 13529.1 455.485  17
  -2  -4  49 13354.4 486.151   8
  -4   2  49 12816.6 512.471  12
  -2  -4  49 13260.8 494.598  10
   2   4  50 8313.03 358.935  14
  -4   2  50 8111.79 345.455  15
   4  -2  50 8948.33 367.824  19
  -2  -4  50 8245.15 358.987  20
   4  -2  50 8344.81 321.375  17
  -2  -4  50 8487.69 349.084   8
  -4   2  50 7941.89 367.212  12
  -2  -4  50 8509.06 357.260  10
  -4   2  51 5693.55 261.336  15
   2   4  51 5593.33 269.828  14
  -2  -4  51 5628.75 268.444  10
   4  -2  51 5641.48 271.856  19
  -2  -4  51 5466.62 269.370  20
   4  -2  51 5402.05 236.017  17
  -2  -4  51 5462.23 257.979   8
  -4   2  51 5094.36 274.453  12
   2   4  52 169.679 57.6973  14
  -4   2  52 124.064 59.3283  12
   4  -2  52 173.325 55.8162  19
  -2  -4  52 182.872 57.8637  10
   4  -2  52 183.396 47.0323  17
  -2  -4  52 251.871 62.4458   8
   2   4  52 178.356 58.8836  22
   2   4  53 4373.76 220.622  14
   4  -2  53 4375.42 199.964  11
   4  -2  53 4535.43 225.851  19
  -2  -4  53 4560.98 221.511  10
  -2  -4  53 4636.16 216.713   8
   2   4  53 4335.16 244.983  22
  -4   2  53 4467.70 233.135  12
   4  -2  54 2441.38 135.871  11
   4  -2  54 2815.69 165.326  19
  -2  -4  54 2499.38 147.591   8
  -2  -4  54 2614.17 154.978  10
   2   4  54 2403.14 171.616  22
   2   4  54 2525.50 153.036  14
   2   4  55 181.637 47.4649  14
  -2  -4  55 384.574 63.8905  18
  -2  -4  55 276.989 53.0374   8
   4  -2  55 315.357 56.5093  19
   4  -2  55 327.324 49.9869  11
  -2  -4  55 217.533 52.5230  10
   2   4  55 255.735 61.4178  22
   2   4  56 12342.6 444.428  22
   2   4  56 12346.9 407.191  14
   4  -2  56 12905.4 388.780  11
  -2  -4  56 13175.9 423.575  18
   4  -2  56 13267.2 427.625  19
   2   4  57 8622.46 320.141  22
   2   4  57 8185.72 281.108  14
  -2  -4  57 8556.71 298.193  18
   4  -2  57 8231.11 264.698  11
   4  -2  58 1319.12 70.6197  11
  -2  -4  58 1519.23 94.2116  18
   2   4  58 1516.66 105.760  22
   2   4  58 1231.25 79.1082  14
  -2  -4  58 1559.90 96.6059  17
  -2  -4  59 3739.33 147.959  17
   2   4  59 3517.53 160.461  22
  -2  -4  59 3749.63 150.551  18
  -2  -4  60 2865.73 114.668  17
  -2  -4  60 2751.27 113.982  18
  -1  -4 -20 1940.00 146.035  25
  -1  -4 -19 10417.3 402.235  25
  -1  -4 -18 27408.0 840.009  25
  -1  -4 -17 9369.57 376.512  25
  -1  -4 -16 32384.4 963.662  25
  -1  -4 -15 27683.9 849.111  25
  -1  -4 -14 17461.6 592.518  25
  -1  -4 -13 11157.2 428.764  25
  -1  -4 -12 121011. 3135.33  25
  -1  -4 -11 87018.3 2304.49  25
  -1  -4 -10 23050.9 738.003  25
  -1  -4  -9 1675.05 141.472  25
  -1  -4  -8 16631.4 573.048  25
  -1  -4  -7 43563.0 1244.16  25
  -1  -4  -6 11298.5 432.541  25
  -1  -4  -5 1793.73 143.758  25
  -1  -4  -4 44711.0 1306.60  25
  -4   1  -4 52620.9 1682.89  24
  -1  -4  -3 6047.48 288.736  25
  -4   1  -3 7377.54 499.830  24
  -1  -4  -2 519.283 79.2776  25
  -4   1  -2 439.783 152.904  24
  -1  -4  -1 9051.81 373.089  25
  -4   1  -1 10408.4 611.579  24
  -1  -4   0 1796.01 144.174  25
  -4   1   0 1851.00 261.732  24
  -4   1   1 8215.73 556.987  24
  -4   1   2 225.540 124.860  24
  -4   1   3 6389.99 496.385  24
  -1  -4   4 44671.4 1276.09  25
  -4   1   4 48063.3 1694.44  24
  -1  -4   5 1353.09 124.016  25
  -4   1   5 1722.68 270.012  24
  -1  -4   6 10829.3 410.825  25
  -4   1   6 10480.5 680.705  24
  -1  -4   7 44247.3 1256.68  25
  -4   1   7 45990.6 1712.28  24
  -1  -4   8 14808.1 516.116  25
  -4   1   8 14650.6 854.027  24
  -1  -4   9 2694.07 174.100  25
  -4   1   9 2662.72 353.564  24
  -1  -4  10 22374.5 708.169  25
  -4   1  10 22083.4 1108.56  24
  -1  -4  11 78120.6 2071.38  25
  -4   1  11 76464.3 2630.22  24
  -1  -4  12 115105. 2975.14  25
  -4   1  12 114230. 3606.89  24
  -1  -4  13 10130.6 393.253  25
  -4   1  13 10299.1 749.125  24
  -1  -4  14 16565.5 559.058  25
  -4   1  14 16358.7 977.971  24
  -1  -4  15 22380.0 709.887  25
  -4   1  15 23862.3 1223.37  24
  -1  -4  16 28454.7 862.982  25
  -4   1  16 30007.9 1426.82  24
  -1  -4  17 9261.60 368.508  25
  -4   1  17 9724.51 757.138  24
  -1  -4  18 25422.2 785.201  25
  -4   1  18 26979.7 1370.35  24
  -1  -4  19 10186.6 390.165  25
  -4   1  19 9781.50 797.490  24
  -1  -4  20 1480.73 124.944  25
  -4   1  20 1238.39 286.396  24
  -4   1  21 2029.02 378.607  24
  -1  -4  21 2103.97 148.204  25
   4  -1  21 2402.82 376.556  23
  -1  -4  22 7946.14 331.929  25
   4  -1  22 9527.99 764.388  23
  -4   1  22 9446.23 795.644  24
   4  -1  23 6337.05 680.012  27
   4  -1  23 7853.85 746.397  26
   4  -1  23 8058.30 712.454  23
  -4   1  23 8247.07 766.239  24
   4  -1  24 15913.9 1111.30  27
   4  -1  24 16420.3 1129.59  26
   4  -1  24 17781.2 1106.76  23
   4  -1  25 692.738 219.003  23
   4  -1  25 892.317 274.758  27
   4  -1  25 994.379 297.702  26
   4  -1  26 29639.8 1591.29  26
   4  -1  26 30026.4 1506.56  23
   4  -1  27 5856.74 671.804  27
   4  -1  27 5835.06 666.620  26
   4  -1  27 5864.21 632.718  23
   4  -1  28 792.654 268.286  27
   4  -1  28 1186.10 315.113  26
   4  -1  28 822.235 253.481  23
  -1  -4  28 1038.23 134.521  21
  -4   1  28 800.146 136.237  12
   4  -1  28 915.538 101.579  17
   4  -1  29 3137.60 464.826  23
   4  -1  29 2377.21 452.291  27
   4  -1  29 3180.84 511.432  26
   1   4  29 3131.29 190.048  11
  -4   1  29 2404.62 231.495  12
  -1  -4  29 2763.02 219.151  21
   4  -1  29 3008.07 186.398  17
  -1  -4  29 2505.42 206.885  18
   4  -1  30 6996.35 306.463  17
  -1  -4  30 5865.10 332.912  18
   4  -1  30 6409.11 350.096   3
   4  -1  30 6315.58 347.839   5
  -1  -4  30 6557.63 354.088  21
   4  -1  30 5625.05 698.975  26
   4  -1  30 6110.47 736.665  27
  -1  -4  30 5771.60 305.075   8
  -4   1  30 6502.50 364.400   9
   4  -1  30 6547.40 680.244  23
  -4   1  30 6233.81 373.584  12
   1   4  30 6654.69 301.007  11
   4  -1  31 11275.5 909.344  23
  -1  -4  31 11336.3 498.105  21
  -4   1  31 11542.0 540.473  12
   1   4  31 11835.5 438.688  11
  -1  -4  31 10390.2 446.575   8
  -4   1  31 10464.1 499.210   9
   4  -1  31 11429.8 434.310  17
  -1  -4  31 10640.7 481.701  18
  -4   1  31 10412.3 467.084  15
  -4   1  31 12908.2 492.093  14
   4  -1  31 11605.3 502.946   5
   4  -1  31 11117.4 495.670   3
   4  -1  31 10722.5 963.697  27
   4  -1  31 10407.3 955.559  26
  -4   1  32 1177.20 150.586   9
  -1  -4  32 1175.08 144.654  18
   4  -1  32 1201.81 119.828  17
  -4   1  32 1189.56 140.194  15
  -4   1  32 1511.06 151.830  14
   4  -1  32 985.481 140.734   3
   4  -1  32 1040.18 139.511   5
   4  -1  32 617.577 284.771  27
  -4   1  32 996.611 152.049  12
   1   4  32 1248.26 123.658  11
   4  -1  32 555.662 267.590  26
  -1  -4  32 1146.05 147.291  21
   4  -1  32 1263.12 304.109  23
   4  -1  33 35.8736 59.5393   5
  -1  -4  33 23.8581 56.3497  21
   4  -1  33 50.8360 80.0323  23
   1   4  33 86.5330 54.6990  11
  -4   1  33 86.4318 81.7683  12
   4  -1  33 62.8046 171.235  27
   4  -1  33 113.021 55.4896  19
   4  -1  33 68.7123 52.4028  17
  -1  -4  33 104.023 64.3388  18
  -4   1  33 84.7992 63.5507  15
   4  -1  33 36.0531 62.7560   3
  -4   1  33 10.0686 50.1383  14
  -4   1  33 51.3547 67.0408   9
   4  -1  34-63.9265 246.572  26
   4  -1  34 241.389 75.1008   5
   1   4  34 390.507 81.0952  11
  -4   1  34 203.338 93.1119  12
   4  -1  34 63.7629 200.849  27
   4  -1  34 356.373 179.319  23
  -1  -4  34 300.959 85.0128  21
   4  -1  34 249.824 73.6303  19
  -1  -4  34 257.073 80.4587  18
   4  -1  34 454.124 79.7347  17
  -4   1  34 299.063 86.8107  15
   4  -1  34 291.126 88.7925   3
   1   4  34 228.053 70.9882  14
  -4   1  34 356.350 86.5685  14
  -4   1  34 347.445 94.1646   9
   4  -1  35 10885.4 900.970  23
   4  -1  35 10662.6 1008.00  27
  -4   1  35 11568.9 519.837   9
   1   4  35 10950.7 470.324  14
  -4   1  35 10644.6 516.781  13
   4  -1  35 11149.5 467.191  19
   4  -1  35 11787.4 443.450  17
  -1  -4  35 10491.4 487.708  18
  -4   1  35 11486.7 489.160  15
  -4   1  35 13247.7 502.468  14
  -4   1  35 11258.3 542.765  12
   1   4  35 11155.0 438.926  11
   4  -1  35 9989.79 977.505  26
   4  -1  35 11022.1 502.409   5
   4  -1  35 10622.4 498.386   3
   4  -1  36 78534.0 3051.62  23
   4  -1  36 79282.8 3286.88  27
  -4   1  36 81855.3 2338.15   9
  -4   1  36 81718.2 2356.63  13
   1   4  36 82969.4 2279.17  14
   4  -1  36 82065.7 2273.25  19
  -1  -4  36 76925.3 2299.97  20
   4  -1  36 89094.3 2237.89  17
  -1  -4  36 82321.3 2315.06  18
  -4   1  36 81755.8 2292.29  15
   4  -1  36 82538.7 2324.95   3
   4  -1  36 78898.2 3281.83  26
   1   4  36 83907.0 2234.27  11
  -4   1  36 81900.5 2381.23  12
   4  -1  36 81980.8 2319.94   5
   4  -1  37 17452.3 682.776   3
   4  -1  37 13978.9 1073.07  23
   4  -1  37 17206.7 1314.40  26
   4  -1  37 16073.2 1263.01  27
   4  -1  37 17818.7 650.275  19
  -1  -4  37 17536.0 680.922  20
   4  -1  37 19770.4 622.506  17
  -1  -4  37 17937.2 681.110  18
  -4   1  37 18085.1 669.347  15
   4  -1  37 18073.8 689.637   5
  -4   1  37 17388.9 691.394   9
  -4   1  37 18009.0 729.089  12
   1   4  37 18548.6 621.283  11
   1   4  37 17725.8 651.480  14
  -4   1  37 17379.6 705.931  13
  -1  -4  37 16591.5 635.443   8
   4  -1  38 3927.02 274.929   3
   4  -1  38 3789.53 627.451  26
   4  -1  38 3574.48 602.685  27
  -1  -4  38 4300.52 285.065  20
   4  -1  38 4394.98 269.173  19
  -1  -4  38 4098.66 277.757  18
   4  -1  38 4535.99 242.738  17
  -4   1  38 4326.29 274.034  15
   4  -1  38 4260.11 284.253   5
  -4   1  38 4208.97 288.492   9
  -4   1  38 4490.55 319.642  12
   1   4  38 3928.85 235.418  11
  -4   1  38 4502.73 302.717  13
   1   4  38 4012.27 261.761  14
  -1  -4  38 4020.84 258.189   8
   4  -1  39 2059.34 193.924   3
  -4   1  39 2033.25 197.036   9
  -4   1  39 1927.25 211.293  12
   1   4  39 2224.71 168.962  11
   4  -1  39 1723.90 439.328  27
   4  -1  39 1933.70 176.944  19
  -1  -4  39 1966.08 191.875  20
   4  -1  39 2230.12 166.991  17
  -1  -4  39 1852.10 183.761  18
  -4   1  39 1988.24 184.186  15
   4  -1  39 2146.65 196.365   5
  -4   1  39 2047.54 204.476  13
   1   4  39 1804.16 171.675  14
   4  -1  39 1531.63 402.134  26
  -1  -4  39 2071.14 180.234   8
  -4   1  40 275.089 102.113  12
   1   4  40 387.155 81.7330  11
   4  -1  40 66.4688 245.452  26
   4  -1  40 235.263 80.9539   5
  -1  -4  40 245.750 80.5380  18
   4  -1  40 121.638 61.3412  17
  -4   1  40 398.488 94.5973  15
   4  -1  40 212.741 73.5127   3
   1   4  40 218.254 73.4309  14
  -4   1  40 261.226 89.8366  13
  -1  -4  40 323.972 86.7800  20
   4  -1  40 338.225 81.7098  19
  -1  -4  40 268.567 75.3516   8
  -4   1  40 295.242 88.9584   9
  -4   1  41 8462.12 442.981  12
   1   4  41 8268.02 353.958  11
   4  -1  41 7985.43 381.773  19
  -1  -4  41 7857.82 400.140  20
   4  -1  41 8136.48 344.286  17
  -1  -4  41 8344.30 404.697  18
  -4   1  41 8584.11 396.107  15
   1   4  41 7705.68 377.869  14
   4  -1  41 7596.84 391.079   5
  -4   1  41 7933.05 403.694   9
  -1  -4  41 7431.16 401.234  10
   4  -1  41 7359.25 411.324  14
  -4   1  41 7427.44 403.076  13
   1   4  41 7320.44 400.753  22
   4  -1  41 7376.69 387.358   3
  -1  -4  41 8049.72 378.343   8
   1   4  42 1189.64 125.067  11
  -1  -4  42 1103.22 145.123  20
   4  -1  42 1285.17 142.635  19
   4  -1  42 1175.88 122.128  17
  -1  -4  42 1117.30 143.951  18
   1   4  42 1412.96 152.172  14
  -4   1  42 1095.52 137.206  15
   4  -1  42 1017.51 134.274   5
  -1  -4  42 1192.75 155.809  10
  -4   1  42 1393.02 177.932  12
  -4   1  42 912.437 138.351  13
   4  -1  42 974.461 148.611  14
   1   4  42 964.315 140.363  22
   4  -1  42 1123.37 140.564   3
  -1  -4  42 1149.70 136.923   8
   4  -1  43 5160.19 255.611  17
  -1  -4  43 4295.44 279.920  18
   1   4  43 5357.05 268.332  11
  -4   1  43 4907.14 308.505  13
   4  -1  43 4719.20 314.526  14
  -4   1  43 4994.71 326.305  12
  -4   1  43 4977.13 290.269  15
   1   4  43 4814.86 283.491  14
  -1  -4  43 5134.41 306.344  20
   4  -1  43 5138.76 291.310  19
  -1  -4  43 4794.88 275.572   8
  -1  -4  43 4154.38 290.677  10
  -1  -4  44 2317.63 195.507  18
   4  -1  44 2165.10 160.378  17
   1   4  44 2061.37 163.593  11
  -4   1  44 2318.59 204.662  13
   4  -1  44 2311.84 212.949  14
  -4   1  44 1967.93 202.541  12
   1   4  44 2091.12 180.864  14
  -4   1  44 2276.28 187.981  15
   4  -1  44 2368.38 190.665  19
  -1  -4  44 2508.70 207.768  20
  -1  -4  44 2532.65 189.835   8
  -1  -4  44 2264.99 209.539  10
   4  -1  45 5054.51 247.459  17
  -1  -4  45 4976.07 292.425  18
   1   4  45 5222.25 264.194  11
  -4   1  45 4725.99 295.499  13
  -4   1  45 4743.85 313.939  12
   4  -1  45 4756.85 309.069  14
  -1  -4  45 4899.22 304.374  10
   4  -1  45 4921.82 280.658  19
  -1  -4  45 5076.63 297.135  20
  -1  -4  45 4962.05 274.945   8
   1   4  45 4972.58 282.451  14
  -4   1  45 4520.40 271.352  15
   1   4  46 16850.7 618.769  14
  -4   1  46 16601.0 611.364  15
  -4   1  46 16445.8 633.463  13
   4  -1  46 16283.0 652.531  14
  -4   1  46 16601.7 670.462  12
  -1  -4  46 16790.1 647.092  10
   4  -1  46 17745.2 629.113  19
  -1  -4  46 17297.2 640.800  20
  -1  -4  46 17447.2 610.117   8
   4  -1  46 17793.9 570.355  17
  -1  -4  46 16958.1 632.464  18
   1   4  47 6414.03 322.129  14
  -4   1  47 6176.21 312.309  15
   4  -1  47 6004.62 342.166  14
  -4   1  47 6397.10 355.294  12
  -1  -4  47 5920.19 331.949  10
   4  -1  47 6218.72 318.332  19
  -1  -4  47 5954.50 324.435  20
  -1  -4  47 6262.84 304.848   8
  -1  -4  47 6664.22 333.536  18
   4  -1  47 6681.39 281.865  17
   1   4  48 12399.2 486.280  14
  -4   1  48 12994.2 484.817  15
  -1  -4  48 12777.1 514.581  10
  -4   1  48 11695.9 520.805  12
   4  -1  48 10941.7 499.155  14
   4  -1  48 13020.9 497.110  19
  -1  -4  48 13058.6 508.326  20
  -1  -4  48 12444.9 470.717   8
   4  -1  48 12495.6 437.008  17
  -1  -4  48 12360.3 495.091  18
  -4   1  49 4752.15 255.345  15
   1   4  49 4790.65 262.550  14
  -1  -4  49 4904.60 282.618  10
  -4   1  49 4592.90 287.481  12
   4  -1  49 4437.26 275.016  14
   1   4  49 4325.48 278.885  22
   4  -1  49 4906.39 265.089  19
  -1  -4  49 5003.34 276.867  20
  -1  -4  49 5008.54 254.838   8
   4  -1  49 4840.20 225.806  17
  -1  -4  49 4762.97 268.182  18
   4  -1  50 494.182 72.9535  17
  -1  -4  50 619.963 95.4824  18
  -4   1  50 647.651 92.2734  15
   4  -1  50 595.523 81.3136  11
  -4   1  50 570.124 107.382  12
   1   4  50 561.194 100.541  22
   1   4  50 537.078 91.2529  14
   4  -1  50 704.050 107.775  14
   4  -1  50 564.445 90.2530  19
  -1  -4  50 764.453 107.379  20
  -1  -4  50 556.553 95.5851  10
  -1  -4  50 630.357 91.6916   8
   4  -1  51 3547.10 182.424  17
   1   4  51 3791.52 219.021  14
   4  -1  51 3693.37 193.156  11
   1   4  51 3991.86 248.807  22
   4  -1  51 3378.17 222.498  14
  -4   1  51 3789.41 244.076  12
   4  -1  51 3643.04 219.822  19
  -1  -4  51 3869.57 229.157  20
  -1  -4  51 3939.21 227.240  18
  -1  -4  51 4011.73 211.187   8
  -1  -4  51 3934.82 235.212  10
   1   4  52 1412.32 125.104  14
   4  -1  52 1305.23 106.657  11
   1   4  52 1428.17 145.744  22
  -4   1  52 1139.15 132.781  12
   4  -1  52 1173.60 120.195  19
  -1  -4  52 1195.62 120.229  18
  -1  -4  52 1195.43 111.579   8
  -1  -4  52 1358.41 134.304  10
   1   4  53 8215.21 339.448  14
   4  -1  53 8705.00 317.568  11
   1   4  53 8465.73 376.870  22
  -4   1  53 8591.53 378.762  12
   4  -1  53 8782.67 355.090  19
  -1  -4  53 9030.49 358.103  18
  -1  -4  53 9065.97 334.453   8
  -1  -4  53 8320.57 356.206  10
   1   4  54 1937.81 140.435  14
   4  -1  54 1867.31 119.775  11
   1   4  54 2280.82 168.639  22
  -4   1  54 2299.22 169.969  12
  -1  -4  54 2235.90 152.033  18
   4  -1  54 2335.69 154.957  19
  -1  -4  54 2138.80 134.686   8
  -1  -4  54 2106.48 152.647  10
   4  -1  55 1762.40 109.531  11
  -1  -4  55 1677.12 126.968  18
   1   4  55 1801.38 146.736  22
  -4   1  55 2038.35 152.101  12
   1   4  55 1726.18 126.524  14
  -1  -4  55 1723.39 133.519  10
   4  -1  56 7233.03 253.506  11
  -1  -4  56 7217.43 288.129  18
  -4   1  56 8100.48 321.747  12
   1   4  56 6850.72 276.162  14
  -1  -4  56 7561.27 296.695  10
   1   4  56 7396.22 315.111  22
   1   4  57 80.3612 37.8211  14
   1   4  57 104.144 44.3259  22
   4  -1  57 143.237 33.7729  11
  -1  -4  57 184.650 51.9269  10
   1   4  58 3133.34 146.127  14
  -1  -4  58 3476.28 157.747  17
   1   4  58 3322.14 176.136  22
  -1  -4  58 3455.79 164.174  10
   4  -1  58 3174.05 127.168  11
  -1  -4  59 10825.9 330.981  17
  -1  -4  59 11027.4 341.572  10
  -1  -4  60 18858.9 517.754  17
  -1  -4  60 17973.6 519.752  10
  -1  -4  61 2245.24 99.9282  17
  -1  -4  61 2156.43 98.5324  10
  -1  -4  62 1106.17 57.6462  17
   0  -4 -20 4191.91 224.577  25
   0  -4 -19 8230.75 342.230  25
   0  -4 -18 4535.18 238.943  25
   0  -4 -17 10158.7 397.823  25
   0  -4 -16 1209.80 119.727  25
   0  -4 -15 26024.1 808.268  25
   0  -4 -14 14473.8 516.836  25
   0  -4 -13 6224.49 292.429  25
   0  -4 -12 9738.77 389.993  25
   0  -4 -11 24291.5 767.264  25
   0  -4 -10 10069.5 398.943  25
   0  -4  -9 22001.0 705.768  25
  -4   0  -4 4181.40 373.839  24
  -4   0  -3 41124.3 1478.20  24
  -4   0  -2 383.130 144.400  24
  -4   0  -1 2187.14 280.526  24
  -4   0   0 7823.20 525.177  24
  -4   0   1 1729.73 250.941  24
  -4   0   2 895.132 187.820  24
  -4   0   3 37523.3 1427.82  24
  -4   0   4 4799.93 427.233  24
  -4   0   5 4190.65 404.875  24
  -4   0   6 49761.6 1794.16  24
  -4   0   7 41969.5 1608.43  24
  -4   0   8 11435.0 721.444  24
  -4   0   9 17292.8 933.903  24
   0  -4   9 17913.2 594.958  25
  -4   0  10 9216.12 654.653  24
   0  -4  10 9011.19 363.628  25
  -4   0  11 25384.4 1198.66  24
   0  -4  11 24372.5 763.087  25
  -4   0  12 9130.03 681.808  24
   0  -4  12 9474.28 375.382  25
  -4   0  13 5135.31 505.256  24
   0  -4  13 5263.78 256.788  25
  -4   0  14 13385.3 866.799  24
   0  -4  14 14575.1 505.568  25
  -4   0  15 24687.0 1228.14  24
   0  -4  15 22634.5 719.467  25
  -4   0  16 1601.13 299.920  24
   0  -4  16 1369.95 122.614  25
  -4   0  17 7658.48 653.574  24
   0  -4  17 6558.66 296.290  25
  -4   0  18 5232.41 549.712  24
   0  -4  18 4270.51 225.921  25
  -4   0  19 9808.60 781.721  24
   0  -4  19 9967.76 385.210  25
  -4   0  20 3925.88 494.589  24
   0  -4  20 3631.76 203.001  25
  -4   0  21 9916.75 802.458  24
   0  -4  21 9217.49 364.278  25
  -4   0  22 4646.92 548.139  24
   0  -4  22 4229.14 221.549  25
  -4   0  23 146.138 132.856  24
   4   0  24 57403.6 2416.95  27
   4   0  24 58841.4 2424.58  26
   4   0  25 96776.3 3476.68  26
   4   0  25 93963.9 3442.14  27
   4   0  26 3501.80 528.660  26
   4   0  26 4277.70 583.398  27
   4   0  27 88031.9 3317.41  26
   4   0  27 88660.7 3318.97  27
   4   0  28 31666.7 1741.07  27
   4   0  28 32576.2 1742.75  26
   4   0  29 236.434 197.446  27
   4   0  29 235.852 173.722  26
  -4   0  29 201.222 85.9479  12
   0   4  29 369.045 75.7766  11
   4   0  29 454.554 189.383  23
   0  -4  29 182.359 68.8063  21
  -4   0  29 152.074 61.9289  15
   0  -4  30 2445.65 199.514  21
   0   4  30 2054.31 184.172  22
   4   0  30 1972.45 365.154  23
   0   4  30 2419.89 171.588  11
  -4   0  30 1927.42 206.926  12
   4   0  30 1452.66 390.867  27
   4   0  30 2235.10 172.566  19
   0  -4  30 2119.06 185.185  20
   4   0  30 2552.55 161.996  17
   0  -4  30 2295.02 187.189  18
  -4   0  30 2550.81 193.942  15
   4   0  30 2213.51 200.493   3
   4   0  30 2354.49 468.759  26
   4   0  30 2273.80 201.325   5
  -4   0  30 2035.49 201.782   9
   4   0  31 2439.86 214.536   3
   0  -4  31 3048.39 227.503  21
   4   0  31 2589.79 411.371  23
   0   4  31 2723.59 215.879  22
  -4   0  31 2964.50 252.483  12
   0   4  31 3211.59 201.482  11
   4   0  31 2910.31 511.331  27
   4   0  31 2862.47 199.721  19
   0  -4  31 2962.88 221.340  20
   4   0  31 2931.29 179.284  17
   0  -4  31 3089.94 220.952  18
  -4   0  31 3005.45 215.461  15
   4   0  31 3031.86 238.393   5
   4   0  31 2472.02 476.799  26
  -4   0  31 2441.91 226.094  13
  -4   0  31 3210.03 252.981   9
   4   0  32 2211.14 206.252   3
   4   0  32 2020.43 448.279  26
   0  -4  32 2375.12 201.712  21
   4   0  32 2419.57 408.685  23
   0   4  32 2500.31 206.059  22
   4   0  32 2402.16 480.767  27
   4   0  32 2376.50 183.489  19
   0  -4  32 2243.95 196.557  20
   4   0  32 2367.03 162.524  17
   0  -4  32 2143.52 187.614  18
  -4   0  32 2628.79 205.003  15
   4   0  32 2520.24 216.878   5
  -4   0  32 2246.87 223.978  12
   0   4  32 2462.61 176.209  11
  -4   0  32 2675.10 234.110  13
  -4   0  32 2825.24 241.524   9
   0  -4  32 2432.33 186.488   8
   4   0  33 44932.5 1397.48   3
   4   0  33 43025.3 1963.77  23
   4   0  33 45316.1 2238.14  26
   4   0  33 43062.6 2195.17  27
   0   4  33 42415.9 1359.81  22
   0  -4  33 49207.5 1396.70  21
  -4   0  33 44833.2 1421.77  13
   4   0  33 45367.5 1325.11  19
   0  -4  33 45335.0 1366.44  20
   0  -4  33 45361.2 1355.00  18
   4   0  33 48550.2 1282.04  17
  -4   0  33 44604.1 1342.51  15
  -4   0  33 44227.8 1431.68  12
   0   4  33 46162.4 1306.83  11
   4   0  33 45677.4 1397.99   5
   0  -4  33 44215.8 1322.86   8
  -4   0  33 44343.0 1416.44   9
   4   0  34 2833.63 232.358   3
   4   0  34 3277.19 467.221  23
   4   0  34 2496.61 520.729  26
   4   0  34 2555.81 514.280  27
   0   4  34 2770.73 222.642  22
  -4   0  34 2185.18 218.764  13
   4   0  34 2259.71 184.952  19
   0  -4  34 2500.72 210.046  20
   4   0  34 2397.59 165.540  17
   0  -4  34 2426.15 202.244  18
  -4   0  34 3048.78 218.199  15
  -4   0  34 2678.87 244.727  12
   0   4  34 2518.10 184.428  11
   4   0  34 2518.03 220.476   5
  -4   0  34 2549.20 233.306   9
   0  -4  34 2473.02 192.016   8
   4   0  35 31157.6 1059.66   3
  -4   0  35 32377.2 1110.48  12
   0   4  35 33761.8 985.391  11
   4   0  35 29861.7 1781.13  27
   4   0  35 28912.3 1551.73  23
   4   0  35 29975.4 1789.71  26
   0   4  35 31686.7 1043.72  22
   4   0  35 32516.4 1001.07  19
   0  -4  35 31267.1 1035.88  20
   0  -4  35 32268.7 1028.12  18
   4   0  35 32918.9 948.866  17
  -4   0  35 31863.3 1016.14  15
   0   4  35 32554.3 991.889  14
   4   0  35 31641.5 1063.82   5
  -4   0  35 31492.9 1084.58  13
  -4   0  35 31762.6 1083.91   9
   0  -4  35 30852.2 991.922   8
   4   0  36 11135.0 518.050   3
   4   0  36 9812.62 984.228  26
   4   0  36 11380.1 1051.64  27
  -4   0  36 10703.0 537.555  12
   0   4  36 11625.4 456.672  11
   4   0  36 9846.96 833.880  23
  -4   0  36 11789.5 542.052   9
   0   4  36 11447.1 507.936  22
   4   0  36 12131.3 483.352  19
   0  -4  36 11646.1 504.429  20
   4   0  36 11748.8 430.547  17
   0  -4  36 11972.6 500.218  18
  -4   0  36 11814.3 490.498  15
   0   4  36 10938.9 460.053  14
   4   0  36 11443.3 522.457   5
  -4   0  36 11356.7 534.399  13
   0  -4  36 11837.2 476.969   8
   0   4  37 335.497 79.2424  11
  -4   0  37 295.108 97.3939  12
   4   0  37-68.0029 293.222  27
   4   0  37 167.709 77.6170   5
   0   4  37 361.422 95.9967  22
   0   4  37 437.436 86.9317  14
  -4   0  37 223.269 85.3357  13
   4   0  37 263.198 79.2747  19
   0  -4  37 244.267 82.1569  20
   0  -4  37 304.877 83.3572  18
   4   0  37 338.961 70.4674  17
  -4   0  37 280.428 79.5377  15
   4   0  37 68.3486 284.724  26
   4   0  37 350.252 88.0838   3
  -4   0  37 195.724 79.6282   9
   0  -4  37 227.975 70.4528   8
   4   0  38 1294.99 163.217   3
  -4   0  38 1409.07 176.027   9
   4   0  38 753.160 358.966  27
   0   4  38 1412.10 165.898  22
  -4   0  38 1099.08 156.030  13
   4   0  38 1415.28 146.797  19
   0  -4  38 1538.96 165.903  20
   4   0  38 1420.54 124.339  17
   0  -4  38 1229.51 147.533  18
   0   4  38 1341.65 140.627  14
  -4   0  38 1438.44 154.381  15
  -4   0  38 1328.69 175.463  12
   0   4  38 1575.73 146.683  11
   4   0  38 481.506 308.016  26
   4   0  38 1339.32 161.715   5
   0  -4  38 1455.57 147.588   8
   4   0  39 11198.3 511.171   3
  -4   0  39 11220.7 525.113   9
   4   0  39 11614.3 1068.55  27
   0   4  39 10974.8 497.947  22
  -4   0  39 10325.7 510.549  13
   4   0  39 11418.7 472.207  19
   4   0  39 10951.6 411.767  17
   0  -4  39 10961.7 476.482  18
   0   4  39 10573.7 450.087  14
  -4   0  39 10680.0 466.446  15
  -4   0  39 11499.3 543.675  12
   0   4  39 11049.1 445.718  11
   4   0  39 10422.6 1025.10  26
   4   0  39 11048.9 507.788   5
   0  -4  39 11107.6 459.498   8
   4   0  40 5685.68 340.197   3
  -4   0  40 5679.98 351.327   9
   4   0  40 5087.48 710.747  27
   0   4  40 5196.26 325.137  22
   4   0  40 6275.44 319.740  19
   4   0  40 5842.33 270.487  17
   0  -4  40 5649.40 319.790  18
   0   4  40 5616.65 301.712  14
  -4   0  40 5611.60 312.527  15
   4   0  40 5558.16 335.947   5
  -4   0  40 5780.31 365.738  12
   0   4  40 5493.75 289.909  11
  -4   0  40 5926.60 358.753  13
   4   0  40 5178.76 726.042  26
   0  -4  40 6022.33 308.768   8
  -4   0  41 8403.76 434.421  13
   4   0  41 8089.49 332.567  17
   0  -4  41 8257.12 394.660  18
   0   4  41 7852.99 371.261  14
  -4   0  41 8231.51 388.034  15
   4   0  41 7758.20 407.822   3
  -4   0  41 8319.45 444.784  12
   0   4  41 8207.64 365.645  11
   4   0  41 8259.09 384.248  19
  -4   0  41 8086.22 430.424   9
   4   0  41 7687.62 405.772   5
   0  -4  41 8040.10 372.384   8
   4   0  42 3048.69 264.836  14
  -4   0  42 3365.57 262.933  13
   4   0  42 3677.27 200.384  17
   0  -4  42 3299.97 234.689  18
   0   4  42 3393.52 226.356  14
  -4   0  42 3329.63 232.171  15
   4   0  42 3775.84 263.054   3
  -4   0  42 2993.46 258.399  12
   0   4  42 3684.16 223.842  11
   4   0  42 3426.73 231.549  19
   0  -4  42 3656.46 265.057  10
  -4   0  42 3412.70 263.716   9
   4   0  42 3255.60 248.085   5
   0  -4  42 3465.64 227.781   8
  -4   0  43 4995.16 323.530  13
   4   0  43 4940.84 343.315  14
  -4   0  43 5574.73 352.618  12
   0  -4  43 5674.82 313.496  18
   4   0  43 5740.47 258.144  17
   0   4  43 5316.54 291.753  14
  -4   0  43 5730.99 305.612  15
   4   0  43 5029.15 312.553   3
  -4   0  43 5485.32 339.602   9
   0  -4  43 5530.83 331.800  10
   0  -4  43 5617.24 293.207   8
   4   0  43 5423.61 321.166   5
   4   0  43 5491.60 300.793  19
   0   4  43 5467.71 283.046  11
   4   0  44 2545.20 162.243  17
   0  -4  44 2596.41 201.951  18
   0   4  44 2402.64 179.437  11
   4   0  44 2470.16 168.825  11
  -4   0  44 2252.82 213.458  13
  -4   0  44 2428.03 225.133  12
   4   0  44 2397.97 231.532  14
   0   4  44 2766.00 199.435  14
  -4   0  44 2752.60 202.024  15
   4   0  44 2844.78 206.126  19
   0  -4  44 2761.76 194.893   8
   0  -4  44 2637.07 223.316  10
   4   0  45 919.959 99.7072  17
   0  -4  45 1205.09 137.369  18
  -4   0  45 970.328 148.039  12
   0   4  45 1053.75 118.803  11
   4   0  45 1062.50 109.173  11
  -4   0  45 1376.50 160.496  13
   4   0  45 906.311 142.514  14
   0   4  45 1095.63 126.376  14
  -4   0  45 1100.34 127.687  15
   4   0  45 1087.84 129.452  19
   0  -4  45 1247.74 132.151   8
   0  -4  45 1111.26 145.001  10
   4   0  46 2896.15 170.707  17
   0   4  46 3399.20 217.544  14
   4   0  46 3178.04 186.389  11
  -4   0  46 3325.84 246.962  13
  -4   0  46 3367.25 259.301  12
   4   0  46 2815.30 245.472  14
   4   0  46 3322.81 219.533  19
   0  -4  46 3092.80 225.282  20
   0  -4  46 2685.71 205.794  18
   0  -4  46 2814.95 226.961  10
   0  -4  46 3174.41 205.513   8
   4   0  47 1019.45 97.4681  17
   0   4  47 890.981 112.981  14
   4   0  47 1032.75 103.676  11
   0   4  47 978.637 133.506  22
  -4   0  47 972.465 146.211  12
   4   0  47 980.063 145.685  14
   4   0  47 1289.75 137.387  19
   0  -4  47 1006.90 123.391  18
   0  -4  47 824.459 119.434  20
   0  -4  47 1145.84 123.610   8
   0  -4  47 809.517 128.053  10
   0   4  48 6536.86 316.291  14
   4   0  48 6763.09 288.720  11
   0   4  48 7153.71 362.737  22
  -4   0  48 6610.17 366.032  12
   4   0  48 6644.56 374.291  14
   4   0  48 7190.40 339.480  19
   0  -4  48 7163.37 336.949  18
   0  -4  48 7175.09 350.149  20
   0  -4  48 6731.10 310.368   8
   0  -4  48 6757.51 354.012  10
   0   4  49 20353.8 684.788  14
   4   0  49 20848.0 646.586  11
   0   4  49 21056.5 741.421  22
  -4   0  49 20111.3 748.494  12
   4   0  49 19239.3 746.652  14
   4   0  49 21750.3 710.123  19
   0  -4  49 22497.7 734.854  20
   0  -4  49 20416.0 696.837  18
   0  -4  49 21614.4 677.551   8
   0  -4  49 20732.6 728.794  10
   0   4  50 4204.19 231.598  14
   4   0  50 4012.96 201.966  11
   0   4  50 4191.55 258.679  22
   4   0  50 4069.35 273.038  14
  -4   0  50 4309.26 273.429  12
   0  -4  50 4009.69 233.455  18
   4   0  50 4244.27 242.041  19
   0  -4  50 4313.33 221.795   8
   0  -4  50 3782.39 246.120  10
   0   4  51 14744.7 515.164  14
   4   0  51 15034.5 477.490  11
   0   4  51 14726.0 557.158  22
   4   0  51 13444.6 560.151  14
  -4   0  51 14051.5 560.352  12
   0  -4  51 13903.7 514.542  18
   4   0  51 14859.0 529.641  19
   0  -4  51 15023.9 497.901   8
   0  -4  51 14379.3 544.383  10
   0   4  52 8692.61 351.002  14
   4   0  52 8354.65 313.729  11
   0   4  52 9463.04 399.033  22
   4   0  52 8311.86 390.788  14
  -4   0  52 8723.99 396.111  12
   0  -4  52 9191.92 364.363  18
   0  -4  52 8471.26 374.984  10
   0  -4  52 8678.96 333.474   8
   0   4  53 4720.94 227.683  14
   0  -4  53 4389.12 242.373  10
   4   0  53 4319.34 254.313  14
  -4   0  53 4480.91 258.944  12
   0  -4  53 4302.85 225.904  18
   0  -4  53 4326.13 218.548  17
   4   0  53 4541.98 196.410  11
   0   4  53 4413.12 252.907  22
   0   4  54 4288.43 214.516  14
   0  -4  54 4355.81 234.602  10
   4   0  54 4319.23 245.285  14
  -4   0  54 4779.38 256.383  12
   0  -4  54 4686.18 225.448  18
   0  -4  54 4385.71 215.507  17
   0   4  54 4531.17 248.858  22
   4   0  54 4514.02 189.985  11
   4   0  55 444.562 53.5936  11
  -4   0  55 534.225 86.1412  12
   0  -4  55 595.483 88.6959  17
   0  -4  55 501.425 71.5681  18
   0   4  55 466.040 69.2784  14
   4   0  55 419.260 80.9292  14
   0  -4  55 507.581 80.2626  10
   0   4  55 579.638 88.6839  22
   4   0  56 365.314 76.2444  14
   0  -4  56 829.155 91.8045  17
   0  -4  56 605.686 74.3420  18
   0   4  56 550.250 69.6532  14
  -4   0  56 677.752 90.2494  12
   4   0  56 631.259 57.6141  11
   0  -4  56 491.301 76.7935  10
   0  -4  57 5626.65 220.362  17
   0  -4  57 5746.79 227.650  18
   4   0  57 4764.20 233.997  14
   0   4  57 5118.85 213.308  14
   0  -4  57 5016.26 228.429  10
   4   0  57 5037.63 180.311  11
   0  -4  58 409.807 61.5383  10
   0  -4  58 455.477 58.9332  18
   0   4  58 358.454 49.7188  14
   4   0  58 408.591 64.8534  14
   0  -4  58 484.473 65.6730  17
   0  -4  59 3578.65 157.906  18
   0  -4  59 3737.96 166.229  10
   0  -4  59 3616.20 154.692  17
   0  -4  60 536.266 54.6921  18
   0  -4  60 521.241 55.0575  17
   0  -4  61 233.174 37.2440  10
   0  -4  61 176.894 34.0853  17
   0  -4  61 293.202 36.5934  18
   0  -4  62 344.302 35.7952  10
   0  -4  62 301.805 33.2845  17
   1  -4 -20 18399.1 619.033  25
   1  -4 -19 18799.1 629.632  25
   1  -4 -18 5909.86 287.507  25
   1  -4 -17 29387.5 898.892  25
   1  -4 -16 10018.4 404.421  25
   1  -4 -15 4403.57 243.341  25
   1  -4 -14 45851.2 1308.97  25
   1  -4 -13 49102.9 1388.31  25
   1  -4 -12 23188.3 748.469  25
   1  -4 -11 23851.0 762.790  25
   1  -4 -10 35096.5 1045.30  25
   1  -4  -9 63726.9 1747.71  25
   1  -4  -8 4471.72 243.162  25
   1  -4  -7 1967.96 157.105  25
  -4  -1  -7 2867.08 170.586  25
   1  -4  -6 10761.5 424.987  25
  -4  -1  -6 10682.1 400.747  25
   1  -4  -5 2356.21 169.811  25
  -4  -1  -5 2333.21 155.501  25
   1  -4  -4 131.803 83.0607  23
   1  -4  -4 250.565 61.7253  25
  -4  -1  -4 131.614 44.0861  25
  -4  -1  -3 7076.79 300.495  25
   1  -4  -3 7347.64 535.186  23
   1  -4  -3 6730.32 313.832  25
  -4  -1  -2 8287.88 336.181  25
   1  -4  -2 8181.52 585.576  23
   1  -4  -2 8526.98 360.500  25
  -4  -1  -2 9268.95 571.510  24
  -4  -1  -1 22825.4 709.615  25
   1  -4  -1 21414.6 1038.62  23
   1  -4  -1 22940.8 735.671  25
  -4  -1  -1 24501.2 1019.05  24
   1  -4   0 398.540 134.772  23
   1  -4   0 356.605 69.1590  25
  -4  -1   0 434.075 68.7053  25
  -4  -1   0 398.292 135.842  24
   1  -4   1 22202.4 1068.29  23
  -4  -1   1 23351.9 1020.98  24
   1  -4   2 7219.38 558.170  23
  -4  -1   2 7955.00 540.464  24
   1  -4   3 6087.71 507.609  23
   1  -4   3 4977.48 257.612  25
  -4  -1   3 5336.63 445.001  24
   1  -4   4 400.902 75.5612  25
  -4  -1   4 462.271 69.7315  25
  -4  -1   4 258.230 138.252  24
  -4  -1   5 1841.14 136.322  25
   1  -4   5 2416.69 321.648  23
   1  -4   5 2187.80 158.857  25
  -4  -1   5 1879.52 274.970  24
  -4  -1   6 12410.5 436.294  25
   1  -4   6 11839.0 760.954  23
   1  -4   6 11942.4 454.863  25
  -4  -1   6 12659.6 737.556  24
  -4  -1   7 1430.84 119.593  25
   1  -4   7 1632.07 271.128  23
   1  -4   7 1385.54 128.306  25
  -4  -1   7 1378.86 243.856  24
   1  -4   8 3090.29 383.261  23
   1  -4   8 3570.92 207.933  25
  -4  -1   8 2841.56 354.989  24
   1  -4   9 60477.5 2172.81  23
   1  -4   9 60315.8 1649.98  25
  -4  -1   9 58531.5 2100.19  24
   1  -4  10 34670.6 1482.32  23
   1  -4  10 33547.2 997.038  25
  -4  -1  10 31990.5 1402.33  24
   1  -4  11 24067.9 1179.87  23
   1  -4  11 23573.0 751.308  25
  -4  -1  11 23533.4 1158.94  24
   1  -4  12 22255.1 1125.91  23
   1  -4  12 21514.6 699.285  25
  -4  -1  12 20885.5 1093.55  24
   1  -4  13 42559.6 1751.81  23
   1  -4  13 44402.0 1250.63  25
  -4  -1  13 41447.6 1726.98  24
   1  -4  14 43652.4 1243.29  25
  -4  -1  14 42584.7 1756.40  24
   1  -4  15 4250.32 229.905  25
  -4  -1  15 3347.92 426.120  24
   1  -4  16 8214.18 349.629  25
  -4  -1  16 8072.61 670.858  24
   1  -4  17 25952.3 807.827  25
  -4  -1  17 25618.6 1308.33  24
   1  -4  18 6149.23 585.546  23
   1  -4  18 6630.30 304.015  25
  -4  -1  18 7356.96 651.228  24
   1  -4  19 17910.3 1056.71  23
   1  -4  19 18617.1 619.942  25
  -4  -1  19 18962.2 1113.71  24
   1  -4  20 15061.7 969.547  23
   1  -4  20 14672.7 519.963  25
  -4  -1  20 15320.7 1006.54  24
   1  -4  21 20703.1 1173.78  23
   1  -4  21 21878.6 693.722  25
  -4  -1  21 20236.8 1219.66  24
   1  -4  22 47189.6 1918.79  23
  -4  -1  22 45552.3 1987.91  24
   1  -4  22 44181.8 1262.01  25
   1  -4  23 3032.44 420.794  23
   4   1  23 2940.88 463.164  27
  -4  -1  23 1633.31 347.385  24
   4   1  23 2569.64 435.855  26
   1  -4  24 7060.45 659.754  23
   4   1  24 5659.85 656.848  27
   4   1  24 5797.99 657.273  26
   1  -4  25 15836.4 1018.11  23
   4   1  25 14763.9 1086.70  26
   4   1  25 15785.1 1125.80  27
   4   1  26 942.990 283.946  26
   4   1  26 1556.85 356.322  27
   1  -4  26 792.222 225.768  23
   4   1  27 8331.96 824.792  27
   4   1  27 8028.65 805.804  26
   1  -4  27 9132.74 767.232  23
  -1   4  28 92.9481 58.6506  22
   1  -4  28 45.0924 100.401  23
   4   1  28 58.3165 145.155  26
  -4  -1  28 77.3827 71.8055  12
  -4  -1  28 107.729 63.6246   9
   1  -4  28 65.6421 50.8923   8
   4   1  28 175.390 145.521  27
  -4  -1  28 100.077 56.4200  15
   4   1  29 17926.8 614.913  19
   1  -4  29 17527.2 650.012  20
   1  -4  29 18154.2 622.731   8
  -4  -1  29 16982.6 701.668   9
  -4  -1  29 17641.3 632.038  15
   4   1  29 17421.1 682.354   5
  -4  -1  29 17967.3 703.602  12
  -1   4  29 17819.0 658.761  22
   1  -4  29 18628.4 1141.62  23
   4   1  29 17925.9 687.929   3
   4   1  29 16536.3 1208.85  26
   4   1  29 18315.7 1275.87  27
   4   1  30 21570.1 1410.00  26
   4   1  30 20878.7 1390.92  27
   1  -4  30 18477.4 1175.97  23
  -1   4  30 20854.8 750.586  22
   1  -4  30 21192.7 736.667   1
  -4  -1  30 20614.4 792.647  12
   4   1  30 21497.3 708.709  19
   1  -4  30 20583.2 735.168  20
   1  -4  30 22015.8 724.821  18
  -4  -1  30 21540.3 726.980  15
   4   1  30 20991.0 780.499   3
   4   1  30 20608.4 774.748   5
   1  -4  30 21702.6 710.730   8
  -4  -1  30 20737.0 799.758   9
   4   1  31 2187.78 436.930  27
  -1   4  31 1667.51 172.607  22
   1  -4  31 1896.64 355.991  23
   4   1  31 1997.74 419.462  26
   1  -4  31 1772.23 167.161   1
  -1   4  31 1939.59 158.027  11
  -4  -1  31 1957.47 203.721  12
   4   1  31 1703.09 153.048  19
   1  -4  31 2038.06 179.181  20
   4   1  31 1924.07 134.966  17
   1  -4  31 2010.72 169.337  18
  -4  -1  31 1730.44 161.659  15
   4   1  31 2295.34 208.520   3
   4   1  31 2027.88 196.475   5
  -4  -1  31 2125.68 212.925   9
   1  -4  31 1813.79 158.623   8
   4   1  32 1904.33 195.980   3
   4   1  32 1847.61 416.846  27
  -1   4  32 2163.41 192.609  22
   1  -4  32 2555.83 407.403  23
   4   1  32 1846.95 428.588  26
   4   1  32 2308.26 178.406  19
   1  -4  32 2407.61 194.853  20
   4   1  32 2022.97 139.898  17
   1  -4  32 2326.40 184.430  18
  -4  -1  32 2425.58 189.189  15
   4   1  32 2322.11 213.375   5
  -4  -1  32 2242.19 216.086  13
   1  -4  32 2166.41 186.218   1
  -1   4  32 2126.09 168.423  11
  -4  -1  32 2121.60 210.729  12
  -4  -1  32 1964.39 206.645   9
   1  -4  32 2152.33 171.141   8
   4   1  33 4965.41 320.540   3
  -4  -1  33 4989.96 334.342  12
  -1   4  33 5338.83 277.491  11
   4   1  33 5513.39 714.273  26
   4   1  33 3951.45 615.565  27
   1  -4  33 4797.49 291.776   1
  -1   4  33 5177.16 306.837  22
   4   1  33 5122.96 278.522  19
   1  -4  33 5021.12 298.599  20
   1  -4  33 5456.03 292.798  18
   4   1  33 4879.11 231.628  17
  -4  -1  33 4429.34 284.169  18
  -4  -1  33 5199.38 290.383  15
   4   1  33 5188.03 325.357   5
  -4  -1  33 4682.15 320.744  13
  -4  -1  33 5416.09 346.210   9
   1  -4  33 5440.34 281.157   8
   4   1  34 8325.78 430.603   3
   1  -4  34 7858.57 386.021   1
   4   1  34 7514.76 843.056  26
   4   1  34 5660.25 757.955  27
  -1   4  34 8247.55 362.133  11
  -4  -1  34 8006.17 437.191  12
   4   1  34 7750.44 702.786  23
  -4  -1  34 8568.09 449.565   9
  -4  -1  34 7423.12 382.206  21
  -1   4  34 8472.99 408.096  22
   4   1  34 8228.71 372.601  19
   1  -4  34 7857.30 389.756  20
   1  -4  34 7757.68 371.251  18
  -4  -1  34 7452.79 380.546  18
  -4  -1  34 8009.62 378.826  15
   4   1  34 8442.85 432.922   5
  -4  -1  34 8195.31 439.139  13
   1  -4  34 8483.64 371.945   8
   4   1  35 4504.08 305.135   3
  -1   4  35 4385.68 251.561  11
  -4  -1  35 4405.84 310.531  12
   4   1  35 4133.87 650.931  27
  -4  -1  35 4352.23 311.462   9
   1  -4  35 3621.06 251.570   1
   4   1  35 3886.29 623.596  26
  -1   4  35 4443.92 286.855  22
  -4  -1  35 3749.19 259.434  21
   4   1  35 4316.53 256.600  19
   1  -4  35 4363.86 274.344  20
   1  -4  35 4433.68 263.629  18
  -4  -1  35 4223.71 270.375  18
  -4  -1  35 4619.17 270.539  15
   4   1  35 4470.46 304.657   5
  -4  -1  35 3822.13 293.466  13
   1  -4  35 4426.64 254.137   8
   4   1  36 9593.96 473.383   3
  -4  -1  36 8949.31 472.353  12
  -1   4  36 9958.80 408.650  11
   4   1  36 9500.61 969.926  27
  -4  -1  36 9160.12 479.620   9
   1  -4  36 8564.16 412.703   1
   4   1  36 8126.49 898.735  26
  -1   4  36 9470.56 446.540  22
   4   1  36 9274.86 411.574  19
   1  -4  36 9275.06 435.422  20
   1  -4  36 9732.72 423.239  18
  -4  -1  36 9023.65 424.880  18
  -1   4  36 9290.64 396.070  14
  -4  -1  36 10096.7 432.727  15
   4   1  36 9430.67 468.679   5
  -4  -1  36 9319.42 476.623  13
   1  -4  36 10034.0 414.693   8
   4   1  37 5848.07 355.933   3
  -4  -1  37 5299.75 351.335  12
  -1   4  37 6202.55 306.589  11
   4   1  37 4549.24 703.312  27
  -4  -1  37 6288.49 377.107   9
   1  -4  37 5504.06 314.641   1
   4   1  37 5388.79 742.235  26
  -1   4  37 6145.04 344.573  22
   4   1  37 6251.09 318.554  19
   1  -4  37 6406.78 341.760  20
   1  -4  37 5862.33 313.792  18
  -4  -1  37 5309.25 311.653  18
  -1   4  37 5748.74 293.965  14
   4   1  37 5920.13 357.008   5
  -4  -1  37 5791.17 363.324  13
   1  -4  37 6666.95 315.900   8
   4   1  38 16385.4 662.900   3
  -4  -1  38 16813.4 686.063   9
   4   1  38 14182.9 1215.36  26
   4   1  38 13643.9 1196.26  27
   1  -4  38 14730.9 592.640   1
   4   1  38 16229.3 595.630  19
   1  -4  38 16283.5 624.697  20
  -4  -1  38 16125.9 610.128  18
   1  -4  38 15820.7 595.936  18
  -1   4  38 16027.5 575.566  14
   4   1  38 15723.8 654.780   5
  -4  -1  38 15060.6 661.039  12
  -4  -1  38 16861.7 683.495  13
   1  -4  38 17241.2 594.390   8
   4   1  39 1915.43 198.041   3
   4   1  39 956.531 390.370  27
   4   1  39 1758.30 166.076  19
   1  -4  39 2161.74 191.131  20
  -4  -1  39 1755.12 170.347  18
   1  -4  39 1909.47 172.748  18
  -1   4  39 1940.95 161.806  14
   4   1  39 1425.91 173.348   5
  -4  -1  39 2023.30 207.839  12
  -4  -1  39 1942.51 206.457  13
  -4  -1  39 1964.91 209.180   9
   4   1  39 1166.57 384.538  26
   1  -4  39 2114.29 174.578   8
  -4  -1  40 14320.2 611.386  13
  -4  -1  40 12599.3 528.037  18
  -1   4  40 13749.4 518.217  14
   4   1  40 13776.0 592.625   3
  -4  -1  40 13370.4 600.180  12
   4   1  40 14055.8 539.100  19
   1  -4  40 14520.3 570.371  20
   1  -4  40 13526.2 536.430  18
  -4  -1  40 13478.7 606.624   9
   4   1  40 13750.8 590.960   5
   1  -4  40 14523.9 529.430   8
  -4  -1  41 14850.7 626.963  13
  -4  -1  41 13978.9 551.014  18
  -1   4  41 13920.2 531.980  14
   4   1  41 13857.0 602.892   3
  -4  -1  41 13960.6 616.622  12
   1  -4  41 15105.3 562.564  18
   1  -4  41 16024.9 599.298  20
   4   1  41 14050.6 551.029  19
   1  -4  41 15290.0 547.271   8
   1  -4  41 14166.5 587.009  10
  -4  -1  41 14701.5 630.494   9
   4   1  41 14136.6 605.616   5
  -4  -1  42 8949.01 453.769  13
  -4  -1  42 8710.60 451.609  12
  -1   4  42 8432.76 376.035  14
   4   1  42 8652.41 435.693   3
   1  -4  42 8577.23 426.510  10
  -4  -1  42 8432.38 453.071   9
  -4  -1  42 8740.82 393.724  18
   1  -4  42 8766.17 397.035  18
   1  -4  42 9546.26 430.681  20
   4   1  42 9233.44 402.982  19
   1  -4  42 8744.87 380.168   8
   4   1  42 8873.46 442.026   5
  -4  -1  43 14906.1 622.349  13
  -4  -1  43 14500.2 618.460  12
  -4  -1  43 14515.3 548.918  18
  -1   4  43 14611.9 539.688  14
   4   1  43 14087.7 596.505   3
   1  -4  43 13971.0 587.849  10
   1  -4  43 15436.9 590.986  20
   1  -4  43 14616.0 556.340  18
   4   1  43 15321.2 568.452  19
   1  -4  43 15316.8 543.608   8
   4   1  43 13859.3 594.594   5
  -4  -1  44 20020.1 763.080  12
  -1   4  44 18660.9 719.018  22
  -1   4  44 20385.6 681.507  14
   1  -4  44 19878.8 693.724  18
   1  -4  44 21030.6 732.201  20
   1  -4  44 21110.6 682.211   8
   1  -4  44 20049.9 733.731  10
  -4  -1  45 5032.96 323.345  12
  -1   4  45 5336.88 309.754  22
  -1   4  45 5094.47 269.106  14
   1  -4  45 5118.75 279.573  18
   1  -4  45 5693.48 312.930  20
   1  -4  45 5201.59 266.493   8
   1  -4  45 4961.86 304.689  10
   1  -4  46 9530.10 388.705  17
  -4  -1  46 9854.78 463.027  12
  -1   4  46 9724.16 445.786  22
  -1   4  46 9604.55 397.075  14
   1  -4  46 9234.16 401.634  18
   1  -4  46 10358.8 398.256   8
   1  -4  46 9742.76 444.289  10
  -4  -1  47 3288.27 245.989  12
   1  -4  47 3563.50 217.574  18
   1  -4  47 3856.12 248.825  10
   1  -4  47 3521.27 211.816  17
  -1   4  47 3484.06 211.125  14
  -1   4  47 3275.05 234.879  22
  -1   4  48 536.211 84.5264  14
  -1   4  48 705.846 111.206  22
   1  -4  48 575.894 104.144  10
   1  -4  48 743.102 109.304  17
   1  -4  48 520.279 86.6406  18
  -4  -1  48 766.079 121.831  12
  -4  -1  48 590.163 88.0679  16
  -4  -1  49 2203.76 193.921  12
   1  -4  49 2052.73 159.684  18
   1  -4  49 2004.93 172.910  10
   1  -4  49 2350.43 166.133  17
  -1   4  49 2078.57 179.608  22
  -1   4  49 1848.35 148.000  14
  -4  -1  50 4906.69 287.720  12
   1  -4  50 4926.33 251.253  18
   1  -4  50 4416.62 253.314  19
   1  -4  50 5162.85 277.961  10
   1  -4  50 5276.66 250.640  17
  -1   4  50 5255.80 288.761  22
  -1   4  50 5117.73 250.166  14
   1  -4  51 13207.7 454.621  17
   1  -4  51 11968.3 467.704  19
   1  -4  51 13105.9 464.763  18
  -1   4  51 12709.7 454.658  14
   1  -4  51 13115.3 490.706  10
  -4  -1  51 12813.3 507.932  12
   1  -4  52 1445.53 124.889  17
   1  -4  52 994.561 109.022  19
   1  -4  52 1207.92 112.080  18
  -1   4  52 1100.77 105.946  14
   1  -4  52 1063.10 116.232  10
  -4  -1  52 1027.95 124.906  12
   1  -4  53 7528.84 299.554  17
   1  -4  53 7743.08 309.291  18
  -1   4  53 7551.00 301.620  14
   1  -4  53 7500.65 324.633  10
  -4  -1  53 7327.54 339.815  12
   1  -4  54 8994.47 335.157  17
   1  -4  54 9223.21 344.356  18
  -1   4  54 9355.47 339.834  14
   1  -4  54 9069.59 358.512  10
  -4  -1  54 9454.62 383.233  12
   1  -4  55 945.051 95.1199  17
   1  -4  55 1114.46 95.1451  18
  -1   4  55 941.319 88.0673  14
   1  -4  55 1031.36 104.254  10
  -4  -1  55 1138.33 115.768  12
   4   1  55 983.634 112.291  14
   1  -4  56 1686.90 116.064  17
   1  -4  56 1941.63 120.530  18
  -1   4  56 1766.49 113.588  14
   1  -4  56 1789.96 127.231  10
   4   1  56 1409.30 131.861  14
   1  -4  57 511.680 63.7246  17
   1  -4  57 573.854 63.2212  18
   1  -4  57 671.314 74.6636  10
   4   1  57 639.167 84.7793  14
   1  -4  58 1753.80 110.575  10
   1  -4  58 1769.74 104.887  18
   1  -4  58 1576.11 100.623  17
   4   1  58 1760.86 125.564  14
   1  -4  59 1316.84 91.4049  11
   4   1  59 1388.67 104.529  14
   1  -4  59 1482.69 89.4312  17
   1  -4  59 1650.79 97.2149  10
   4   1  60 4290.21 180.574  14
   1  -4  60 4517.47 163.035  17
   1  -4  60 4598.44 167.382  10
   1  -4  61 686.720 52.6320  11
   4   1  61 789.969 62.1492  14
   1  -4  61 820.754 54.0325  10
   1  -4  61 659.924 51.4435  17
   1  -4  62 5170.45 161.324  17
   2  -4 -22 19010.8 651.740  25
   2  -4 -21 1058.48 118.835  25
   2  -4 -20 636.967 97.2116  25
   2  -4 -19 1310.95 133.773  25
  -4  -2 -19 1123.45 113.753  25
   2  -4 -18 6501.98 319.119  25
  -4  -2 -18 6410.91 294.472  25
   2  -4 -17 12961.4 490.084  25
  -4  -2 -17 11744.0 453.167  25
   2  -4 -16 5681.33 293.302  25
  -4  -2 -16 5547.27 272.834  25
  -4  -2 -15 12104.7 455.585  25
  -4  -2 -14 2499.92 173.931  25
  -4  -2 -13 11551.6 438.137  25
  -4  -2 -12 6435.13 299.391  25
  -4  -2 -11 136.027 47.6957  25
   2  -4 -10 1635.54 238.037  23
  -4  -2 -10 1568.45 134.282  25
   2  -4  -9 8256.98 561.735  23
  -4  -2  -9 8677.70 362.833  25
   2  -4  -8 15355.1 833.315  23
  -4  -2  -8 17256.9 581.157  25
   2  -4  -7 9135.63 615.439  23
  -4  -2  -7 10769.6 623.573  24
  -4  -2  -7 10019.2 397.233  25
   2  -4  -6 3792.10 391.150  23
  -4  -2  -6 4060.50 377.504  24
  -4  -2  -6 4509.16 234.775  25
  -4  -2  -5-22.9162 114.131  24
  -4  -2  -5 296.361 59.0114  25
   2  -4  -5 56.3482 83.0525  23
   2  -4  -4 8220.57 594.502  23
  -4  -2  -4 8901.46 563.748  24
  -4  -2  -4 8552.99 355.413  25
   2  -4  -3 6488.63 529.108  23
  -4  -2  -3 6815.15 495.609  24
  -4  -2  -3 6559.53 301.686  25
  -4  -2  -2 607.738 83.6409  25
  -4  -2  -2 542.452 162.503  24
   2  -4  -2 723.055 181.191  23
   2  -4  -1 3499.92 393.719  23
  -4  -2  -1 3276.17 353.892  24
  -4  -2  -1 4258.49 223.371  25
   2  -4   0 2223.96 314.834  23
  -4  -2   0 2184.38 288.004  24
  -4  -2   0 2338.89 161.764  25
  -4  -2   1 3605.19 371.152  24
   2  -4   1 3825.90 414.467  23
  -4  -2   2 103.485 162.987  24
   2  -4   2 390.239 140.295  23
  -4  -2   3 6890.62 532.668  24
   2  -4   3 7113.07 583.663  23
   2  -4   4 8596.98 648.764  23
  -4  -2   4 7421.48 558.749  24
  -4  -2   4 8735.97 352.887  25
  -4  -2   5 135.972 46.5272  25
  -4  -2   5 28.1550 113.023  24
   2  -4   5 102.891 101.036  23
   2  -4   6 3175.32 397.610  23
  -4  -2   6 3990.36 405.138  24
  -4  -2   6 3995.50 216.774  25
   2  -4   7 7349.66 610.151  23
  -4  -2   7 6747.61 546.604  24
  -4  -2   7 7235.52 312.261  25
   2  -4   8 19743.4 1071.30  23
  -4  -2   8 18334.6 971.862  24
  -4  -2   8 19033.3 624.569  25
   2  -4   9 6600.69 597.904  23
  -4  -2   9 7268.67 583.454  24
  -4  -2   9 7332.12 315.248  25
   2  -4  10 1238.93 260.153  23
  -4  -2  10 1180.55 242.098  24
  -4  -2  10 1650.92 132.617  25
  -4  -2  11 57.2159 38.2295  25
  -4  -2  11 168.733 106.258  24
   2  -4  11 267.616 134.577  23
   2  -4  12 6152.20 583.064  23
  -4  -2  12 6127.69 558.431  24
  -4  -2  12 6908.37 301.332  25
   2  -4  13 9321.09 730.544  23
  -4  -2  13 9088.13 693.457  24
  -4  -2  13 9509.12 378.346  25
   2  -4  14 2182.08 354.559  23
  -4  -2  14 2029.37 149.010  25
  -4  -2  14 1633.64 299.016  24
   2  -4  15 11939.5 865.608  23
   2  -4  15 12451.6 485.767  25
  -4  -2  15 12075.0 831.321  24
  -4  -2  15 12718.7 459.878  25
   2  -4  16 5401.71 286.374  25
  -4  -2  16 5267.27 541.870  24
  -4  -2  16 5592.29 267.562  25
   2  -4  17 12212.4 476.650  25
  -4  -2  17 11709.6 842.368  24
  -4  -2  17 12154.3 450.219  25
   2  -4  18 6241.27 304.732  25
  -4  -2  18 5935.72 599.441  24
  -4  -2  18 5827.66 277.782  25
   2  -4  19 1586.99 143.173  25
  -4  -2  19 1252.66 282.329  24
  -4  -2  19 1254.33 120.938  25
   2  -4  20 585.558 201.057  23
   2  -4  20 619.849 91.5430  25
  -4  -2  20 487.251 191.493  24
   2  -4  21 1464.67 319.962  23
   4   2  21 1176.25 305.623  27
   4   2  21 1220.35 304.413  26
   2  -4  21 1466.70 138.141  25
   2  -4  22 15833.5 1066.58  23
   4   2  22 16686.8 1130.23  26
   4   2  22 16045.6 1111.60  27
   2  -4  22 17451.6 601.211  25
   2  -4  23 26991.4 1437.66  23
   4   2  23 25472.5 1454.17  26
   4   2  23 23942.7 1414.95  27
   2  -4  23 26501.0 827.708  25
   2  -4  24 14112.1 994.679  23
   4   2  24 14533.9 1056.32  26
   4   2  24 12988.1 1006.98  27
   2  -4  25 27728.7 1492.53  23
   4   2  25 25717.5 1506.67  27
   4   2  25 29146.6 1571.18  26
   4   2  26 28374.0 984.838   5
  -4  -2  26 29689.6 1000.43  13
   2  -4  26 29065.9 954.377   1
   4   2  26 26800.5 1565.08  27
   4   2  26 25468.2 1534.12  26
  -2   4  26 30039.7 960.120  22
   2  -4  26 26837.0 1494.78  23
   4   2  26 29276.1 993.090   3
  -4  -2  26 29580.5 1015.87   9
   2  -4  26 31430.6 920.152   8
  -4  -2  27 9627.26 460.532  12
   2  -4  27 9312.62 413.891  20
   2  -4  27 9018.72 367.787  17
   4   2  27 9128.24 455.513   5
  -4  -2  27 10286.9 479.164  13
   2  -4  27 9851.26 439.276   1
   4   2  27 8809.08 843.890  26
   4   2  27 9508.27 873.390  27
  -2   4  27 10181.4 443.427  22
   2  -4  27 9745.42 836.490  23
   4   2  27 8321.34 441.563   3
   2  -4  27 9689.95 399.976   8
  -4  -2  27 10168.5 488.038   9
  -4  -2  28 5654.76 341.374  12
   2  -4  28 6294.93 318.790  20
   2  -4  28 5739.12 271.883  17
   4   2  28 5362.09 339.088   5
  -4  -2  28 6191.92 359.694  13
   2  -4  28 5685.23 321.812   1
   4   2  28 5920.33 694.299  27
   4   2  28 4760.77 631.348  26
  -2   4  28 5574.34 319.808  22
   2  -4  28 6007.97 648.525  23
   4   2  28 5606.82 342.766   3
   2  -4  28 5945.92 294.757   8
  -4  -2  28 5636.13 353.194   9
  -4  -2  29 7415.90 398.358  12
   2  -4  29 7182.58 330.267  18
   2  -4  29 7443.76 362.448  20
   2  -4  29 7113.21 316.317  17
   4   2  29 6725.37 387.738   5
  -4  -2  29 8125.72 420.434  13
   2  -4  29 6788.23 363.864   1
   4   2  29 7326.86 781.322  27
   4   2  29 8019.46 809.694  26
  -2   4  29 8012.33 387.462  22
   2  -4  29 6527.76 697.071  23
   4   2  29 6897.66 392.009   3
   2  -4  29 8015.85 349.375   8
  -4  -2  29 7144.31 409.697   9
  -4  -2  30 9003.27 454.714  12
   2  -4  30 9564.86 394.508  18
   2  -4  30 10151.1 435.931  20
   2  -4  30 8608.27 367.072  17
   4   2  30 9415.17 468.449   5
  -4  -2  30 10135.0 486.279  13
   2  -4  30 9252.25 434.625   1
   4   2  30 9268.83 891.982  26
   4   2  30 8899.05 875.946  27
  -2   4  30 10145.6 448.402  22
   2  -4  30 10888.2 890.612  23
   4   2  30 8933.08 459.666   3
  -4  -2  30 8479.34 461.115   9
  -4  -2  31 6106.90 369.943  12
   4   2  31 6614.48 764.056  27
   4   2  31 5596.40 716.335  26
   2  -4  31 7347.86 369.733   1
  -2   4  31 7628.94 379.770  22
   2  -4  31 6093.28 675.761  23
   2  -4  31 6963.39 351.336  20
   2  -4  31 7127.25 327.703  18
   2  -4  31 7138.32 312.596  17
   4   2  31 6666.02 387.140   5
   4   2  31 5963.97 373.303   3
  -4  -2  31 6460.77 383.494  13
  -4  -2  31 6687.16 393.672   9
  -4  -2  32 19683.7 776.255   9
   2  -4  32 19498.0 725.033   1
   4   2  32 18910.7 1335.18  26
   4   2  32 18102.1 1305.96  27
  -2   4  32 20666.2 735.166  22
   2  -4  32 20480.3 1277.85  23
   2  -4  32 22428.1 732.642  20
   2  -4  32 20509.9 679.181  18
   2  -4  32 19289.7 649.434  17
   4   2  32 18794.3 755.427   5
  -4  -2  32 18705.5 746.472  12
  -4  -2  32 20299.2 777.306  13
   4   2  32 18318.6 751.906   3
  -4  -2  33 25746.9 938.658   9
   2  -4  33 25462.9 879.226   1
   4   2  33 21928.4 1484.35  26
   4   2  33 25375.8 1579.22  27
  -2   4  33 26923.1 895.839  22
   2  -4  33 23202.8 1402.96  23
   2  -4  33 27005.4 875.407  20
   2  -4  33 27513.2 834.890  18
   2  -4  33 24487.7 797.945  17
   4   2  33 24925.9 918.767   5
  -4  -2  33 25115.6 908.392  12
  -4  -2  33 25781.9 932.612  13
   4   2  33 25752.8 925.426   3
  -2   4  34 4364.37 285.754  22
   2  -4  34 3883.16 538.531  23
  -4  -2  34 4218.70 288.759  21
   2  -4  34 4254.08 279.524   1
   4   2  34 3545.24 577.744  26
   4   2  34 4724.49 654.910  27
   2  -4  34 4166.43 247.168  18
   2  -4  34 4493.98 275.400  20
   2  -4  34 4472.44 240.642  17
  -4  -2  34 4448.04 315.536   9
  -4  -2  34 4260.02 297.504  12
   4   2  34 4426.42 305.706   5
   4   2  34 4476.62 308.185   3
  -4  -2  35 2928.17 254.672   9
   2  -4  35 2761.40 222.363   1
   4   2  35 2423.13 475.987  26
   4   2  35 3237.33 547.203  27
  -2   4  35 3261.27 240.622  22
   2  -4  35 2474.38 431.255  23
  -4  -2  35 2417.50 218.972  21
   2  -4  35 3059.10 205.496  18
   2  -4  35 2946.19 221.433  20
   2  -4  35 2932.70 192.017  17
  -4  -2  35 2726.21 230.858  18
  -2   4  35 2996.80 197.267  14
  -4  -2  35 3002.66 249.861  12
   4   2  35 2842.13 244.146   5
   4   2  35 2972.93 252.868   3
  -4  -2  36 25030.8 916.851   9
   2  -4  36 25189.6 854.659   1
   4   2  36 23383.4 1533.67  26
   4   2  36 23410.7 1531.38  27
   2  -4  36 24471.0 1416.40  23
  -4  -2  36 24128.5 859.589  21
   2  -4  36 27096.6 859.957  20
   2  -4  36 24994.3 802.047  18
   2  -4  36 22979.8 772.867  17
  -4  -2  36 23260.2 855.185  18
  -2   4  36 24935.2 784.533  14
  -4  -2  36 23965.2 880.175  12
   4   2  36 23916.4 891.685   5
   4   2  36 25247.2 904.018   3
  -4  -2  37 27649.9 1034.12   9
   2  -4  37 30871.4 996.615   1
   4   2  37 27473.2 1691.55  26
   4   2  37 25118.0 1638.43  27
   2  -4  37 31035.0 944.713  18
   2  -4  37 32072.7 997.253  20
   2  -4  37 30772.5 926.343  17
  -4  -2  37 29531.8 1003.03  18
  -2   4  37 30580.7 925.018  14
  -4  -2  37 29732.6 1023.01  12
  -4  -2  37 28714.0 992.436  21
   2  -4  37 30375.5 1599.57  23
   4   2  37 29224.4 1032.88   5
   4   2  37 31514.1 1053.16   3
   2  -4  38 2480.64 212.922   1
   4   2  38 2436.00 499.442  26
  -4  -2  38 2761.32 227.221  21
   2  -4  38 2580.00 430.119  23
   2  -4  38 3213.01 231.206  20
   2  -4  38 3211.25 208.034  18
   2  -4  38 2889.36 192.909  17
  -4  -2  38 2576.06 224.023  18
  -2   4  38 3208.59 204.244  14
  -4  -2  38 3068.36 216.847  16
   4   2  38 2903.62 249.094   5
   4   2  38 2616.34 497.213  27
  -4  -2  38 3131.41 253.089  12
   4   2  38 3141.77 254.431   3
  -2   4  39 20452.1 684.567  14
  -4  -2  39 21688.0 723.187  16
  -4  -2  39 19528.2 741.339  21
   2  -4  39 19946.4 737.454   1
  -4  -2  39 20332.8 772.859  12
   2  -4  39 20034.8 728.104  10
   2  -4  39 21341.3 689.372  17
  -4  -2  39 20210.0 755.536  18
   2  -4  39 21953.7 707.853  18
   2  -4  40 3883.32 231.295  18
   2  -4  40 3698.25 250.960  10
  -4  -2  40 3487.69 265.601  12
   4   2  40 3717.53 297.407  14
  -4  -2  40 3604.41 252.844  21
   2  -4  40 3641.30 218.195  17
  -4  -2  40 3437.26 253.732  18
  -2   4  40 3735.01 222.057  14
  -4  -2  40 3955.61 244.794  16
   2  -4  41 1225.36 127.868  18
   2  -4  41 1203.14 145.379  10
   4   2  41 1196.56 174.880  14
  -4  -2  41 1363.74 160.436  12
  -4  -2  41 1025.76 135.195  21
   2  -4  41 1121.54 121.586  17
  -4  -2  41 1026.72 137.590  18
  -2   4  41 1187.84 124.734  14
  -4  -2  41 1181.95 133.610  16
   2  -4  42 1708.07 147.681  18
   2  -4  42 1623.04 162.384  10
  -4  -2  42 1695.85 176.668  12
   4   2  42 1454.17 189.969  14
  -4  -2  42 1386.02 153.134  21
  -4  -2  42 1547.49 161.769  18
   2  -4  42 1649.52 144.947  17
  -2   4  42 1420.14 134.088  14
  -4  -2  42 1438.06 146.168  16
   2  -4  43 4035.99 234.484  18
   2  -4  43 4124.54 259.709  10
  -4  -2  43 3785.05 266.286  12
   4   2  43 3950.30 306.025  14
  -4  -2  43 3969.55 254.884  21
  -4  -2  43 4320.50 246.781  16
  -2   4  43 4160.25 233.016  14
  -4  -2  43 3929.97 260.622  18
   2  -4  43 4508.44 238.488  17
   2  -4  44 5170.63 289.274  10
   4   2  44 4980.13 339.230  14
  -4  -2  44 4503.69 289.152  12
   2  -4  44 5249.41 267.774  18
  -4  -2  44 5036.74 267.884  16
  -2   4  44 4903.75 255.321  14
  -4  -2  44 4507.66 278.384  18
   2  -4  44 5250.33 262.487  17
   2  -4  45 8838.74 393.703  10
  -4  -2  45 8519.40 412.053  12
   4   2  45 7939.41 441.668  14
   2  -4  45 9042.49 369.640  18
  -4  -2  45 9039.96 373.410  16
  -2   4  45 8664.47 361.789  14
  -4  -2  45 7943.14 385.773  18
   2  -4  45 8980.86 363.789  17
   2  -4  46 3891.55 240.572  10
  -4  -2  46 4081.68 264.278  12
   4   2  46 3730.64 286.675  14
   2  -4  46 4609.46 236.782  18
  -4  -2  46 4209.59 232.180  16
  -2   4  46 4350.55 229.637  14
   2  -4  46 4049.67 225.503  17
  -4  -2  46 4019.53 246.310  18
   2  -4  47 11097.8 440.735  10
  -4  -2  47 10658.0 457.843  12
   4   2  47 10036.4 491.960  14
   2  -4  47 10934.4 412.697  18
  -2   4  47 11123.2 413.319  14
  -4  -2  47 10245.4 429.880  18
   2  -4  47 10558.7 404.517  17
   2  -4  48 3742.12 221.130  10
   4   2  48 3399.43 254.904  14
  -4  -2  48 3344.13 228.026  12
   2  -4  48 3691.22 203.671  18
  -2   4  48 3485.38 199.669  14
   2  -4  48 3347.13 196.534  17
   2  -4  49 2765.08 184.840  10
   4   2  49 2633.72 218.659  14
  -4  -2  49 2772.75 198.518  12
   2  -4  49 2916.70 175.756  18
  -2   4  49 3071.03 179.005  14
   2  -4  49 2529.61 166.703  17
  -4  -2  50 727.228 105.542  12
   2  -4  50 525.742 85.8582  10
   4   2  50 636.433 110.160  14
   2  -4  50 665.265 83.7375  18
   2  -4  50 639.908 94.4171  19
   2  -4  50 612.673 84.9452  17
  -2   4  50 715.304 86.6770  14
   2  -4  51 3694.59 202.318  10
   4   2  51 3516.13 239.975  14
  -4  -2  51 3792.69 219.762  12
   2  -4  51 3580.21 188.628  18
   2  -4  51 3493.44 210.108  19
   2  -4  51 3555.66 189.645  17
  -2   4  51 3656.94 192.447  14
  -4  -2  52 2683.40 179.019  12
   4   2  52 2923.23 208.638  14
   2  -4  52 3172.61 167.726  18
   2  -4  52 2816.97 179.600  19
   2  -4  52 2665.13 165.559  10
   2  -4  52 2644.27 159.089  17
  -4  -2  53 5496.86 257.538  12
   4   2  53 4837.78 270.297  14
   2  -4  53 5457.12 229.380  18
   2  -4  53 5188.47 246.977  19
   2  -4  53 5097.66 232.717  10
   2  -4  53 5230.02 226.497  17
   2  -4  54 1346.34 106.446  10
   4   2  54 1296.62 129.189  14
   2  -4  54 1461.41 117.392  19
   2  -4  54 1448.29 103.417  18
  -4  -2  54 1360.59 108.770   8
   2  -4  54 1285.98 102.964  17
   4   2  55 6898.05 311.805  14
   2  -4  55 7279.17 269.799  10
   2  -4  55 7559.26 268.698  17
   2  -4  55 6850.54 279.573  19
   2  -4  56 2759.59 137.300  10
   2  -4  56 2661.90 135.892  17
   4   2  56 2646.90 168.752  14
   2  -4  56 2796.42 148.470  19
   4   2  57 2248.06 143.592  14
   2  -4  57 2296.07 114.387  10
   2  -4  57 2191.41 116.134  17
   4   2  58 691.097 74.0990  14
   2  -4  58 647.731 57.2480  17
   2  -4  58 570.664 51.6799  10
   2  -4  59 2268.96 111.120  11
   4   2  59 2241.22 121.580  14
   2  -4  59 2259.37 101.205  17
   2  -4  60 5529.69 178.086  17
   4   2  60 5327.68 196.863  14
  -4  -3 -39 2140.80 190.633   7
  -4  -3 -38 10807.5 483.411   7
  -4  -3 -37 5195.17 314.419   7
  -4  -3 -36 5271.24 321.261   7
  -4  -3 -35 2074.42 200.002   7
  -4  -3 -34 5627.84 338.121   7
  -4  -3 -33 60197.7 1768.27   7
  -4  -3 -32 3164.80 251.617   7
  -4  -3 -31 853.291 135.045   7
  -4  -3 -30 3977.26 283.233   7
  -4  -3 -29 945.467 143.820   7
  -4  -3 -28 2274.26 212.711   7
  -4  -3 -27 128.700 73.1092   7
   3  -4 -23 6885.02 343.552  25
  -4  -3 -22 13724.2 507.240  25
   3  -4 -22 13996.0 544.003  25
  -4  -3 -21 2631.44 184.579  25
  -4  -3 -20 7754.59 348.967  25
  -4  -3 -19 340.102 72.5442  25
  -4  -3 -18 2719.06 190.700  25
  -4  -3 -17 3251.24 212.539  25
  -4  -3 -16 850.722 110.645  25
  -4  -3 -15 111076. 2922.75  25
  -4  -3 -14 16264.3 584.135  25
  -4  -3 -13 46081.8 1336.62  25
  -4  -3 -12 3481.42 350.333  24
  -4  -3 -12 3340.91 215.732  25
  -4  -3 -11 32807.6 1267.62  24
  -4  -3 -11 31126.3 974.676  25
  -4  -3 -10 8275.80 542.271  24
  -4  -3 -10 6963.66 338.440  25
  -4  -3  -9 82936.3 2568.48  24
  -4  -3  -9 84133.4 2230.38  25
   3  -4  -9 76306.7 2615.46  23
  -4  -3  -8 8058.96 541.157  24
  -4  -3  -8 8694.94 381.174  25
   3  -4  -8 8695.72 624.015  23
  -4  -3  -7 973.783 193.262  24
  -4  -3  -7 1464.48 139.483  25
   3  -4  -7 1363.40 248.343  23
  -4  -3  -6 12346.3 708.452  24
  -4  -3  -6 13666.3 509.547  25
   3  -4  -6 12612.6 798.608  23
  -4  -3  -5 10684.6 650.306  24
  -4  -3  -5 11808.4 461.579  25
   3  -4  -5 10476.0 723.926  23
  -4  -3  -4 6265.02 488.431  24
  -4  -3  -4 6626.42 316.383  25
   3  -4  -4 5804.65 529.868  23
  -4  -3  -3 15022.4 796.486  24
  -4  -3  -3 15215.8 559.870  25
   3  -4  -3 15531.2 908.534  23
  -4  -3  -2 852.797 108.222  25
   3  -4  -2 914.575 222.080  23
  -4  -3  -1 52815.2 1894.15  24
  -4  -3  -1 56830.3 1564.13  25
   3  -4  -1 53458.3 2063.61  23
  -4  -3   0 120.788 58.4737  25
   3  -4   0 73.2691 107.915  23
  -4  -3   1 54023.7 1915.29  24
   3  -4   1 55125.5 2098.20  23
  -4  -3   2 553.440 193.284  24
   3  -4   2 1176.76 250.683  23
  -4  -3   3 10951.4 712.629  24
   3  -4   3 13053.0 859.972  23
  -4  -3   4 5126.35 486.489  24
  -4  -3   4 5931.79 293.582  25
   3  -4   4 6581.53 600.614  23
  -4  -3   5 9017.94 651.903  24
  -4  -3   5 9980.31 412.172  25
  -4  -3   6 12150.1 467.185  25
   3  -4   6 13552.1 904.026  23
  -4  -3   7 1945.15 307.335  24
  -4  -3   7 2368.71 173.533  25
   3  -4   7 2166.52 363.360  23
  -4  -3   8 7093.54 577.847  24
  -4  -3   8 6975.79 323.136  25
   3  -4   8 6657.09 634.558  23
  -4  -3   9 75835.7 2643.40  24
  -4  -3   9 81467.4 2156.15  25
   3  -4   9 78676.7 2847.35  23
  -4  -3  10 6942.10 587.834  24
  -4  -3  10 7643.23 341.060  25
   3  -4  10 7248.78 673.511  23
  -4  -3  11 28148.2 1329.21  24
  -4  -3  11 29379.7 902.902  25
   3  -4  11 28847.1 1471.01  23
  -4  -3  12 3132.09 402.010  24
  -4  -3  12 3148.00 204.235  25
   3  -4  12 3232.90 468.032  23
  -4  -3  13 42971.7 1771.65  24
  -4  -3  13 43969.9 1259.07  25
   3  -4  13 41120.7 1893.24  23
  -4  -3  14 15841.2 960.370  24
  -4  -3  14 15194.8 549.747  25
   3  -4  14 14301.4 1018.90  23
  -4  -3  15 101668. 3372.38  24
  -4  -3  15 102373. 2704.98  25
   3  -4  15 105588. 3565.81  23
  -4  -3  16 754.562 217.607  24
  -4  -3  16 899.004 107.789  25
   3  -4  16 974.874 266.649  23
   4   3  17 2245.20 385.822  27
   4   3  17 3248.17 452.729  26
  -4  -3  17 2779.81 188.191  25
   3  -4  17 2480.35 418.420  23
   4   3  18 2754.00 422.418  26
   4   3  18 2419.00 404.470  27
   3  -4  18 2321.69 406.253  23
  -4  -3  18 2717.85 187.966  25
  -4  -3  19 323.542 73.7753  25
   4   3  19 352.085 169.901  26
   4   3  19 529.534 202.686  27
   4   3  20 8076.50 410.426   5
   4   3  20 8266.64 414.794   3
  -4  -3  20 7394.65 338.840  25
   4   3  20 7071.04 691.672  27
   4   3  20 6649.92 664.299  26
  -4  -3  20 7228.07 346.477  16
  -4  -3  21 1692.81 182.470   9
   4   3  21 1633.86 179.246   3
  -4  -3  21 1688.42 155.673  16
  -4  -3  21 1740.02 176.596  13
   4   3  21 1283.92 296.329  26
  -4  -3  21 2044.81 160.269  25
   4   3  21 1873.86 189.931   5
   4   3  21 2298.48 395.361  27
   4   3  22 13231.1 974.693  27
   4   3  22 12398.9 942.569  26
  -4  -3  22 14186.1 517.722  25
   3  -4  22 13581.9 539.714  25
   3  -4  22 14440.1 1069.41  23
  -4  -3  22 14491.5 605.444   9
   3  -4  22 13700.6 484.712  17
  -4  -3  22 13983.3 533.655  16
   4   3  22 14484.2 599.844   5
  -4  -3  22 14496.6 587.182  13
   4   3  22 14102.0 595.347   3
   3  -4  23 6428.81 328.068  25
   3  -4  23 6731.51 713.813  23
   3  -4  23 5820.37 334.333   1
   3  -4  23 6627.93 331.828   5
  -4  -3  23 6273.36 370.083   9
   3  -4  23 6211.28 283.361  17
  -4  -3  23 6863.34 331.577  16
  -4  -3  23 6472.91 364.530  13
  -4  -3  23 6577.57 308.174  25
   4   3  23 6922.30 683.552  26
   4   3  23 6032.68 644.872  27
   3  -4  23 6082.18 322.636   3
   3  -4  24 3952.79 244.231  25
   3  -4  24 3906.27 552.660  23
   3  -4  24 3962.05 264.769   1
   3  -4  24 4139.56 253.775   5
  -4  -3  24 3975.58 287.845   9
   3  -4  24 3867.50 213.671  17
  -4  -3  24 3935.84 244.998  16
  -4  -3  24 3851.78 276.338  13
  -4  -3  24 3860.75 226.622  25
   4   3  24 4060.88 531.052  27
   4   3  24 4054.74 535.822  26
   3  -4  24 4014.92 251.963   3
  -4  -3  25 20020.0 780.955   9
   3  -4  25 19714.1 656.415  17
  -4  -3  25 20217.3 705.660  16
  -4  -3  25 21815.3 781.951  13
   3  -4  25 20665.2 747.936   1
   4   3  25 18482.9 1216.00  27
   4   3  25 20264.1 1257.61  26
   3  -4  25 19927.2 1302.36  23
   3  -4  25 20984.9 717.184   5
   3  -4  25 20707.4 715.874   3
  -4  -3  26 4341.54 304.251   9
   3  -4  26 4216.93 225.900  17
  -4  -3  26 4054.27 252.303  16
  -4  -3  26 4296.94 296.503  13
   3  -4  26 4394.15 281.921   1
   4   3  26 4557.39 572.462  27
   4   3  26 4562.33 567.481  26
   3  -4  26 3984.61 557.220  23
   3  -4  26 3808.22 246.650   5
   3  -4  26 3879.40 249.333   3
   3  -4  27 108.833 52.9189   5
   4   3  27 180.196 83.1499   5
   3  -4  27 154.476 68.8057   1
   3  -4  27 159.511 63.8316   3
   4   3  27 51.4206 214.173  27
   3  -4  27 169.548 125.853  23
  -4  -3  27 210.988 82.9106   9
   3  -4  27 131.560 54.0655  17
  -4  -3  27 191.536 70.7851  16
  -4  -3  27 187.458 86.9654  13
   4   3  27 41.5980 70.8037   3
   4   3  27-51.5377 214.660  26
  -4  -3  28 2044.53 190.381  12
   3  -4  28 1922.20 170.863   5
   4   3  28 1564.86 351.486  27
  -4  -3  28 1789.66 198.579   9
   3  -4  28 1879.83 393.645  23
  -4  -3  28 2123.26 208.575  13
   3  -4  28 1904.70 170.806   3
   4   3  28 1920.07 204.594   3
   3  -4  28 1856.73 149.508  17
  -4  -3  28 2093.44 178.721  16
   4   3  28 1779.82 380.495  26
   3  -4  28 1907.88 188.547   1
   4   3  28 1947.43 202.735   5
  -4  -3  29 302.138 91.8761  12
   4   3  29 452.687 108.300   5
   3  -4  29 462.745 88.1036   5
   4   3  29 369.797 203.876  27
   3  -4  29 228.853 191.241  23
  -4  -3  29 387.144 103.606  13
  -4  -3  29 472.696 106.117   9
   3  -4  29 295.076 65.2736  17
  -4  -3  29 369.943 92.3598  16
   3  -4  29 416.236 85.8891   3
   3  -4  29 338.522 86.6074   1
   4   3  29 106.157 177.452  26
   4   3  29 325.427 97.4724   3
   3  -4  30 3096.86 194.139  17
  -4  -3  30 3177.04 221.705  16
   3  -4  30 3321.48 246.547   1
   4   3  30 1975.92 418.540  27
  -4  -3  30 2986.88 233.802  12
   4   3  30 2200.19 441.213  26
  -4  -3  30 3446.13 273.157   9
   3  -4  30 3331.72 520.866  23
  -4  -3  31 1087.16 157.057   9
   3  -4  31 1542.79 135.658  17
  -4  -3  31 1547.84 155.829  16
   3  -4  31 1247.24 152.339   1
   4   3  31 915.696 282.941  27
  -4  -3  31 1139.97 148.098  12
   3  -4  31 1492.50 351.352  23
   4   3  31 919.762 284.183  26
   3  -4  32 2778.14 183.578  17
  -4  -3  32 2350.93 192.139  16
   3  -4  32 2317.99 210.854   1
   4   3  32 1897.12 404.260  27
  -4  -3  32 2124.97 197.544  12
   4   3  32 2231.66 427.930  26
   3  -4  32 2175.50 426.539  23
  -4  -3  32 2304.67 223.453   9
   3  -4  33 57165.7 1494.91  18
   3  -4  33 54977.5 1500.39  17
  -4  -3  33 54181.5 1543.39  16
   3  -4  33 53574.3 1596.59   1
   4   3  33 47279.4 2244.95  27
  -4  -3  33 51623.4 1570.16  12
   4   3  33 47915.9 2259.45  26
   3  -4  33 51968.4 2361.02  23
  -4  -3  33 49477.2 1598.93  21
  -4  -3  33 54461.9 1649.89   9
   3  -4  34 5315.31 259.790  18
   3  -4  34 4884.14 257.525  17
  -4  -3  34 4681.53 278.346  16
   3  -4  34 4774.08 303.640   1
   4   3  34 4728.80 604.026  27
  -4  -3  34 4519.13 290.768  12
   4   3  34 4921.88 613.664  26
   3  -4  34 4502.39 265.320  10
  -4  -3  34 5157.46 338.387   9
  -4  -3  34 4638.25 313.610  21
   3  -4  34 3734.66 571.717  23
  -4  -3  35 1982.23 174.151  16
   3  -4  35 1827.20 184.532   1
  -4  -3  35 1827.99 180.912  12
  -4  -3  35 2023.46 206.063  21
   3  -4  35 1803.45 162.239  10
  -4  -3  35 2070.21 210.854   9
   3  -4  35 1761.20 146.168  18
   3  -4  35 1993.10 156.652  17
  -4  -3  35 1680.81 186.634  18
  -4  -3  36 4780.25 274.990  16
   3  -4  36 4290.92 287.498   1
  -4  -3  36 4335.98 280.820  12
   3  -4  36 4900.83 250.230  18
  -4  -3  36 4493.97 304.674  21
   3  -4  36 5044.14 258.939  17
  -4  -3  36 4443.72 303.049  18
   3  -4  36 4542.24 265.043  10
  -4  -3  36 4545.29 317.667   9
   3  -4  37 4713.76 266.915  10
  -4  -3  37 4446.05 318.102   9
  -4  -3  37 4662.70 288.554  12
   4   3  37 4591.60 325.542  14
   3  -4  37 5036.19 253.103  18
  -4  -3  37 4380.54 298.489  21
   3  -4  37 4901.24 255.769  17
  -4  -3  37 4918.54 314.973  18
  -4  -3  37 5034.64 279.432  16
   3  -4  38 10076.2 414.360  10
  -4  -3  38 9388.69 437.408  12
   4   3  38 9674.81 494.145  14
   3  -4  38 10509.9 395.456  18
  -4  -3  38 8563.54 415.902  20
  -4  -3  38 9096.98 454.020  21
   3  -4  38 9809.26 395.970  17
  -4  -3  38 9165.99 458.717  18
  -4  -3  38 10018.9 423.125  16
   3  -4  39 1995.44 166.069  10
  -4  -3  39 2142.41 186.874  12
   4   3  39 1923.91 209.944  14
   3  -4  39 2325.99 161.368  18
  -4  -3  39 1980.76 177.751  20
  -4  -3  39 1870.17 189.413  21
   3  -4  39 2045.19 159.047  17
  -4  -3  39 2064.32 197.850  18
  -4  -3  39 2068.15 175.010  16
   3  -4  40 4489.06 253.038  10
   4   3  40 4319.77 310.458  14
  -4  -3  40 4795.96 282.227  12
   3  -4  40 4880.88 244.554  18
  -4  -3  40 3946.08 253.091  20
  -4  -3  40 4452.49 291.177  21
   3  -4  40 4850.19 251.019  17
  -4  -3  40 4309.40 288.003  18
  -4  -3  40 4842.19 266.211  16
   3  -4  41 2693.41 189.921  10
  -4  -3  41 2528.53 204.640  12
   4   3  41 2766.71 241.114  14
   3  -4  41 3182.67 187.395  18
  -4  -3  41 2762.06 220.855  21
   3  -4  41 2753.87 183.704  17
  -4  -3  41 2808.17 225.706  18
  -4  -3  41 2982.99 203.896  16
  -4  -3  42 164.643 63.0010  16
  -4  -3  42 249.710 75.7426  12
   4   3  42 203.917 85.7305  14
  -4  -3  42 209.361 71.6766  21
  -4  -3  42 160.197 67.5656  18
   3  -4  42 204.084 64.5723  17
   3  -4  42 283.345 64.0766  18
   3  -4  42 140.791 59.2426  10
   3  -4  43 3732.66 211.816  10
  -4  -3  43 2809.39 208.375  12
   4   3  43 3198.23 252.605  14
   3  -4  43 3506.29 197.344  18
  -4  -3  43 3331.12 232.558  21
  -4  -3  43 3454.17 211.449  16
   3  -4  43 3644.64 206.595  17
  -4  -3  43 3243.76 235.387  18
   4   3  44 1699.64 180.486  14
  -4  -3  44 1558.53 147.544  12
   3  -4  44 1856.04 136.039  18
  -4  -3  44 1405.37 148.177  21
   3  -4  44 1551.20 132.951  17
  -4  -3  44 1488.17 156.717  18
   3  -4  44 1542.05 133.317  10
   4   3  45 1069.49 144.488  14
  -4  -3  45 908.896 115.853  12
   3  -4  45 1122.27 106.204  18
  -4  -3  45 1087.74 126.818  21
   3  -4  45 894.064 104.873  17
  -4  -3  45 869.394 118.269  18
   3  -4  45 952.988 104.510  10
   3  -4  46 9503.88 366.361  10
  -4  -3  46 9640.47 392.426  12
   4   3  46 9458.60 444.824  14
   3  -4  46 10555.9 370.737  18
  -4  -3  46 9885.58 411.962  21
  -3   4  46 8596.96 393.998  15
  -4  -3  46 9046.45 406.275  18
   3  -4  46 9693.95 369.779  17
   3  -4  47 1726.95 128.204  10
  -3   4  47 1663.28 150.058  15
   3  -4  47 1797.29 134.795  17
  -4  -3  47 1598.10 147.673  18
  -4  -3  47 1951.70 149.664  12
   4   3  47 1545.44 162.183  14
   3  -4  48 3785.43 194.632  10
  -3   4  48 3776.41 224.812  15
   3  -4  48 4430.31 211.514  17
  -4  -3  48 3849.64 227.257  18
  -4  -3  48 4466.56 226.058  12
   4   3  48 4313.43 263.852  14
   3  -4  49 6885.07 272.105  10
  -4  -3  49 7413.66 300.247  12
   4   3  49 6898.13 340.659  14
  -3   4  49 6274.02 298.815  15
  -4  -3  49 6432.16 303.834  18
   3  -4  49 7763.83 291.365  17
   4   3  50 53.2088 52.2303  14
   3  -4  50 22.1274 35.8602  10
   3  -4  50-40.5094 57.2001  17
  -4  -3  50-33.3559 45.1664  18
  -4  -3  50 6.69506 44.0860   8
   4   3  51 10660.7 424.725  14
   3  -4  51 10531.5 349.466  10
   3  -4  51 11356.0 370.518  17
  -4  -3  51 9978.69 385.753   8
   4   3  52 610.235 93.5629  14
  -4  -3  52 705.938 84.1001   8
   3  -4  52 756.227 70.2381  10
   3  -4  52 809.377 78.0189  17
   3  -4  53 7800.61 260.920  10
   4   3  53 7924.12 329.331  14
   3  -4  53 8576.07 317.556  19
  -4  -3  53 8124.31 305.521   8
   3  -4  53 8702.06 290.984  17
   4   3  53 7867.71 330.847  22
   4   3  54 3182.02 180.776  22
   3  -4  54 3549.04 155.165  17
   3  -4  54 3277.77 169.250  19
  -4  -3  54 3334.63 164.966   8
   4   3  54 3204.43 181.267  14
   4   3  55 273.020 56.5534  14
   4   3  55 317.249 56.6832  22
   3  -4  55 376.290 48.1503  17
   3  -4  55 274.192 48.1241  19
  -4  -3  55 390.319 53.4502   8
   4   3  56 1671.21 109.447  22
   3  -4  56 1648.45 101.599  19
   4   3  56 1686.53 110.372  14
   3  -4  57 504.909 50.6278  11
   3  -4  57 652.329 56.5559  19
   4   3  57 534.489 56.4352  14
   3  -4  58 347.865 36.9392  11
   4   3  58 347.856 40.3969  14
   3  -4  58 424.255 40.7937  19
  -4  -4 -38 20809.3 729.166   7
  -4  -4 -37 10967.8 476.319   7
  -4  -4 -36 5220.56 310.198   7
  -4  -4 -35 4511.72 291.507   7
  -4  -4 -34 4623.37 298.008   7
  -4  -4 -33 832.496 132.026   7
  -4  -4 -32 4167.82 289.209   7
  -4  -4 -31 2484.58 224.768   7
  -4  -4 -30 380.604 100.571   7
  -4  -4 -29 10231.2 491.563   7
  -4  -4 -28 6655.67 383.056   7
  -4  -4 -27 11721.4 538.573   7
  -4  -4 -26 12390.9 559.708   7
  -4  -4 -25 5209.83 336.010   7
  -4  -4 -24 1045.47 153.238   7
  -4  -4 -23 444.163 82.9908  25
  -4  -4 -23 583.515 115.645   7
  -4  -4 -22 8128.68 432.035   7
  -4  -4 -22 8038.45 369.524  25
  -4  -4 -21 24566.5 879.534   7
  -4  -4 -21 23552.9 793.546  25
  -4  -4 -20 15699.9 658.957   7
  -4  -4 -20 16447.9 602.432  25
  -4  -4 -19 8590.54 447.727   7
  -4  -4 -19 8603.82 392.731  25
  -4  -4 -18 33967.4 1142.03   7
  -4  -4 -18 34937.2 1074.26  25
  -4  -4 -17 32710.9 1100.39   7
  -4  -4 -17 32867.2 1034.65  25
  -4  -4 -16 8095.52 434.634   7
  -4  -4 -16 8881.63 403.889  25
  -4  -4 -15 29430.4 1022.50   7
  -4  -4 -15 30802.4 977.080  25
  -4  -4 -14 74249.3 2133.69   7
  -4  -4 -14 75244.8 2080.05  25
  -4  -4 -13 4433.01 306.373   7
  -4  -4 -13 4948.01 288.266  25
  -4  -4 -12 4976.31 322.229   7
  -4  -4 -12 5245.54 297.973  25
  -4  -4 -11 9612.68 472.348   7
  -4  -4 -11 9860.21 441.605  25
  -4  -4 -10 2836.61 238.427   7
  -4  -4 -10 3018.18 222.384  25
  -4  -4  -9 10075.0 449.992  25
  -4  -4  -8 1101.14 135.171  25
  -4  -4  -7 10249.9 451.771  25
  -4  -4  -6 39564.8 1199.95  25
   4  -4  -6 36516.9 1631.66  23
  -4  -4  -5 6785.91 349.730  25
   4  -4  -5 6250.66 595.349  23
  -4  -4  -4 10426.3 453.503  25
   4  -4  -4 8602.83 717.094  23
  -4  -4  -3 19425.0 691.280  25
   4  -4  -3 17435.4 1071.13  23
  -4  -4  -2 27075.7 878.458  25
   4  -4  -2 22737.2 1270.08  23
  -4  -4  -1 23417.1 797.397  25
   4  -4  -1 21653.2 1237.78  23
  -4  -4   0 11329.3 475.960  25
   4  -4   0 9387.30 781.035  23
   4  -4   1 21901.3 1239.42  23
   4  -4   2 23503.4 1298.63  23
   4  -4   3 18699.8 1144.20  23
   4  -4   4 9114.78 793.924  23
   4  -4   5 8053.18 744.039  23
  -4  -4   5 7834.84 376.097  25
   4  -4   6 31646.3 1627.31  23
  -4  -4   6 34404.2 1063.20  25
   4  -4   7 8276.37 766.211  23
  -4  -4   7 10044.2 436.736  25
  -4  -4   8 1080.48 133.719  16
  -4  -4   8 1480.78 149.761  25
   4  -4   8 1294.45 310.041  23
   4  -4   9 10324.4 865.499  23
  -4  -4   9 9463.40 420.628  16
  -4  -4   9 9589.13 424.150  25
   4  -4  10 2518.59 203.582   1
   4  -4  10 2520.65 425.501  23
  -4  -4  10 2511.75 195.345  16
  -4  -4  10 2851.42 206.909  25
   4  -4  11 11630.2 484.201   1
   4  -4  11 10369.5 463.299   3
  -4  -4  11 9960.65 446.543  25
   4  -4  11 11264.7 475.111   5
  -4  -4  11 10052.9 443.434  16
   4  -4  11 11345.0 923.074  23
   4  -4  12 4471.66 280.302   1
   4  -4  12 4309.21 273.794   3
  -4  -4  12 3917.87 252.926  25
   4  -4  12 4572.99 277.798   5
  -4  -4  12 4449.76 269.637  16
   4  -4  12 4887.59 600.646  23
   4  -4  13 4870.59 298.541   1
   4  -4  13 5627.25 311.113   3
  -4  -4  13 5189.84 288.513  25
   4  -4  13 5356.07 305.952   5
  -4  -4  13 4371.53 275.444  16
   4  -4  13 5937.09 677.523  23
   4  -4  14 67484.1 1870.31   3
   4  -4  14 65568.2 1859.38   5
   4  -4  14 66572.4 1873.83   1
   4  -4  14 60631.6 2623.99  23
  -4  -4  14 64360.7 1834.04  25
   4  -4  15 28409.7 952.059   3
   4  -4  15 28404.6 950.926   5
   4  -4  15 29749.3 974.655   1
  -4  -4  15 29890.6 934.806  25
   4  -4  15 29111.8 1612.07  23
   4  -4  16 8477.73 416.464   1
   4  -4  16 8487.89 407.130   3
  -4  -4  16 8630.39 389.352  25
   4  -4  16 8677.91 408.021   5
   4  -4  16 8249.04 336.048  17
   4  -4  16 8347.33 825.027  23
   4  -4  17 30885.2 942.273  17
  -4  -4  17 33130.2 1016.86  25
   4  -4  17 33805.4 1052.60   3
   4  -4  17 32943.0 1058.51   1
  -4  -4  17 32372.6 1057.50   9
   4  -4  17 30153.6 1687.42  23
   4  -4  17 33372.6 1048.72   5
   4  -4  18 34285.5 1801.87  23
   4  -4  18 33479.6 979.275  17
  -4  -4  18 32325.9 1047.34  16
   4  -4  18 34122.9 1093.59   1
   4  -4  18 34038.8 1079.00   3
  -4  -4  18 34251.8 1096.26   9
  -4  -4  18 33263.2 1038.32  25
   4  -4  18 34189.9 1078.80   5
   4  -4  19 6809.77 299.703  17
  -4  -4  19 6933.90 349.976  16
   4  -4  19 6790.98 370.867   1
   4  -4  19 7322.86 368.300   3
  -4  -4  19 6772.83 334.958  25
   4  -4  19 6987.63 362.202   5
  -4  -4  19 6278.55 363.326   9
   4  -4  19 7288.62 778.097  23
   4  -4  20 15360.7 528.472  17
  -4  -4  20 14747.2 582.533  16
   4  -4  20 15503.7 621.341   1
   4  -4  20 15730.2 607.715   3
  -4  -4  20 15238.0 571.226  25
   4  -4  20 16281.0 611.578   5
  -4  -4  20 14772.1 617.396   9
   4  -4  20 15553.4 1174.28  23
  -4  -4  21 21730.3 776.175  16
   4  -4  21 22773.7 819.010   1
   4  -4  21 23310.7 804.897   3
   4  -4  21 22754.0 719.994  17
  -4  -4  21 23197.5 767.948  25
   4  -4  21 24122.6 811.002   5
  -4  -4  21 22943.6 830.590   9
  -4  -4  22 9107.58 417.349  16
   4  -4  22 9545.96 450.399   1
   4  -4  22 9073.69 427.277   3
   4  -4  22 9368.49 430.702   5
  -4  -4  22 9382.83 403.348  25
   4  -4  22 8472.80 359.864  17
  -4  -4  22 9377.16 457.674   9
  -4  -4  23 492.989 103.962  16
   4  -4  23 535.790 98.9601   5
  -4  -4  23 695.895 130.743   9
   4  -4  23 678.218 92.0754  17
  -4  -4  23 731.505 105.523  25
   4  -4  23 544.207 111.139   1
   4  -4  23 643.950 109.916   3
   4  -4  24 984.135 307.190  23
   4  -4  24 964.862 131.576   5
  -4  -4  24 963.745 142.754   9
   4  -4  24 1073.60 111.306  17
  -4  -4  24 1194.57 143.972  16
   4  -4  24 958.650 136.665   1
  -4  -4  24 1107.59 124.142  25
   4  -4  24 949.062 133.065   3
  -4  -4  25 5743.19 291.225  25
   4  -4  25 5788.86 275.499  17
  -4  -4  25 5631.21 314.446  16
   4  -4  25 5373.13 329.550   1
   4  -4  25 5525.90 308.780  25
   4  -4  25 5776.61 326.285   3
  -4  -4  25 5391.04 337.920   9
   4  -4  25 5739.63 325.998   5
   4  -4  25 5000.53 669.540  23
   4  -4  26 12095.6 1028.69  23
   4  -4  26 11225.5 487.675   3
  -4  -4  26 11454.5 519.346   9
   4  -4  26 10627.3 478.558   5
  -4  -4  26 11346.7 479.006  16
   4  -4  26 10589.9 420.008  17
   4  -4  27 10170.5 959.993  23
   4  -4  27 10197.4 462.999   3
  -4  -4  27 10448.3 497.776   9
   4  -4  27 10325.7 463.882   5
  -4  -4  27 10197.8 450.609  16
   4  -4  27 10841.4 414.177  17
   4  -4  28 5089.79 672.898  23
   4  -4  28 5576.59 317.052   3
  -4  -4  28 5555.02 345.079   9
   4  -4  28 5479.68 314.909   5
  -4  -4  28 5883.63 319.031  16
   4  -4  28 5588.13 274.485  17
   4  -4  29 7351.46 815.149  23
   4  -4  29 8132.42 397.691   5
  -4  -4  29 8028.84 386.624  16
  -4  -4  29 8981.71 448.683   9
   4  -4  29 8565.45 355.532  17
   4  -4  29 7977.67 396.623   3
  -4  -4  30 857.400 121.218  16
   4  -4  30 785.579 97.9351  17
   4  -4  30 690.507 111.069   5
  -4  -4  30 745.728 128.597   9
   4  -4  30 845.734 120.997   3
   4  -4  30 832.820 127.847   1
   4  -4  31 3028.45 240.877   1
   4  -4  31 2659.69 209.459   5
  -4  -4  31 3392.76 263.281   9
  -4  -4  31 2755.06 244.015  21
   4  -4  31 2885.41 217.244   3
  -4  -4  31 2849.61 215.210  16
   4  -4  31 3304.02 199.022  17
   4  -4  32 4288.49 262.383   3
   4  -4  32 3988.02 255.112   5
   4  -4  32 4033.90 276.949   1
  -4  -4  32 3753.06 285.834  21
   4   4  32 3911.90 279.283  14
   4  -4  32 4333.66 232.978  17
  -4  -4  32 3880.35 251.300  16
  -4  -4  33 632.546 109.078  16
  -4  -4  33 493.491 111.793  21
   4  -4  33 435.233 86.7226   5
   4   4  33 365.789 92.9234  14
   4  -4  33 752.039 108.641   3
   4  -4  33 538.384 85.7562  17
   4   4  34 4207.19 286.902  14
  -4  -4  34 3990.12 286.707  21
  -4  -4  34 3711.53 245.604  16
   4  -4  34 4284.10 229.856  17
   4  -4  34 4192.92 255.926   3
   4  -4  34 3971.81 250.184   5
   4  -4  35 3212.77 196.499  17
  -4  -4  35 3179.87 219.652  16
  -4  -4  35 3061.51 245.574  18
  -4  -4  35 2880.20 242.561  21
   4   4  35 3041.72 240.166  14
   4  -4  36 4841.03 244.871  17
  -4  -4  36 4845.41 271.788  16
  -4  -4  36 4516.71 299.147  18
  -4  -4  36 3921.88 284.734  21
   4   4  36 4923.89 305.462  14
  -4  -4  37 10032.9 474.420  18
   4  -4  37 10205.0 397.836  17
  -4  -4  37 10262.9 426.998  16
  -4  -4  37 9788.41 470.778  21
   4   4  37 9722.95 459.720  14
   4  -4  38 18461.7 588.973  17
  -4  -4  38 18318.7 620.383  16
  -4  -4  38 15929.4 657.291  18
   4   4  38 16655.7 655.116  14
  -4  -4  38 16440.2 664.034  21
  -4  -4  39 6600.13 342.281  20
   4  -4  39 7074.74 307.126  17
  -4  -4  39 7069.28 371.882  18
  -4  -4  39 7473.55 333.795  16
   4   4  39 6767.07 361.148  14
  -4  -4  39 6809.58 367.313  21
  -4  -4  40 857.039 115.434  20
  -4  -4  40 876.951 127.933  18
  -4  -4  40 881.659 108.948  16
   4  -4  40 942.902 103.373  17
   4   4  40 822.137 125.222  14
  -4  -4  40 889.659 127.161  21
  -4  -4  41 14128.4 535.739  20
   4   4  41 14056.2 558.642  14
  -4  -4  41 14146.3 565.164  21
   4  -4  41 15179.0 500.698  17
  -4  -4  41 13401.4 556.397  18
  -4  -4  42 13818.4 540.110  21
   4   4  42 13789.1 535.643  14
  -4   4  42 12501.4 511.054  15
   4  -4  42 14189.1 474.244  17
  -4  -4  42 13088.7 535.865  18
  -4  -4  43 8479.82 386.127  21
   4  -4  43 8674.99 332.413  17
  -4  -4  43 8164.90 383.672  18
   4   4  43 8346.44 380.218  14
  -4   4  43 7932.73 366.842  15
   4   4  44 124.388 61.0500  14
  -4  -4  44 128.023 55.8455  21
  -4  -4  44 148.449 64.5752  18
   4  -4  44 173.314 52.3428  17
   4  -4  44 71.0368 53.5398  19
  -4  -4  44 150.628 57.2806   8
  -4   4  44 160.866 59.6916  15
   4   4  45 2621.26 183.472  14
  -4  -4  45 2523.84 182.018  21
   4  -4  45 2378.50 170.377  19
  -4  -4  45 2456.32 173.255   8
   4  -4  45 2303.23 146.183  17
  -4  -4  45 2428.73 179.660  18
  -4   4  45 2584.29 179.387  15
   4   4  46 7506.77 329.576  14
   4  -4  46 7612.91 323.760  19
  -4  -4  46 6932.21 313.395   8
   4  -4  46 7711.31 293.224  17
  -4  -4  46 7262.57 330.799  18
  -4   4  46 7382.36 325.664  15
   4   4  47 3423.25 200.652  14
   4  -4  47 3687.34 203.195  19
  -4  -4  47 3103.50 189.932   8
  -4   4  47 3816.85 209.015  15
   4  -4  47 3761.49 180.262  17
  -4  -4  47 3445.45 204.600  18
  -4  -4  48 688.361 89.2335  18
   4  -4  48 690.118 85.8533  19
   4   4  48 565.946 84.3661  14
  -4   4  48 676.413 85.5224  15
   4  -4  49 7372.24 293.018  19
  -4  -4  49 7086.90 293.805  18
   4   4  49 6637.14 310.454  22
  -4   4  49 7184.43 291.728  15
   4   4  49 6981.61 286.675  14
   4  -4  50 9139.47 334.207  19
  -4   4  50 9306.88 333.342  15
   4   4  50 8649.89 324.487  14
  -4  -4  50 8911.66 334.555  18
   4   4  51 5500.72 223.735  14
  -4  -4  51 5177.71 225.799  18
   4  -4  52 325.163 52.3307  19
  -4  -4  52 286.790 51.6943   8
   4   4  52 202.314 42.2632  14
  -4  -4  52 259.573 44.9069  18
  -4  -4  53 2945.02 137.387   8
   4  -4  53 2995.84 139.933  19
   4  -4  54 3775.25 144.844  11
  -4  -4  54 4189.59 164.250   8
   4   4  55 4222.27 168.612  22
   4  -4  55 4474.60 160.042  19
  -4  -4  55 3998.51 151.251   8
  -4  -5 -37 1816.60 154.626   7
  -4  -5 -36 3397.26 225.579   7
  -4  -5 -35 11508.7 474.696   7
  -4  -5 -34 196.883 74.0054   7
  -4  -5 -33 18037.4 670.437   7
  -4  -5 -32 3180.84 238.081   7
  -4  -5 -31 16323.5 639.922   7
  -4  -5 -30 2761.53 228.504   7
  -4  -5 -29 1821.04 190.640   7
  -4  -5 -28 7329.84 398.064   7
  -4  -5 -27 5498.82 339.901   7
  -4  -5 -26 2951.39 247.936   7
  -4  -5 -25 1979.57 203.669   7
  -4  -5 -24 507.371 87.8225  25
  -4  -5 -24 521.795 117.059   7
  -4  -5 -23 1735.83 160.101  25
  -4  -5 -23 2040.21 210.337   7
  -4  -5 -22 1711.93 163.094  25
  -4  -5 -22 1708.45 197.879   7
   4   5 -22 2153.96 200.212   4
  -4  -5 -21 1171.01 138.385  25
   4   5 -21 1304.73 163.058   4
  -4  -5 -21 1128.63 158.918   7
   4   5 -20 1653.67 184.078   4
  -4  -5 -20 1447.75 180.351   7
  -4  -5 -20 1792.81 171.972  25
  -4  -5 -19 7801.91 426.340   7
  -4  -5 -19 7464.53 376.004  25
  -4  -5 -18 1245.67 167.450   7
  -4  -5 -18 1186.34 144.034  25
  -4  -5 -17 14992.0 646.914   7
  -4  -5 -17 15484.9 605.042  25
  -4  -5 -16 8058.93 439.531   7
  -4  -5 -16 7955.70 399.898  25
  -4  -5 -15 562.063 120.683   7
  -4  -5 -15 476.865 103.504  25
  -4  -5 -14 5192.67 344.000   7
  -4  -5 -14 5230.37 314.168  25
  -4  -5 -13 10143.4 500.594   7
  -4  -5 -13 9618.28 458.191  25
  -4  -5 -12 21654.2 841.554   7
  -4  -5 -12 23232.3 815.815  25
  -4  -5 -11 2753.92 247.467   7
  -4  -5 -11 2527.15 220.235  25
  -4  -5 -10 20253.4 799.152   7
  -4  -5 -10 21167.9 769.481  25
  -4  -5  -9 15149.2 652.710   7
  -4  -5  -9 15671.3 627.570  25
  -4  -5  -8 9673.50 462.693  25
  -4  -5  -7 10365.4 482.568  25
  -4  -5  -6 6691.12 370.661  25
  -4  -5  -5 40001.7 1259.08  25
  -4  -5  -4 29890.3 1076.94   7
   5  -4  -4 32888.4 1055.15   3
  -4  -5  -4 32812.4 1063.21  25
  -4  -5  -3 1177.15 169.445   7
  -4  -5  -3 1294.90 163.903  25
   5  -4  -3 1475.03 172.120   5
   5  -4  -3 1403.16 169.322   3
  -4  -5  -2 64093.5 1927.97   7
   5  -4  -2 66550.2 1888.33   5
  -4  -5  -2 65720.6 1891.84  25
   5  -4  -2 59922.3 2491.64  23
   5  -4  -2 67143.1 1892.42   3
  -4  -5  -1 37017.9 1232.20   7
   5  -4  -1 38702.6 1201.38   5
  -4  -5  -1 38203.5 1206.24  25
   5  -4  -1 38191.6 1199.73   3
  -4  -5   0 82338.0 2406.89   7
  -4  -5   0 85265.5 2374.68  25
   5  -4   0 80546.6 3060.55  23
   5  -4   0 86975.8 2377.81   3
   5  -4   0 87829.3 2378.23   5
   5  -4   1 37026.2 1176.71   5
   5  -4   1 38080.6 1185.53   3
  -4  -5   1 36693.9 1215.44   7
   5  -4   2 55671.8 2401.33  23
  -4  -5   2 60054.6 1781.03   7
   5  -4   2 58083.5 1735.13   3
   5  -4   2 61571.5 1748.25   5
  -4  -5   3 942.422 137.482  16
   5  -4   3 1029.02 146.752   3
   5  -4   3 1176.76 152.780   5
  -4  -5   3 1085.39 158.041   7
   5  -4   3 1157.27 142.153   1
   5  -4   3 777.838 252.886  23
  -4  -5   4 31283.6 1056.79  16
   5  -4   4 34516.2 1091.81   5
   5  -4   4 30629.8 1653.17  23
   5  -4   4 33909.6 1061.89   1
   5  -4   4 35053.2 1097.02   3
  -4  -5   4 32672.3 1112.25   7
  -4  -5   5 37885.6 1204.36  16
   5  -4   5 39893.1 1230.34   5
   5  -4   5 34550.7 1815.00  23
  -4  -5   5 39541.0 1220.86  25
   5  -4   5 39502.9 1203.77   1
   5  -4   5 39287.6 1228.87   3
  -4  -5   5 37370.1 1240.98   7
  -4  -5   6 4802.57 303.768  16
   5  -4   6 5604.20 328.494   5
   5  -4   6 4787.32 606.276  23
  -4  -5   6 4774.29 303.938  25
   5  -4   6 5338.04 309.646   1
   5  -4   6 5202.54 317.064   3
  -4  -5   6 5355.51 336.016   7
  -4  -5   7 9362.30 449.369  16
   5  -4   7 9904.26 465.067   5
   5  -4   7 9940.22 887.393  23
  -4  -5   7 9779.75 459.067  25
   5  -4   7 10296.0 461.708   1
   5  -4   7 10828.6 482.261   3
  -4  -5   7 9636.18 478.354   7
  -4  -5   8 8820.94 430.655  16
   5  -4   8 9481.13 449.252   5
  -4  -5   8 9459.35 439.084  25
   5  -4   8 9712.71 440.992   1
   5  -4   8 8853.23 436.560   3
  -4  -5   8 8728.63 448.777   7
  -4  -5   9 14418.2 588.638  16
   5  -4   9 14985.2 607.887   5
   5  -4   9 13525.4 1073.62  23
  -4  -5   9 14418.4 586.921  25
   5  -4   9 15943.3 608.569   1
   5  -4   9 14824.8 610.942   3
  -4  -5   9 14349.5 611.328   7
  -4  -5  10 18397.1 696.316  16
   5  -4  10 20114.1 721.169   1
   5  -4  10 18018.8 707.063   5
  -4  -5  10 18290.6 695.231  25
   5  -4  10 18838.8 1282.79  23
  -4  -5  10 20011.5 738.869   7
   5  -4  10 18873.3 717.368   3
   5  -4  11 2393.38 449.834  23
   5  -4  11 2602.87 219.050   1
  -4  -5  11 2292.25 215.538   7
  -4  -5  11 2939.18 224.060  25
   5  -4  12 22271.5 796.423   1
  -4  -5  12 22237.8 801.101   7
  -4  -5  12 21733.9 774.379  25
   5  -4  13 9693.50 909.781  23
  -4  -5  13 8855.85 435.669   7
   5  -4  13 8823.93 435.481   1
  -4  -5  13 8988.74 424.584  25
   5  -4  14 4080.23 279.221   1
   5  -4  14 3570.97 560.382  23
   5  -4  14 4249.49 283.130   5
  -4  -5  14 3912.67 260.822  25
  -4  -5  14 4275.71 281.345   7
   5  -4  14 4209.73 282.474   3
   5  -4  15 367.067 204.409  23
  -4  -5  15 141.656 71.1300   7
  -4  -5  15 369.742 89.2438  25
   5  -4  15 415.937 90.6134   5
   5  -4  15 245.607 81.1912   1
   5  -4  15 456.239 98.2838   3
  -4  -5  16 7555.76 386.980  16
   5  -4  16 8153.09 411.055   1
  -4  -5  16 7754.49 380.248  25
   5  -4  16 7704.85 400.696   5
   5  -4  16 7414.66 826.251  23
   5  -4  16 7815.92 403.680   3
  -4  -5  16 7235.73 380.471   7
  -4  -5  17 14043.1 572.517  16
   5  -4  17 14577.3 596.972   5
   5  -4  17 14378.8 1148.52  23
  -4  -5  17 14031.4 559.494  25
  -4  -5  17 14042.8 571.652   7
   5  -4  17 14214.2 593.085   3
   5  -4  17 14471.2 597.781   1
  -4  -5  18 1193.30 148.972  16
   5  -4  18 941.256 297.999  23
   5  -4  18 1564.91 171.872   1
  -4  -5  18 1261.67 143.273  25
   5  -4  18 1477.56 167.236   5
   5  -4  18 1230.46 154.532   3
  -4  -5  18 1271.78 147.799   7
  -4  -5  19 6242.17 350.687  16
   5  -4  19 7259.32 381.122   5
   5  -4  19 6950.91 788.051  23
  -4  -5  19 7249.74 354.820  25
  -4  -5  19 6304.17 342.942   7
   5  -4  19 7144.47 383.635   1
   5  -4  19 6941.48 373.899   3
   5  -4  20 2524.65 217.819   3
  -4  -5  20 2516.05 197.438  25
  -4  -5  20 2058.26 190.288  16
   5  -4  20 2545.11 215.254   5
   4   5  20 2244.69 214.030   4
   5  -4  20 2351.57 462.083  23
   5  -4  20 2498.79 217.590   1
   5  -4  21 1313.98 158.252   3
  -4  -5  21 1341.28 144.162  25
  -4  -5  21 1280.40 151.091  16
   5  -4  21 1487.00 163.499   5
   4   5  21 1179.44 156.283   4
   5  -4  21 1146.30 333.997  23
   5  -4  21 1353.72 164.912   1
   5  -4  22 1469.18 167.359   1
   5  -4  22 1210.85 153.905   3
   5  -4  22 1299.30 155.859   5
   4   5  22 1204.19 157.383   4
  -4  -5  22 1385.60 142.310  25
  -4  -5  22 1195.41 148.591  16
   5  -4  23 1633.63 175.735   1
  -4  -5  23 1834.17 162.853  25
   5  -4  23 1575.08 171.049   3
   5  -4  23 1721.11 177.724   5
   4   5  23 1870.09 189.103   4
  -4  -5  23 1516.41 164.642  16
   5  -4  24 715.121 116.265   3
   5  -4  24 872.568 137.628   1
   4   5  24 760.844 123.757   4
  -4  -5  24 724.770 102.900  25
   5  -4  24 770.503 120.801   5
  -4  -5  24 631.732 109.221  16
  -4  -5  25 1831.27 157.315  25
  -4  -5  25 1681.24 171.415  16
   5  -4  25 1945.31 187.366   3
   4   5  25 2115.88 192.890   4
   5  -4  25 1806.38 180.429   5
   5  -4  26 2490.66 208.030   5
  -4  -5  26 2500.97 206.148  16
   5  -4  26 2142.65 196.609   3
  -4  -5  26 2210.62 218.885  21
   5  -4  27 5068.46 301.936   5
  -4  -5  27 4550.93 283.153  16
   5  -4  27 5230.37 305.306   3
  -4  -5  27 4560.14 317.885  21
   5  -4  28 6112.62 335.825   5
  -4  -5  28 6327.99 335.561  16
   5  -4  28 6220.20 338.945   3
  -4  -5  28 6265.65 372.708  21
   5  -4  29 2010.20 183.112   5
  -4  -5  29 2088.65 184.589  16
   5  -4  29 2152.27 189.582   3
  -4  -5  29 1871.94 195.514  21
  -4  -5  30 3505.34 268.137  21
   5  -4  30 3206.43 229.696   5
  -4  -5  30 3245.31 226.925  16
   5  -4  30 3209.65 231.201   3
  -4  -5  31 15838.6 641.930  21
   5  -4  31 14839.3 587.198   5
   5  -4  31 15566.5 595.413   3
  -4  -5  31 15712.3 583.811  16
  -4  -5  32 2265.68 182.398  16
  -4  -5  32 1915.72 165.346   8
   5  -4  32 2207.69 183.778   5
  -4  -5  32 1830.79 187.310  21
   5  -4  32 1890.99 169.995   3
   5  -4  33 16239.1 593.368   3
  -5   4  33 15816.0 594.380  15
  -4  -5  33 16154.8 580.954  16
  -4  -5  33 16135.4 634.502  18
  -4  -5  33 14681.7 560.168   8
   5  -4  33 15499.8 585.551   5
  -4  -5  33 15896.3 637.226  21
  -5   4  34 175.022 73.4620  15
  -4  -5  34 87.0604 57.4044  16
  -4  -5  34 141.820 72.1099  18
  -4  -5  34 112.336 60.1375   8
  -5   4  35 9654.53 425.552  15
  -4  -5  35 9601.04 454.258  18
  -4  -5  35 10743.7 421.617  16
  -4  -5  35 10086.6 414.952   8
  -5   4  36 3593.69 232.309  15
  -4  -5  36 3680.94 256.830  18
  -4  -5  36 4279.40 232.602  16
  -4  -5  36 3551.25 221.306   8
  -4  -5  37 1598.78 143.527   8
  -5   4  37 1285.91 137.828  15
  -4  -5  38 4085.92 228.324   8
  -5   4  38 3527.37 224.838  15
   5  -4  38 3788.39 216.147  19
  -4  -5  38 3470.07 227.376  20
  -4  -5  39 1888.20 151.456   8
  -5   4  39 1831.08 156.012  15
   5  -4  39 1948.50 147.911  19
  -4  -5  39 1961.38 161.996  20
  -5   4  40 5189.99 265.987  15
  -4  -5  40 5124.20 256.603   8
   5  -4  40 5423.98 254.390  19
  -4  -5  40 4801.05 260.402  20
  -4  -5  40 5294.14 285.204  21
  -4  -5  41 281.615 67.9047   8
  -4  -5  41 227.964 59.0405  20
   5  -4  41 357.040 65.0287  19
  -4  -5  41 360.590 81.0450  21
  -4  -5  42 6031.15 275.790   8
   5  -4  42 6194.55 272.367  19
  -4  -5  42 6451.12 288.267  20
  -4  -5  42 6309.30 303.102  21
  -4  -5  43 2148.18 149.020   8
   5  -4  43 2345.75 148.714  19
   4   5  43 2290.11 165.836  22
  -4  -5  43 2264.13 165.201  21
  -4  -5  44 9745.83 356.231   8
   5  -4  44 9430.88 345.647  19
   4   5  44 9147.13 373.634  22
  -4  -5  45 287.110 57.5575   8
   5  -4  45 324.047 57.8828  19
   4   5  45 315.015 67.5556  22
  -5   4  46 9536.70 346.798  15
   5  -4  46 9608.06 333.882  19
  -4  -5  46 9877.46 343.778   8
   4   5  46 9268.78 360.289  22
  -5   4  47 3953.14 187.378  15
   5  -4  47 4326.00 183.287  19
  -4  -5  47 4201.86 187.596   8
   4   5  47 4365.40 206.517  22
  -4  -5  48 7976.78 295.339  18
  -5   4  48 8522.71 295.581  15
   5  -4  48 8170.65 281.674  19
  -4  -5  48 8404.45 290.466   8
   4   5  48 8272.57 307.698  22
  -4  -5  49 3502.96 161.745  18
  -5   4  49 3643.21 161.094  15
   4   5  49 3706.28 171.865  22
  -4  -5  49 3574.90 158.837   8
   5  -4  49 3630.39 153.289  19
  -5   4  50 5073.35 186.872  15
  -4  -5  50 4931.40 188.283  18
   5  -4  50 4793.38 177.966  19
  -4  -5  50 5331.47 188.702   8
   4   5  50 4659.75 196.480  22
   5  -4  51 1387.84 73.7293  19
  -4  -5  51 1447.06 80.0045  18
  -4  -5  51 1540.46 81.4395   8
   4   5  51 1644.24 91.7489  22
  -4  -5  52 1307.67 66.0832   8
  -3  -5 -32 2329.68 203.292   7
  -3  -5 -31 5117.82 310.722   7
  -3  -5 -30 4750.99 301.903   7
  -3  -5 -29 2820.56 233.570   7
  -3  -5 -28 11435.5 513.840   7
  -3  -5 -27 2764.26 230.765   7
  -3  -5 -26 6578.31 372.673   7
  -3  -5 -25 6203.02 359.993   7
  -3  -5 -24 2663.71 227.688   7
  -3  -5 -24 1986.75 168.713  25
  -3  -5 -23 36751.3 1158.95   7
  -3  -5 -23 33641.4 1058.56  25
  -3  -5 -22 16119.1 644.789   7
  -3  -5 -22 14614.9 566.951  25
  -3  -5 -21 17182.8 682.384   7
   3   5 -21 16657.0 656.704   4
  -5   3 -21 17670.0 971.250  24
  -3  -5 -21 16547.3 620.694  25
  -3  -5 -20 56745.7 1674.89   7
   3   5 -20 54917.1 1649.00   4
  -5   3 -20 58403.4 2082.55  24
  -3  -5 -20 54850.5 1596.59  25
  -3  -5 -19 6075.99 367.962   7
   3   5 -19 6588.20 374.557   4
  -5   3 -19 6539.76 559.228  24
  -3  -5 -19 6710.63 342.097  25
  -3  -5 -18 1519.61 179.404   7
   3   5 -18 1447.93 175.997   4
  -5   3 -18 1566.03 270.889  24
  -3  -5 -18 1389.80 151.043  25
  -3  -5 -17 9657.50 479.078   7
   3   5 -17 8871.05 463.322   4
  -5   3 -17 10598.3 712.095  24
  -3  -5 -17 10934.1 459.494  25
  -3  -5 -16 14113.1 608.525   7
   3   5 -16 14519.9 615.123   4
  -3  -5 -16 14339.6 569.711  25
  -5   3 -16 14920.8 862.956  24
  -3  -5 -15 52830.6 1609.57   7
  -3  -5 -15 53457.5 1563.69  25
  -5   3 -15 54301.3 1973.42  24
  -3  -5 -14 17950.0 712.655   7
  -3  -5 -14 18118.8 672.929  25
  -5   3 -14 18194.1 977.907  24
  -3  -5 -13 5679.95 347.512   7
  -3  -5 -13 5798.71 325.793  25
  -5   3 -13 5020.43 502.503  24
  -3  -5 -12 13964.2 610.177   7
  -5   3 -12 14824.6 866.712  24
  -3  -5 -12 15493.4 593.845  25
  -3  -5 -11 7099.94 366.629  25
  -3  -5 -11 6732.83 383.658   7
   5  -3 -11 7330.50 356.439   5
  -5   3 -11 6597.89 570.267  24
   5  -3 -11 7200.07 354.312   3
  -3  -5 -10 1155.76 141.538  25
  -3  -5 -10 1085.01 152.579   7
   5  -3 -10 894.947 118.982   5
  -5   3 -10 996.579 230.480  24
   5  -3 -10 1074.74 132.537   3
  -3  -5  -9 12240.4 519.726  25
  -3  -5  -9 11845.0 542.199   7
   5  -3  -9 12280.0 502.992   5
  -5   3  -9 11877.2 787.693  24
   5  -3  -9 12993.9 513.155   3
  -3  -5  -8 7264.91 371.372  25
  -3  -5  -8 6704.03 384.163   7
   5  -3  -8 7432.75 362.991   5
  -5   3  -8 6436.88 574.844  24
   5  -3  -8 7227.80 358.848   3
  -3  -5  -7 11539.3 493.650  25
   5  -3  -7 11266.8 473.453   5
  -3  -5  -7 10547.6 503.879   7
  -5   3  -7 10057.2 728.134  24
   5  -3  -7 11380.7 474.448   3
  -3  -5  -6 2371.96 214.981   7
  -5   3  -6 2095.71 339.051  24
  -3  -5  -6 2295.71 197.425  25
   5  -3  -6 2394.61 367.891  23
  -3  -5  -5 930.540 138.607   7
  -5   3  -5 584.155 217.709  24
  -3  -5  -5 1134.26 140.407  25
   5  -3  -5 1510.71 302.424  23
  -3  -5  -4 6652.86 353.182  25
   5  -3  -4 5677.72 588.545  23
  -5   3  -4 6715.86 614.678  24
  -3  -5  -3 3700.23 252.094  25
   5  -3  -3 3066.31 434.502  23
  -5   3  -3 2778.98 431.349  24
  -3  -5  -2 10591.7 468.077  25
   5  -3  -2 10544.3 458.168   3
   5  -3  -2 10685.6 817.914  23
  -5   3  -2 8997.57 743.488  24
   5  -3  -1 9680.28 431.521   5
  -3  -5  -1 9178.54 430.306  25
  -3  -5  -1 9475.63 461.398   7
   5  -3  -1 9224.60 426.819   3
[truncated: 501,107 more chars]
