# Supplementary material for: Crystal structure and Hirshfeld surface analysis of 3-benzyl-2-[bis(1H-pyrrol-2-yl)methyl]thiophene
Source: Acta Crystallogr E Crystallogr Commun. 2024 Jan 1;80(Pt 1):72–7. doi: 10.1107/S2056989023010800 (PMC10833363; doi:10.1107/S2056989023010800)
Supplement: Supplementary file 2 [file e-80-00072-Isup2.hkl]

data_I                                                                          
_shelx_title ' ZVSh89 in P4(3)'                                                 
_shelx_refln_list_code          4                                               
_shelx_F_calc_maximum      276.99                                               
_exptl_crystal_F_000      1344.00                                               
_reflns_d_resolution_high  0.7829                                               
                                                                                
loop_                                                                           
 _space_group_symop_operation_xyz                                               
 'x, y, z'                                                                      
 '-x, -y, z+1/2'                                                                
 '-y, x, z+3/4'                                                                 
 'y, -x, z+1/4'                                                                 
                                                                                
_cell_length_a     7.7441                                                       
_cell_length_b     7.7441                                                       
_cell_length_c    53.4131                                                       
_cell_angle_alpha  90.000                                                       
_cell_angle_beta   90.000                                                       
_cell_angle_gamma  90.000                                                       
                                                                                
_shelx_F_squared_multiplier     1.000                                           
                                                                                
loop_                                                                           
 _refln_index_h                                                                 
 _refln_index_k                                                                 
 _refln_index_l                                                                 
 _refln_F_squared_calc                                                          
 _refln_F_squared_meas                                                          
 _refln_F_squared_sigma                                                         
 _refln_observed_status                                                         
   0   6 -48        576.46        522.50        19.28 o                         
  -1   6 -47         23.64         22.32         4.00 o                         
   0   6 -47        356.16        330.56        15.44 o                         
  -1   5 -46        228.13        257.35        15.68 o                         
  -1   6 -46         28.24         37.94         5.29 o                         
  -2   6 -45         79.30         69.78         6.72 o                         
  -1   6 -45        346.60        375.56        18.08 o                         
   0   7 -45          3.17          3.17         1.85 o                         
   1   7 -45        607.10        554.17        18.63 o                         
  -2   5 -44        812.38        928.34        35.82 o                         
  -3   6 -44         50.59         49.15         4.94 o                         
  -2   6 -44         83.91         63.81         6.93 o                         
  -1   6 -44        519.08        573.49        24.81 o                         
   3   6 -44        763.93        756.00        25.11 o                         
  -1   7 -44          9.93          8.42         2.56 o                         
   0   7 -44         37.54         38.40         4.73 o                         
  -3   5 -43        151.18        150.76        11.61 o                         
  -2   5 -43        485.44        527.34        25.54 o                         
  -3   6 -43        172.52        210.61        11.54 o                         
  -2   6 -43        415.94        491.91        22.15 o                         
  -1   6 -43         67.73         65.10         8.11 o                         
   3   6 -43        271.61        282.80        13.71 o                         
   4   6 -43        280.71        238.37        10.95 o                         
  -2   7 -43        186.32        171.14         8.50 o                         
  -1   7 -43        299.55        298.56        13.78 o                         
   0   7 -43        305.75        329.18        15.28 o                         
  -3   5 -42        515.20        545.00        25.20 o                         
  -2   5 -42        139.08        126.67        12.28 o                         
  -3   6 -42         62.33         47.23         6.02 o                         
  -2   6 -42        427.57        503.33        23.26 o                         
   2   6 -42        147.59        162.59        10.90 o                         
  -2   7 -42        669.26        668.67        23.08 o                         
  -1   7 -42        316.27        342.27        15.97 o                         
   0   7 -42        300.98        345.81        16.60 o                         
  -4   5 -41        111.83        112.03         9.59 o                         
  -3   5 -41        431.00        489.16        24.36 o                         
  -2   5 -41        129.16        154.19        13.88 o                         
  -4   6 -41        181.49        186.81         9.77 o                         
  -3   6 -41         30.42         32.15         5.62 o                         
  -2   6 -41        932.33       1085.88        40.17 o                         
   2   6 -41        336.83        370.09        18.18 o                         
  -2   7 -41         41.26         48.21         5.55 o                         
  -1   7 -41        535.87        640.46        25.18 o                         
  -4   5 -40         25.25         39.75         6.39 o                         
  -3   5 -40         73.07         73.06         9.48 o                         
  -2   5 -40         90.61        102.03        11.53 o                         
  -4   6 -40         61.42         71.14         6.63 o                         
  -3   6 -40          0.65          1.14         3.58 o                         
  -2   6 -40         10.34         20.17         5.44 o                         
   5   6 -40         18.55         20.72         3.08 o                         
  -3   7 -40         65.94         66.96         5.63 o                         
  -2   7 -40         71.84         75.60         7.28 o                         
  -1   7 -40        295.72        305.82        16.49 o                         
  -3   4 -39        147.68        161.72        14.40 o                         
  -4   5 -39        159.15        168.56        13.08 o                         
  -3   5 -39         50.25         59.56         8.96 o                         
  -2   5 -39         43.27         40.60         8.10 o                         
   5   5 -39        328.92        327.09        15.26 o                         
  -4   6 -39        219.15        257.02        13.90 o                         
  -3   6 -39        555.42        580.45        26.05 o                         
  -2   6 -39        162.61        163.76        13.76 o                         
  -3   7 -39        119.96        127.94         8.50 o                         
  -2   7 -39         94.29        101.51         8.94 o                         
  -1   7 -39        384.29        441.93        21.27 o                         
   2   7 -39        451.83        434.34        16.84 o                         
   3   7 -39        101.12         98.70         6.54 o                         
   0   8 -39          2.41          0.96         1.71 o                         
   1   8 -39        684.50        673.27        21.38 o                         
  -3   4 -38        746.88        816.65        36.53 o                         
   4   4 -38       1337.33       1572.89        55.11 o                         
  -4   5 -38         84.46         82.88         9.60 o                         
  -3   5 -38         68.19         62.81         9.58 o                         
   5   5 -38        170.95        208.99        12.44 o                         
  -4   6 -38         30.84         22.72         5.04 o                         
  -3   6 -38         77.90         94.45        10.22 o                         
  -2   6 -38         33.53         41.05         7.87 o                         
  -3   7 -38         22.38         20.00         4.32 o                         
  -2   7 -38        147.57        166.61        12.00 o                         
  -1   7 -38         44.15         64.37         8.17 o                         
   2   7 -38         10.82         10.50         3.28 o                         
   3   7 -38        196.75        183.61        10.10 o                         
  -1   8 -38        205.11        206.79         9.92 o                         
   0   8 -38        276.66        289.51        12.84 o                         
   1   8 -38        525.66        555.03        19.55 o                         
  -3   4 -37        403.38        392.50        23.75 o                         
   4   4 -37        740.02        828.76        35.99 o                         
  -4   5 -37        188.38        215.45        15.79 o                         
  -3   5 -37        457.18        475.35        26.35 o                         
   4   5 -37        121.01        137.23        11.68 o                         
   5   5 -37          8.26          5.63         3.13 o                         
  -5   6 -37         86.18         88.29         6.33 o                         
  -4   6 -37        317.16        394.16        19.49 o                         
  -3   6 -37         34.65         49.81         7.92 o                         
  -2   6 -37        626.12        669.99        31.67 o                         
   1   6 -37        123.75        120.27        10.90 o                         
  -4   7 -37        180.73        184.53         8.89 o                         
  -3   7 -37        156.29        199.78        12.21 o                         
  -2   7 -37         99.53        101.95         9.72 o                         
  -1   7 -37         18.56         22.36         5.79 o                         
   2   7 -37        509.76        526.67        21.37 o                         
   3   7 -37        204.54        213.56        11.71 o                         
   4   7 -37        683.74        709.90        23.06 o                         
  -2   8 -37        296.63        268.55        10.87 o                         
  -1   8 -37        515.07        544.54        20.10 o                         
   0   8 -37         12.74         14.57         3.47 o                         
  -3   4 -36        368.18        398.24        24.27 o                         
   4   4 -36        362.25        394.41        23.44 o                         
  -4   5 -36        166.73        201.23        15.73 o                         
  -3   5 -36        948.50        960.36        41.22 o                         
   4   5 -36        229.31        256.64        17.04 o                         
   5   5 -36        156.87        174.02        12.59 o                         
  -5   6 -36         40.41         55.32         5.65 o                         
  -4   6 -36        374.68        448.23        21.87 o                         
  -3   6 -36         29.54         25.27         6.41 o                         
  -2   6 -36         40.07         59.09         9.68 o                         
   1   6 -36        109.07        121.13        11.40 o                         
  -4   7 -36        419.27        473.61        17.85 o                         
  -3   7 -36        135.12        173.47        11.81 o                         
  -2   7 -36         51.20         51.37         7.39 o                         
   2   7 -36        107.81        122.45         9.49 o                         
   3   7 -36        625.49        703.32        26.16 o                         
   4   7 -36        133.20        177.72         9.68 o                         
  -2   8 -36         10.09          9.75         2.57 o                         
  -1   8 -36        310.29        327.29        14.94 o                         
   0   8 -36        523.86        613.79        23.30 o                         
  -3   4 -35        184.90        156.71        15.11 o                         
   4   4 -35        304.22        340.85        22.02 o                         
  -4   5 -35         68.82         86.91        10.83 o                         
  -3   5 -35        596.88        616.49        31.62 o                         
   4   5 -35        794.16        869.67        35.87 o                         
   5   5 -35        543.29        593.94        26.49 o                         
  -5   6 -35          3.03          4.83         2.97 o                         
  -4   6 -35        461.56        550.11        25.48 o                         
  -3   6 -35        274.24        322.32        20.34 o                         
  -2   6 -35       2855.73       3255.07       100.31 o                         
   1   6 -35        164.33        169.54        13.61 o                         
   5   6 -35        410.43        404.91        16.11 o                         
   6   6 -35          9.92          9.69         2.01 o                         
  -4   7 -35        128.11        128.33         8.72 o                         
  -3   7 -35         89.77        102.37         9.48 o                         
  -2   7 -35        167.19        187.68        13.88 o                         
   1   7 -35        259.56        291.90        15.56 o                         
   2   7 -35        225.38        240.94        14.31 o                         
   3   7 -35        413.33        449.96        19.99 o                         
   4   7 -35        398.53        441.88        17.94 o                         
  -2   8 -35        238.57        265.40        12.49 o                         
  -1   8 -35        396.38        403.09        17.71 o                         
   0   8 -35         60.81         66.03         7.19 o                         
  -3   4 -34        358.78        425.18        25.54 o                         
   4   4 -34        291.19        349.28        22.51 o                         
  -4   5 -34        272.32        287.23        19.86 o                         
  -3   5 -34        110.49        111.42        12.91 o                         
   4   5 -34         12.09         14.87         5.59 o                         
   5   5 -34        607.75        695.89        30.09 o                         
  -5   6 -34        205.28        249.64        13.80 o                         
  -4   6 -34        194.13        182.32        14.02 o                         
  -3   6 -34        282.04        318.75        20.73 o                         
   4   6 -34        140.51        184.20        12.55 o                         
   5   6 -34         48.44         53.27         5.87 o                         
  -4   7 -34        135.51        188.54        11.33 o                         
  -3   7 -34        424.81        505.02        23.32 o                         
  -2   7 -34        185.41        178.74        14.12 o                         
   1   7 -34         94.74        101.32         9.33 o                         
   2   7 -34         70.79         63.71         7.56 o                         
   3   7 -34         99.75        105.76         9.23 o                         
   4   7 -34        447.40        525.91        20.74 o                         
  -2   8 -34        215.19        264.24        13.11 o                         
  -1   8 -34         70.37         84.79         7.95 o                         
   0   8 -34        274.34        330.67        16.60 o                         
  -3   4 -33       4183.14       4556.25       133.84 o                         
   4   4 -33         34.58         62.88         9.97 o                         
  -4   5 -33         48.22         55.76         9.33 o                         
  -3   5 -33        869.85        909.86        41.04 o                         
   4   5 -33       1237.17       1363.31        50.67 o                         
   5   5 -33        242.36        266.63        17.41 o                         
  -5   6 -33         16.24         14.61         4.25 o                         
  -4   6 -33          6.71          3.64         4.73 o                         
  -3   6 -33        202.77        230.68        17.68 o                         
   4   6 -33         34.40         42.68         6.75 o                         
   5   6 -33        626.97        674.77        25.55 o                         
  -4   7 -33        157.33        160.99        10.71 o                         
  -3   7 -33          0.95          3.75         3.62 o                         
  -2   7 -33         24.12         33.42         6.91 o                         
   1   7 -33        377.93        397.91        19.92 o                         
   2   7 -33       1182.58       1276.20        44.15 o                         
   3   7 -33        222.23        268.21        15.55 o                         
   4   7 -33        101.56         91.68         7.93 o                         
   5   7 -33         67.38         64.25         4.77 o                         
  -3   8 -33        214.03        213.66        10.14 o                         
  -2   8 -33        296.71        348.87        16.25 o                         
  -1   8 -33        216.76        249.79        14.24 o                         
  -3   4 -32        225.97        239.08        19.01 o                         
   3   4 -32         72.66         68.86         9.92 o                         
   4   4 -32        341.49        314.87        21.85 o                         
  -4   5 -32         89.28         97.69        12.13 o                         
  -3   5 -32       1517.49       1551.06        59.39 o                         
   3   5 -32        154.36        175.99        15.36 o                         
   4   5 -32        203.84        240.29        17.99 o                         
   5   5 -32         29.33         33.43         6.97 o                         
  -5   6 -32        412.04        488.80        22.31 o                         
  -4   6 -32        294.81        334.95        20.51 o                         
  -3   6 -32         35.39         36.33         8.20 o                         
   3   6 -32         22.45         32.45         6.39 o                         
   4   6 -32         19.07         10.05         4.48 o                         
   5   6 -32        332.79        331.55        16.90 o                         
   6   6 -32        132.15        103.54         6.18 o                         
  -5   7 -32        149.65        142.24         7.54 o                         
  -4   7 -32        151.88        201.72        12.75 o                         
  -3   7 -32         38.90         45.02         7.27 o                         
  -2   7 -32        564.90        619.07        29.31 o                         
   1   7 -32         99.46        113.51        10.44 o                         
   2   7 -32        181.97        195.43        13.99 o                         
   3   7 -32        394.24        545.01        24.35 o                         
   4   7 -32         19.94         22.36         4.60 o                         
   5   7 -32         81.62         87.84         6.12 o                         
  -3   8 -32        315.31        350.90        14.72 o                         
  -2   8 -32        587.47        661.94        25.35 o                         
  -1   8 -32         94.29        123.59        10.11 o                         
   2   8 -32        391.10        384.47        15.35 o                         
   3   8 -32         14.02         11.86         2.41 o                         
   3   3 -31       1378.46       1468.94        53.81 o                         
  -3   4 -31         52.82         64.46        10.20 o                         
   3   4 -31        107.95        128.67        13.45 o                         
   4   4 -31        181.03        187.69        16.98 o                         
  -4   5 -31        337.57        348.58        22.86 o                         
  -3   5 -31         68.48         88.34        12.18 o                         
   3   5 -31        417.25        386.66        23.48 o                         
   4   5 -31       1244.86       1233.76        48.37 o                         
   5   5 -31         28.47         35.94         7.16 o                         
  -5   6 -31         77.32         88.52         9.16 o                         
  -4   6 -31        317.73        349.34        21.28 o                         
  -3   6 -31        126.99        160.11        15.28 o                         
   3   6 -31        530.65        543.34        26.39 o                         
   4   6 -31        276.74        300.06        18.15 o                         
   5   6 -31         18.50         25.88         5.42 o                         
   6   6 -31        101.39         92.59         6.47 o                         
  -5   7 -31        107.93        116.06         7.31 o                         
  -4   7 -31         29.38         37.01         6.12 o                         
  -3   7 -31         32.02         25.76         6.08 o                         
  -2   7 -31         67.35         75.13        10.10 o                         
   1   7 -31        937.40        988.24        37.61 o                         
   2   7 -31        327.33        405.08        21.47 o                         
   3   7 -31         73.82         82.93         9.00 o                         
   4   7 -31          0.11          0.58         1.70 o                         
   5   7 -31        154.42        183.03         9.62 o                         
  -3   8 -31        156.12        178.31        10.23 o                         
  -2   8 -31        705.94        847.92        30.88 o                         
  -1   8 -31         26.79         23.74         5.39 o                         
   2   8 -31        121.45        145.15         9.00 o                         
   3   8 -31         90.48         81.05         6.03 o                         
   3   3 -30       1590.17       1738.39        60.79 o                         
  -3   4 -30        262.16        300.46        21.40 o                         
   3   4 -30         91.56         89.24        11.16 o                         
   4   4 -30         34.78         28.75         7.60 o                         
  -4   5 -30         25.74         30.45         7.77 o                         
  -3   5 -30       1229.65       1332.03        53.67 o                         
   3   5 -30        313.06        358.92        22.81 o                         
   4   5 -30        214.09        208.62        17.26 o                         
   5   5 -30         14.58         18.35         5.89 o                         
  -5   6 -30        182.03        170.59        12.97 o                         
  -4   6 -30        152.41        160.10        14.39 o                         
  -3   6 -30          8.64         20.20         6.79 o                         
   0   6 -30         33.39         35.90         6.87 o                         
   3   6 -30         54.86         43.50         7.62 o                         
   4   6 -30         26.35         30.14         6.43 o                         
   5   6 -30        101.22        110.60        10.12 o                         
   6   6 -30        164.70        167.25         9.76 o                         
  -5   7 -30         85.05         83.73         6.63 o                         
  -4   7 -30        190.46        218.92        14.11 o                         
  -3   7 -30        117.57        125.33        12.03 o                         
  -2   7 -30          6.88          8.37         4.93 o                         
   0   7 -30        275.73        274.47        16.46 o                         
   1   7 -30        548.35        550.07        26.01 o                         
   2   7 -30         30.36         32.58         6.41 o                         
   3   7 -30         86.98        108.84        10.49 o                         
   4   7 -30         39.44         44.42         8.19 o                         
   5   7 -30        170.15        183.97        10.05 o                         
  -3   8 -30         16.05         19.22         3.99 o                         
  -2   8 -30         73.79         76.04         7.86 o                         
  -1   8 -30        127.68        135.82        11.20 o                         
   1   8 -30        244.46        218.17        12.06 o                         
   2   8 -30         96.24         80.38         7.08 o                         
   3   8 -30        137.42        162.36         9.27 o                         
  -3   4 -29         61.88         71.42        10.86 o                         
   3   4 -29        843.72        967.18        41.38 o                         
   4   4 -29        790.18        773.12        37.14 o                         
  -4   5 -29        252.39        263.90        20.22 o                         
  -3   5 -29       2347.81       2525.76        85.26 o                         
   3   5 -29        171.52        213.07        17.64 o                         
   4   5 -29        139.29        137.56        14.40 o                         
   5   5 -29         22.74         25.99         6.64 o                         
  -5   6 -29        339.52        397.16        21.12 o                         
  -4   6 -29       1408.29       1536.50        55.95 o                         
  -3   6 -29          2.99          6.89         5.90 o                         
   0   6 -29        298.23        291.55        18.84 o                         
   3   6 -29        242.78        251.56        17.74 o                         
   4   6 -29        171.17        153.07        13.61 o                         
   5   6 -29        211.76        247.98        15.77 o                         
   6   6 -29        173.70        174.17        10.38 o                         
  -5   7 -29         50.16         56.05         5.80 o                         
  -4   7 -29        394.34        438.44        21.56 o                         
  -3   7 -29        180.62        216.91        16.04 o                         
  -2   7 -29        268.52        289.32        19.83 o                         
   0   7 -29        323.58        296.76        17.62 o                         
   1   7 -29       1036.53       1123.74        42.31 o                         
   2   7 -29        332.51        351.27        20.36 o                         
   3   7 -29        360.01        363.65        13.59 o                         
   4   7 -29          0.72          3.28         2.24 o                         
   5   7 -29         38.62         49.13         5.51 o                         
  -4   8 -29        529.38        536.70        17.91 o                         
  -3   8 -29        616.53        476.96        11.73 o                         
  -2   8 -29         93.55        107.03         9.68 o                         
  -1   8 -29        507.73        538.88        24.77 o                         
   1   8 -29        688.88        712.68        26.27 o                         
   2   8 -29        211.12        220.69        12.52 o                         
   3   8 -29        383.27        417.31        17.23 o                         
  -3   4 -28        153.61        171.80        16.07 o                         
   3   4 -28        104.35         96.31        11.85 o                         
   4   4 -28        478.43        502.86        28.94 o                         
  -4   5 -28         11.55          5.11         6.23 o                         
  -3   5 -28       1544.52       1626.11        62.08 o                         
   3   5 -28        900.89        864.16        38.83 o                         
   4   5 -28        460.26        553.79        30.07 o                         
   5   5 -28         19.23         18.82         6.32 o                         
  -5   6 -28        223.82        234.98        16.12 o                         
  -4   6 -28       1365.64       1438.96        53.85 o                         
  -3   6 -28        107.50        106.50        13.15 o                         
   0   6 -28        172.79        200.85        15.63 o                         
   3   6 -28         54.20         61.00         9.33 o                         
   4   6 -28        166.75        172.24        14.66 o                         
   5   6 -28        324.18        382.46        20.55 o                         
   6   6 -28         47.09         53.89         6.19 o                         
  -5   7 -28         91.72        103.20         8.28 o                         
  -4   7 -28        151.15        144.76         5.99 o                         
  -3   7 -28         19.79         31.46         7.10 o                         
  -2   7 -28        227.50        265.49        19.18 o                         
   0   7 -28         76.09         80.92         9.43 o                         
   1   7 -28         64.64         72.58         9.46 o                         
   2   7 -28        615.56        651.76        30.03 o                         
   3   7 -28        829.73        850.80        32.64 o                         
   4   7 -28        192.38        179.56         8.66 o                         
   5   7 -28         82.76         84.17         6.06 o                         
  -4   8 -28         85.36         94.30         6.30 o                         
  -3   8 -28        174.66        217.62        12.69 o                         
  -2   8 -28         72.67         63.08         7.85 o                         
   1   8 -28        554.98        538.51        22.35 o                         
   2   8 -28        398.62        438.52        19.54 o                         
   3   8 -28         67.29         70.02         6.75 o                         
   4   8 -28        135.17        156.64         7.98 o                         
  -3   4 -27          6.84          9.72         5.52 o                         
   3   4 -27       2868.67       2965.07        93.25 o                         
   4   4 -27        848.97        885.75        40.70 o                         
  -4   5 -27         90.13         95.53        12.72 o                         
  -3   5 -27        136.99        154.16        16.10 o                         
   3   5 -27        204.03        208.82        17.43 o                         
   4   5 -27        314.45        415.42        25.68 o                         
   5   5 -27        532.49        639.99        32.02 o                         
  -5   6 -27        340.48        344.14        20.36 o                         
  -4   6 -27        112.85        152.18        14.61 o                         
  -3   6 -27       2998.61       3295.23       103.87 o                         
   0   6 -27         18.88         14.47         5.60 o                         
   2   6 -27        534.02        558.60        28.40 o                         
   3   6 -27          2.39         -0.87         4.42 o                         
   4   6 -27         55.05         60.46         9.20 o                         
   5   6 -27        956.22       1059.88        40.15 o                         
   6   6 -27         17.25         16.85         4.11 o                         
  -5   7 -27         58.72         67.29         6.95 o                         
  -4   7 -27        350.80        372.69        10.23 o                         
  -3   7 -27        259.22        270.46        18.48 o                         
  -2   7 -27        361.49        394.94        24.11 o                         
   0   7 -27        117.20        114.15        11.19 o                         
   1   7 -27        287.91        300.73        19.17 o                         
   2   7 -27       1643.59       1727.60        59.21 o                         
   3   7 -27         90.28        109.04        10.39 o                         
   4   7 -27        223.73        248.85        14.69 o                         
   5   7 -27        375.33        381.18        16.20 o                         
  -4   8 -27         71.77         73.36         5.97 o                         
  -3   8 -27        211.34        248.32        14.08 o                         
   1   8 -27        133.44        119.63         9.64 o                         
   2   8 -27        285.21        323.46        16.45 o                         
   3   8 -27        605.20        669.10        25.07 o                         
   4   8 -27        304.74        318.67        13.10 o                         
   0   9 -27         32.54         27.99         3.55 o                         
   3   4 -26        470.65        545.29        29.02 o                         
   4   4 -26        952.89        936.39        42.30 o                         
  -4   5 -26       1338.82       1286.28        52.58 o                         
  -3   5 -26        414.09        473.50        28.60 o                         
   2   5 -26       1068.52       1109.81        44.56 o                         
   3   5 -26        453.32        497.01        28.16 o                         
   4   5 -26        239.06        222.96        18.73 o                         
   5   5 -26       1640.94       1937.50        67.92 o                         
  -5   6 -26        335.63        365.49        21.48 o                         
  -4   6 -26         85.64         92.09        12.00 o                         
  -3   6 -26        588.02        589.36        32.01 o                         
   0   6 -26        143.24        163.60        14.22 o                         
   2   6 -26        131.16        137.40        13.63 o                         
   3   6 -26         77.54         66.16         9.93 o                         
   4   6 -26         13.20         17.17         5.83 o                         
   5   6 -26         16.45         13.00         5.40 o                         
   6   6 -26        284.29        269.18        14.86 o                         
  -5   7 -26        121.93        146.82        10.51 o                         
  -4   7 -26         55.92         67.03         8.70 o                         
  -3   7 -26        931.07       1002.18        41.20 o                         
  -2   7 -26        618.03        666.73        33.06 o                         
   0   7 -26         10.94         13.19         4.70 o                         
   1   7 -26       2113.60       2214.65        71.95 o                         
   2   7 -26         93.34         97.49         7.63 o                         
   3   7 -26         70.25         81.00         9.46 o                         
   4   7 -26        904.29        936.82        34.73 o                         
   5   7 -26        670.33        675.09        24.86 o                         
  -4   8 -26        411.25        422.29        16.93 o                         
   1   8 -26         66.10         81.84         8.32 o                         
   2   8 -26        186.80        193.34        12.65 o                         
   3   8 -26        143.95        142.21        10.10 o                         
   4   8 -26        352.30        357.61        14.62 o                         
  -1   9 -26        414.39        417.47        15.39 o                         
   0   9 -26         13.97         16.58         3.12 o                         
   3   4 -25       2253.84       2246.40        75.06 o                         
   4   4 -25        383.77        393.60        25.39 o                         
  -4   5 -25        613.07        677.51        35.12 o                         
  -3   5 -25         19.53         33.09         8.52 o                         
   2   5 -25       2603.65       2797.53        88.21 o                         
   3   5 -25        426.48        468.65        27.20 o                         
   4   5 -25        153.84        149.54        15.39 o                         
   5   5 -25       1505.01       1729.41        62.82 o                         
  -5   6 -25        111.85        114.19        11.89 o                         
  -4   6 -25        204.79        215.15        18.04 o                         
  -3   6 -25         41.09         24.16         7.14 o                         
   0   6 -25        497.38        491.56        26.26 o                         
   2   6 -25        394.82        430.83        24.86 o                         
   3   6 -25        632.57        671.63        33.01 o                         
   4   6 -25         96.51         80.83        10.60 o                         
   5   6 -25        729.98        806.63        34.45 o                         
   6   6 -25        251.79        275.51        15.58 o                         
  -5   7 -25        134.50        148.93        10.94 o                         
  -4   7 -25         94.23        102.87        10.77 o                         
  -3   7 -25        116.59        132.95        13.31 o                         
  -2   7 -25         82.55         79.57        11.13 o                         
  -1   7 -25       1392.49       1442.21        49.51 o                         
   0   7 -25        109.94        109.28        11.42 o                         
   1   7 -25        816.70        878.58        37.40 o                         
   2   7 -25        398.21        427.49        16.58 o                         
   3   7 -25         59.98         76.65         9.44 o                         
   4   7 -25         60.68         67.81         8.21 o                         
   5   7 -25        414.79        455.72        19.55 o                         
   1   8 -25         33.36         41.93         6.31 o                         
   2   8 -25         60.66         58.88         7.37 o                         
   3   8 -25        340.77        328.52        39.95 o                         
   4   8 -25         44.22         47.31         5.01 o                         
  -1   9 -25         66.05         72.94         5.71 o                         
   0   9 -25         67.25         65.98         5.59 o                         
   3   4 -24       1505.41       1397.85        53.13 o                         
   4   4 -24         80.55         78.97        11.58 o                         
  -4   5 -24        186.53        163.07        10.92 o                         
  -3   5 -24       2975.16       2905.81        65.16 o                         
   2   5 -24       1223.39       1388.29        52.19 o                         
   3   5 -24        163.23        171.77        25.57 o                         
   4   5 -24         38.15         38.72         5.31 o                         
   5   5 -24        661.36        723.94        35.98 o                         
  -5   6 -24        311.23        365.01        22.05 o                         
  -4   6 -24       2141.70       2185.20        74.97 o                         
  -3   6 -24        548.85        614.23        33.99 o                         
  -2   6 -24       1636.94       1631.49        56.82 o                         
  -1   6 -24       1169.71       1188.60        44.79 o                         
   0   6 -24        176.54        182.28        10.44 o                         
   1   6 -24         28.19         23.50         5.58 o                         
   2   6 -24       1148.38       1204.93        59.25 o                         
   3   6 -24       2345.97       2501.88       155.45 o                         
   4   6 -24        119.78        131.64        13.80 o                         
   5   6 -24         63.62         90.03        10.61 o                         
   6   6 -24         43.79         51.81         6.97 o                         
  -6   7 -24        152.39        145.06         7.59 o                         
  -5   7 -24        586.84        621.76        25.74 o                         
  -4   7 -24        981.30       1054.94        41.07 o                         
  -3   7 -24         27.37         40.36         8.23 o                         
  -1   7 -24        248.79        243.68        17.40 o                         
   0   7 -24        348.27        354.32        17.25 o                         
   1   7 -24        493.48        520.54        45.89 o                         
   2   7 -24        434.56        455.09        19.02 o                         
   3   7 -24       1886.13       2034.33        65.98 o                         
   4   7 -24        560.90        636.69        27.88 o                         
   5   7 -24        330.37        354.16        17.11 o                         
  -1   8 -24        596.18        645.79        29.50 o                         
   1   8 -24        224.50        217.18        14.27 o                         
   2   8 -24         98.40         96.02         6.02 o                         
   3   8 -24        171.90        208.21        14.53 o                         
   4   8 -24        137.50        134.65        10.93 o                         
  -1   9 -24         66.73         73.55         6.03 o                         
   0   9 -24        272.46        265.14        12.41 o                         
  -3   4 -23        461.55        520.19        25.96 o                         
   3   4 -23         37.53         62.94        10.07 o                         
   4   4 -23         42.61         37.80         5.26 o                         
  -4   5 -23       1083.77       1118.61        32.93 o                         
  -3   5 -23       4924.92       4974.97       141.22 o                         
  -2   5 -23        732.59        699.00        31.50 o                         
  -1   5 -23         52.55         58.35         8.07 o                         
   0   5 -23        520.55        540.23        25.36 o                         
   1   5 -23       4136.16       4011.67       113.60 o                         
   2   5 -23       3584.50       3600.10        74.92 o                         
   3   5 -23       2538.16       2656.40       117.60 o                         
   4   5 -23        122.74        140.44        11.50 o                         
   5   5 -23        236.42        262.56        11.76 o                         
  -5   6 -23         68.96         77.27         4.37 o                         
  -4   6 -23       1782.95       1838.52        73.67 o                         
  -3   6 -23        898.52        904.76        28.27 o                         
  -2   6 -23       2495.56       2344.57        75.66 o                         
  -1   6 -23        649.78        651.70        30.40 o                         
   0   6 -23        212.00        234.57        12.10 o                         
   1   6 -23        733.21        759.16        32.84 o                         
   2   6 -23        305.90        310.80        21.76 o                         
   3   6 -23        256.90        234.09        12.04 o                         
   4   6 -23         39.67         37.30         4.10 o                         
   5   6 -23         37.32         37.88         5.12 o                         
   6   6 -23        424.85        468.27        22.18 o                         
  -6   7 -23        678.73        668.50        22.06 o                         
  -5   7 -23        372.74        302.99         9.35 o                         
  -4   7 -23        173.79        210.45        15.68 o                         
  -3   7 -23        241.98        265.68        12.75 o                         
  -2   7 -23        563.60        514.31        25.26 o                         
  -1   7 -23        226.31        249.60        11.96 o                         
   0   7 -23        346.09        351.84        25.58 o                         
   1   7 -23        914.60        907.37        31.80 o                         
   2   7 -23       1541.02       1498.05        56.19 o                         
   3   7 -23       1248.19       1192.50        65.86 o                         
   4   7 -23        128.96        146.31        10.22 o                         
   5   7 -23        515.47        504.60        21.20 o                         
   6   7 -23        150.04        153.08         7.86 o                         
  -4   8 -23        109.27        100.37         4.38 o                         
  -2   8 -23        398.66        454.87        23.20 o                         
  -1   8 -23        120.80        120.48         8.21 o                         
   1   8 -23        709.69        762.53        30.91 o                         
   2   8 -23        272.89        290.31        12.65 o                         
   3   8 -23        137.60        153.93        12.52 o                         
   4   8 -23        178.50        184.30        18.21 o                         
  -2   9 -23        602.09        551.97        18.60 o                         
  -1   9 -23        367.10        370.26        15.34 o                         
   0   9 -23        241.90        238.88        11.96 o                         
   1   9 -23          4.49          2.62         1.65 o                         
  -3   4 -22       1016.35       1046.85        28.04 o                         
  -2   4 -22       1341.69       1437.01        49.26 o                         
   3   4 -22       1631.27       1536.08        37.95 o                         
   4   4 -22        677.66        610.29        21.22 o                         
  -4   5 -22       3225.74       3360.76       104.09 o                         
  -3   5 -22       1220.19       1354.69        50.96 o                         
  -2   5 -22         69.94         55.02         8.63 o                         
  -1   5 -22         84.01         75.60         9.35 o                         
   0   5 -22        503.62        538.74        25.54 o                         
   1   5 -22       2015.83       2116.29        67.02 o                         
   2   5 -22       1186.92       1202.22        32.28 o                         
   3   5 -22       1080.79       1156.85        56.84 o                         
   4   5 -22        110.35        140.34        10.53 o                         
   5   5 -22        269.97        300.84        11.96 o                         
  -5   6 -22        211.17        226.06         6.88 o                         
  -4   6 -22          6.30          9.01         3.87 o                         
  -3   6 -22         48.70         43.09         6.25 o                         
  -2   6 -22         71.47         94.60        13.11 o                         
  -1   6 -22         62.71         60.48         5.96 o                         
   0   6 -22        514.42        524.31        19.14 o                         
   1   6 -22       1958.12       1993.61        82.66 o                         
   2   6 -22        787.82        813.97        32.12 o                         
   3   6 -22        101.16        111.72         7.09 o                         
   4   6 -22         36.81         39.93         4.39 o                         
   5   6 -22         78.10         81.02         8.35 o                         
   6   6 -22        507.27        508.82        39.21 o                         
  -6   7 -22        115.12        111.29         7.27 o                         
  -5   7 -22        241.02        245.36         9.53 o                         
  -4   7 -22        774.33        849.51        35.96 o                         
  -3   7 -22         78.99         79.77         9.28 o                         
  -2   7 -22       1566.13       1534.99        53.63 o                         
  -1   7 -22        654.89        655.92        21.33 o                         
   0   7 -22        183.93        177.49        10.40 o                         
   1   7 -22       1284.21       1303.56        26.45 o                         
   2   7 -22        926.62        944.62        25.09 o                         
   3   7 -22        302.17        264.52        16.60 o                         
   4   7 -22         42.44         40.32         5.32 o                         
   5   7 -22        879.93        892.81        23.19 o                         
   6   7 -22        452.34        459.33        16.84 o                         
  -4   8 -22        101.17         94.03         4.59 o                         
  -3   8 -22         30.28         32.23         6.31 o                         
  -2   8 -22        188.89        202.32        14.89 o                         
  -1   8 -22        126.08        115.93         9.79 o                         
   0   8 -22        579.21        568.59        24.16 o                         
   1   8 -22        285.22        297.15        17.57 o                         
   2   8 -22        176.33        184.77         8.95 o                         
   3   8 -22        612.91        653.91        18.22 o                         
   4   8 -22        279.17        292.63         9.63 o                         
  -2   9 -22         91.87         87.80         6.04 o                         
  -1   9 -22         19.35         21.20         3.99 o                         
   0   9 -22        171.23        125.08         6.56 o                         
   1   9 -22         11.38         10.31         2.51 o                         
   2   9 -22        146.89        131.21         7.20 o                         
   3   3 -21       1009.68       1024.73        36.05 o                         
  -3   4 -21        196.58        198.79        13.94 o                         
  -2   4 -21         80.11         79.96         8.98 o                         
   2   4 -21        248.11        251.84        15.25 o                         
   3   4 -21        391.14        463.21        22.90 o                         
   4   4 -21       1821.86       1815.86        44.54 o                         
  -4   5 -21        438.29        457.35        19.34 o                         
  -3   5 -21         68.26         77.21         8.97 o                         
  -2   5 -21        181.91        195.51        15.56 o                         
  -1   5 -21        294.06        256.46        17.29 o                         
   0   5 -21         90.25        100.00        10.45 o                         
   1   5 -21        115.90        101.33        10.47 o                         
   2   5 -21         50.72         59.36         6.21 o                         
   3   5 -21       1285.62       1277.53        26.52 o                         
   4   5 -21         94.90         90.73         6.64 o                         
   5   5 -21        603.04        673.85        17.15 o                         
  -5   6 -21         41.95         48.51         3.48 o                         
  -4   6 -21        808.27        858.88        27.21 o                         
  -3   6 -21       1307.86       1329.90        37.05 o                         
  -2   6 -21        334.65        378.05        37.35 o                         
  -1   6 -21       2174.51       2253.79        52.31 o                         
   0   6 -21        452.57        453.71        14.63 o                         
   1   6 -21       2403.22       2437.55        70.46 o                         
   2   6 -21        528.28        497.92        14.78 o                         
   3   6 -21        147.13        161.34         8.55 o                         
   4   6 -21        251.59        252.72        13.59 o                         
   5   6 -21       1126.77       1108.22        30.70 o                         
   6   6 -21        577.74        633.27        33.05 o                         
  -6   7 -21        809.87        818.29        27.06 o                         
  -5   7 -21       1540.57       1528.79        27.65 o                         
  -4   7 -21          9.61         20.57         4.40 o                         
  -3   7 -21        177.06        182.49        14.37 o                         
  -2   7 -21        867.12        879.41        36.79 o                         
  -1   7 -21        422.33        442.46        19.97 o                         
   0   7 -21       1531.44       1546.72        39.02 o                         
   1   7 -21        242.49        263.04         9.21 o                         
   2   7 -21        265.85        264.32        15.19 o                         
   3   7 -21        426.77        434.28        13.42 o                         
   4   7 -21        131.48        132.24         6.53 o                         
   5   7 -21        269.94        261.25        13.50 o                         
   6   7 -21        108.57        120.39         7.70 o                         
  -4   8 -21       1265.87       1306.29        23.00 o                         
  -3   8 -21       1219.41       1315.21        45.39 o                         
  -2   8 -21        272.18        271.81        16.44 o                         
  -1   8 -21         55.67         52.73         4.96 o                         
   0   8 -21        712.63        781.28        35.95 o                         
   1   8 -21        450.58        449.95        15.60 o                         
   2   8 -21         24.07         25.30         2.93 o                         
   3   8 -21        479.42        534.05        15.89 o                         
   4   8 -21        143.71        156.40         9.52 o                         
   0   9 -21         61.17         51.95         4.64 o                         
   1   9 -21        136.17        130.71         7.98 o                         
   2   9 -21        228.26        216.92        10.17 o                         
   3   3 -20       2003.77       2063.12        62.39 o                         
  -3   4 -20        555.73        585.92        26.37 o                         
  -2   4 -20         41.64         48.11         7.34 o                         
  -1   4 -20       1240.67       1390.75        46.79 o                         
   0   4 -20        307.15        316.69        16.97 o                         
   1   4 -20        201.10        146.56        11.03 o                         
   2   4 -20       2174.57       2252.54        68.31 o                         
   3   4 -20          7.41         35.68         6.60 o                         
   4   4 -20       1105.40       1217.99        33.60 o                         
  -4   5 -20        484.95        502.29        16.05 o                         
  -3   5 -20        786.63        854.11        31.60 o                         
  -2   5 -20         39.71         55.33         8.46 o                         
  -1   5 -20        407.62        434.23        23.20 o                         
   0   5 -20        178.06        205.02        14.99 o                         
   1   5 -20        447.44        415.49        22.06 o                         
   2   5 -20        605.02        635.80        21.46 o                         
   3   5 -20       4068.02       4239.24        65.21 o                         
   4   5 -20        114.53        124.56         7.79 o                         
   5   5 -20        705.32        775.42        15.58 o                         
  -5   6 -20        425.98        445.17        10.51 o                         
  -4   6 -20        366.61        378.47        22.13 o                         
  -3   6 -20         43.77         64.08         7.05 o                         
  -2   6 -20        904.01        950.09        64.97 o                         
  -1   6 -20        912.64        958.86        26.03 o                         
   0   6 -20        151.03        149.64         7.82 o                         
   1   6 -20        170.30        196.85        10.27 o                         
   2   6 -20        145.59        150.57         7.99 o                         
   3   6 -20       1638.57       1616.91        49.59 o                         
   4   6 -20        933.09       1013.43        24.35 o                         
   5   6 -20        441.22        433.29        15.27 o                         
   6   6 -20        260.53        281.27        10.00 o                         
  -6   7 -20         68.38         72.62         6.34 o                         
  -5   7 -20        770.05        805.44        14.74 o                         
  -4   7 -20        476.83        500.03        23.98 o                         
  -3   7 -20        244.22        229.14        16.44 o                         
  -2   7 -20       1624.80       1655.07        58.09 o                         
  -1   7 -20        156.77        163.85        10.08 o                         
   0   7 -20        825.62        834.82        21.30 o                         
   1   7 -20        189.48        170.59         7.48 o                         
   2   7 -20        233.50        228.55         8.66 o                         
   3   7 -20        269.80        249.13        16.86 o                         
   4   7 -20        352.34        358.15        16.67 o                         
   5   7 -20          4.58          5.53         1.97 o                         
   6   7 -20        170.18        164.94         9.41 o                         
  -5   8 -20        145.41        121.31         6.67 o                         
  -4   8 -20        350.00        387.58         9.66 o                         
  -3   8 -20        122.36        130.28        11.25 o                         
  -2   8 -20        133.17        131.74         8.02 o                         
  -1   8 -20         57.07         53.99         5.20 o                         
   0   8 -20        162.44        151.93         8.64 o                         
   1   8 -20       1220.75       1239.55        26.02 o                         
   2   8 -20        455.39        466.76        11.04 o                         
   3   8 -20          4.33          8.70         2.20 o                         
   4   8 -20         18.36         22.03         4.20 o                         
   0   9 -20        592.60        563.27        19.78 o                         
   1   9 -20         22.74         22.52         3.68 o                         
   3   3 -19       3004.72       3225.66        91.28 o                         
  -3   4 -19         32.12         25.69         5.48 o                         
  -2   4 -19         86.02         91.35         7.08 o                         
  -1   4 -19       1263.34       1421.01        47.59 o                         
   0   4 -19        603.74        621.93        25.86 o                         
   1   4 -19        647.11        787.16        30.39 o                         
   2   4 -19       1781.01       1863.14        58.84 o                         
   3   4 -19        572.77        611.34        27.34 o                         
   4   4 -19        613.41        649.66        22.31 o                         
  -4   5 -19        108.82        115.74         7.62 o                         
  -3   5 -19        142.74        171.66        13.19 o                         
  -2   5 -19         17.66         15.66         5.36 o                         
  -1   5 -19        280.86        307.13        19.37 o                         
   0   5 -19        107.02        117.72        11.29 o                         
   1   5 -19        293.96        297.03        18.42 o                         
   2   5 -19        155.76        191.78         9.01 o                         
   3   5 -19        452.49        490.21        14.74 o                         
   4   5 -19        562.07        575.42        21.31 o                         
   5   5 -19        441.33        484.03        15.66 o                         
  -5   6 -19          6.38         11.58         2.24 o                         
  -4   6 -19         64.17         66.46         7.22 o                         
  -3   6 -19        156.77        211.38        12.78 o                         
  -2   6 -19        188.24        165.80        15.86 o                         
  -1   6 -19       2118.66       2199.38        46.41 o                         
   0   6 -19       1101.49       1128.90        29.31 o                         
   1   6 -19        117.10        118.83         7.00 o                         
   2   6 -19       1855.31       1766.58        33.90 o                         
   3   6 -19         15.30         21.60         3.99 o                         
   4   6 -19        451.98        508.46        16.00 o                         
   5   6 -19       1900.77       1956.67        32.65 o                         
   6   6 -19         66.01         60.56         3.10 o                         
  -6   7 -19         94.22         82.22         6.97 o                         
  -5   7 -19        944.68        920.24        16.64 o                         
  -4   7 -19        128.85        140.89        12.30 o                         
  -3   7 -19        476.50        494.43        25.83 o                         
  -2   7 -19         39.30         35.25         7.23 o                         
  -1   7 -19        603.96        585.92        20.60 o                         
   0   7 -19        268.64        266.51        11.08 o                         
   1   7 -19         74.89         70.74         5.75 o                         
   2   7 -19         21.18         23.67         3.13 o                         
   3   7 -19        305.12        312.19        11.53 o                         
   4   7 -19        387.27        397.40        12.42 o                         
   5   7 -19          2.55          2.95         1.59 o                         
   6   7 -19         28.88         29.20         4.28 o                         
  -5   8 -19       1131.47       1081.80        31.88 o                         
  -4   8 -19        425.75        440.31        10.52 o                         
  -3   8 -19         69.21         54.19         5.04 o                         
  -2   8 -19          7.36         11.58         3.28 o                         
  -1   8 -19        449.92        453.91        15.60 o                         
   0   8 -19         19.72         24.99         4.01 o                         
   1   8 -19        591.96        603.39        15.43 o                         
   2   8 -19        174.74        161.09         6.21 o                         
   3   8 -19        501.13        488.54        16.03 o                         
   4   8 -19         76.31         70.92         4.59 o                         
   5   8 -19        164.83        156.01         7.53 o                         
   0   9 -19       1062.65       1028.86        32.23 o                         
   1   9 -19        539.39        546.30        20.66 o                         
   3   9 -19         82.44         82.09         5.22 o                         
   3   3 -18       2379.84       2441.48        72.15 o                         
  -3   4 -18        207.60        205.41        14.41 o                         
  -2   4 -18        461.27        487.56        16.35 o                         
  -1   4 -18        406.90        446.51        21.72 o                         
   0   4 -18        332.03        342.63        18.05 o                         
   1   4 -18       1925.92       2072.54        63.52 o                         
   2   4 -18        406.05        453.47        21.84 o                         
   3   4 -18        631.48        572.77        26.39 o                         
   4   4 -18       2481.46       2608.33        59.18 o                         
  -4   5 -18       1904.92       1987.67        40.15 o                         
  -3   5 -18        464.06        514.21        23.52 o                         
  -2   5 -18        467.44        498.43        26.35 o                         
  -1   5 -18        197.17        205.14        15.53 o                         
   0   5 -18        422.49        422.53        22.61 o                         
   1   5 -18        139.68        124.28        11.88 o                         
   2   5 -18        175.45        188.85         9.01 o                         
   3   5 -18        123.11        110.39         6.87 o                         
   4   5 -18         98.09         91.57         8.25 o                         
   5   5 -18        958.09        975.11        26.58 o                         
  -5   6 -18        324.42        381.68        11.01 o                         
  -4   6 -18         43.88         48.94         6.44 o                         
  -3   6 -18         92.11        100.63        12.22 o                         
  -2   6 -18        451.52        434.78        24.99 o                         
  -1   6 -18        306.75        309.47        12.79 o                         
   0   6 -18        144.55        158.11         8.13 o                         
   1   6 -18        860.17        886.84        22.57 o                         
   2   6 -18        551.72        604.00        16.96 o                         
   3   6 -18         28.51         31.74         4.34 o                         
   4   6 -18         99.69         92.78         6.79 o                         
   5   6 -18        694.96        676.80        12.45 o                         
   6   6 -18         94.33        115.91         5.04 o                         
  -5   7 -18         33.72         27.35         2.58 o                         
  -4   7 -18        135.07        126.57        11.86 o                         
  -3   7 -18       1231.83       1342.61        56.85 o                         
  -2   7 -18        782.61        821.01        24.88 o                         
  -1   7 -18        308.65        299.09        14.08 o                         
   0   7 -18        632.26        658.47        15.96 o                         
   1   7 -18        599.32        609.84        15.36 o                         
   2   7 -18         31.24         27.05         3.48 o                         
   3   7 -18        384.45        377.81        16.32 o                         
   4   7 -18        993.30        988.51        22.47 o                         
   5   7 -18         65.97         63.26         3.85 o                         
   6   7 -18        256.40        280.81        13.64 o                         
  -5   8 -18        389.64        398.69        14.98 o                         
  -4   8 -18        138.84        148.33         4.95 o                         
  -3   8 -18        467.73        462.58        26.45 o                         
  -2   8 -18         34.19         35.60         3.56 o                         
  -1   8 -18        892.06        917.54        25.10 o                         
   0   8 -18        120.94        124.84         8.16 o                         
   1   8 -18        133.78        137.64         6.05 o                         
   2   8 -18        371.40        355.84         9.80 o                         
   3   8 -18        206.62        201.83         8.22 o                         
   4   8 -18        293.79        292.69        35.25 o                         
   5   8 -18        226.86        210.58        13.52 o                         
  -3   9 -18        503.73        419.58        11.05 o                         
  -1   9 -18          2.38          4.84         2.04 o                         
   0   9 -18        954.58        937.94        30.65 o                         
   1   9 -18        674.74        702.81        25.19 o                         
   3   3 -17       2098.36       2059.98        62.83 o                         
  -3   4 -17        212.16        245.61        16.06 o                         
  -2   4 -17        954.82        932.23        46.00 o                         
  -1   4 -17       1986.61       2222.33        67.98 o                         
   0   4 -17        681.90        767.65        30.06 o                         
   1   4 -17        640.34        708.00        28.45 o                         
   2   4 -17        496.35        564.00        25.27 o                         
   3   4 -17        266.24        213.44        14.95 o                         
   4   4 -17       2388.89       2480.06        57.00 o                         
  -4   5 -17        453.25        459.44        15.52 o                         
  -3   5 -17        815.84        889.50        32.60 o                         
  -2   5 -17        361.74        360.86        21.93 o                         
  -1   5 -17        542.11        605.46        28.81 o                         
   0   5 -17        573.57        580.29        27.47 o                         
   1   5 -17        761.38        838.72        34.97 o                         
   2   5 -17       4262.02       4540.47       118.93 o                         
   3   5 -17        729.18        755.54        32.76 o                         
   4   5 -17       1071.60       1153.19        33.40 o                         
   5   5 -17       1624.54       1655.48        42.88 o                         
  -5   6 -17        155.55        172.72         7.26 o                         
  -4   6 -17        212.23        228.94        18.32 o                         
  -3   6 -17        163.93        179.77        16.21 o                         
  -2   6 -17       1161.75       1114.33        38.88 o                         
  -1   6 -17        771.66        771.18        19.49 o                         
   0   6 -17        636.99        656.23        17.66 o                         
   1   6 -17        756.73        731.47        22.10 o                         
   2   6 -17        287.33        300.24        11.55 o                         
   3   6 -17        345.40        333.91        13.04 o                         
   4   6 -17        804.57        836.72        22.14 o                         
   5   6 -17        353.38        374.38         8.86 o                         
   6   6 -17         34.07         49.32         3.37 o                         
  -6   7 -17        265.64        220.06        10.13 o                         
  -5   7 -17         21.39         22.12         2.51 o                         
  -4   7 -17        117.40        131.51        12.45 o                         
  -3   7 -17        795.64        862.81        27.13 o                         
  -2   7 -17       1125.62       1124.89        31.08 o                         
  -1   7 -17         68.65         70.35         6.96 o                         
   0   7 -17       1424.83       1481.21        27.49 o                         
   1   7 -17        114.76         99.04         5.96 o                         
   2   7 -17        142.56        142.33        10.13 o                         
   3   7 -17        330.27        359.95        13.90 o                         
   4   7 -17         35.00         36.57         4.15 o                         
   5   7 -17        330.27        329.94         9.07 o                         
   6   7 -17         25.96         19.72         6.22 o                         
  -5   8 -17        126.29        119.73         7.34 o                         
  -4   8 -17          9.09         11.54         2.10 o                         
  -3   8 -17         57.51         55.08         5.21 o                         
  -2   8 -17         71.51         81.63         7.33 o                         
  -1   8 -17        232.32        223.64        20.56 o                         
   0   8 -17         11.31         11.93         2.66 o                         
   1   8 -17        103.29        114.93         5.62 o                         
   2   8 -17        584.89        584.46        13.43 o                         
   3   8 -17        202.06        218.59         8.31 o                         
   4   8 -17        305.60        294.74         8.78 o                         
   5   8 -17         86.89         79.85         5.39 o                         
  -3   9 -17        208.32        185.06         7.36 o                         
  -1   9 -17        189.62        162.42         8.67 o                         
   0   9 -17       1249.30       1242.48        38.83 o                         
   1   9 -17        225.48        228.00        12.39 o                         
   3   3 -16        378.18        404.84        19.61 o                         
  -3   4 -16         41.58         64.26         8.36 o                         
  -2   4 -16        458.46        423.88        15.09 o                         
  -1   4 -16        711.41        757.06        30.56 o                         
   0   4 -16         90.99         91.39         9.04 o                         
   1   4 -16       2167.31       2449.25        72.88 o                         
   2   4 -16        268.47        266.03        16.07 o                         
   3   4 -16         91.07         40.93         6.78 o                         
   4   4 -16        633.56        644.93        29.70 o                         
  -4   5 -16        251.83        242.85        13.41 o                         
  -3   5 -16        341.68        357.28        14.30 o                         
  -2   5 -16       3182.81       3065.38        94.17 o                         
  -1   5 -16        799.47        886.43        37.01 o                         
   0   5 -16        929.40       1018.05        39.80 o                         
   1   5 -16        363.83        494.50        25.12 o                         
   2   5 -16        602.00        589.71        25.68 o                         
   3   5 -16       1025.77       1089.04        24.18 o                         
   4   5 -16        572.71        604.66        22.35 o                         
   5   5 -16        879.93        892.61        28.33 o                         
  -5   6 -16        136.80        174.21         7.57 o                         
  -4   6 -16        100.36        102.95        12.41 o                         
  -3   6 -16        528.20        569.07        30.56 o                         
  -2   6 -16        595.66        609.85        36.95 o                         
  -1   6 -16        202.23        218.21         9.71 o                         
   0   6 -16         74.74         67.21         4.73 o                         
   1   6 -16         28.91         37.81         7.95 o                         
   2   6 -16        762.07        758.56        19.73 o                         
   3   6 -16        410.02        430.31        15.19 o                         
   4   6 -16        436.33        499.43        16.33 o                         
   5   6 -16          2.79          2.57         1.76 o                         
   6   6 -16        509.80        486.41        10.25 o                         
  -6   7 -16         54.52         49.65         2.90 o                         
  -5   7 -16        173.60        178.18         7.42 o                         
  -4   7 -16       1861.55       1984.27        47.06 o                         
  -3   7 -16        194.13        196.42        11.69 o                         
  -2   7 -16        295.74        288.49        13.83 o                         
  -1   7 -16        232.56        255.62        13.21 o                         
   0   7 -16       2949.60       3019.16        47.34 o                         
   1   7 -16       1156.45       1180.74        23.79 o                         
   2   7 -16        322.85        323.17        10.88 o                         
   3   7 -16        558.37        576.17        17.08 o                         
   4   7 -16        263.43        283.35        10.81 o                         
   5   7 -16        486.74        517.77        18.55 o                         
   6   7 -16        119.84        119.12         5.82 o                         
  -5   8 -16        286.74        257.28        11.67 o                         
  -4   8 -16        133.01        136.52         5.74 o                         
  -3   8 -16         69.73         74.56         6.13 o                         
  -2   8 -16        137.84        145.70         9.53 o                         
  -1   8 -16        269.28        272.03        14.91 o                         
   0   8 -16        109.33        121.59         6.55 o                         
   1   8 -16        380.31        385.51        10.79 o                         
   2   8 -16        127.65        139.90         6.17 o                         
   3   8 -16         21.89         22.02         2.63 o                         
   4   8 -16        369.75        349.30        10.63 o                         
   5   8 -16         26.18         24.85         3.61 o                         
  -3   9 -16        826.07        788.67        17.46 o                         
  -1   9 -16        303.42        284.00        12.79 o                         
   0   9 -16        751.98        745.88        26.67 o                         
   1   9 -16         24.01         14.99         3.81 o                         
   1   2 -15       4346.46       4246.07       111.62 o                         
   2   2 -15        960.44        872.74        31.67 o                         
   3   3 -15       1654.54       1763.34        55.42 o                         
  -3   4 -15       7687.91       8424.23       221.67 o                         
  -2   4 -15        998.00        914.85        34.43 o                         
  -1   4 -15        313.11        332.69        18.38 o                         
   0   4 -15       1899.99       1967.98        61.12 o                         
   1   4 -15       1962.76       2093.53        64.21 o                         
   2   4 -15        197.40        174.49        12.93 o                         
   3   4 -15        734.27        821.35        33.53 o                         
   4   4 -15       2240.12       2280.95        53.42 o                         
  -4   5 -15        252.02        237.02        13.32 o                         
  -3   5 -15        452.33        437.81        17.70 o                         
  -2   5 -15        476.32        493.53        26.38 o                         
  -1   5 -15        934.30       1054.01        41.61 o                         
   0   5 -15       1971.69       2129.38        68.54 o                         
   1   5 -15       1812.46       1991.82        65.16 o                         
   2   5 -15        156.65        180.59        14.51 o                         
   3   5 -15       3849.36       4044.27        73.79 o                         
   4   5 -15         36.98         39.01         5.93 o                         
   5   5 -15       1527.54       1599.21        42.26 o                         
  -5   6 -15        178.13        215.48         9.46 o                         
  -4   6 -15        111.94        106.94        12.99 o                         
  -3   6 -15       2316.70       2236.40        62.57 o                         
  -2   6 -15        824.97        879.64        33.64 o                         
  -1   6 -15        503.05        509.68        15.34 o                         
   0   6 -15        165.28        150.30         6.98 o                         
   1   6 -15         48.93         50.38         4.93 o                         
   2   6 -15       3891.68       4041.44        64.14 o                         
   3   6 -15         77.53         80.97         6.59 o                         
   4   6 -15        148.36        153.69         6.52 o                         
   5   6 -15         42.18         47.63         3.57 o                         
   6   6 -15       1186.62       1208.31        19.47 o                         
  -6   7 -15        107.04        102.92         4.18 o                         
  -5   7 -15        663.17        655.54        12.47 o                         
  -4   7 -15         93.25        121.01         9.03 o                         
  -3   7 -15        411.10        452.40        28.44 o                         
  -2   7 -15        423.33        439.66        17.55 o                         
  -1   7 -15        600.27        606.92        21.64 o                         
   0   7 -15       1462.78       1495.83        28.02 o                         
   1   7 -15       2022.39       2116.84        36.32 o                         
   2   7 -15         31.17         36.15         3.96 o                         
   3   7 -15         42.68         42.11         4.86 o                         
   4   7 -15         19.45         24.19         3.61 o                         
   5   7 -15        708.91        796.81        14.28 o                         
   6   7 -15         38.44         26.26         3.21 o                         
  -5   8 -15        194.97        178.83         6.04 o                         
  -4   8 -15         71.98         75.49         3.76 o                         
  -3   8 -15        508.29        514.66        17.18 o                         
  -2   8 -15        378.57        375.17        11.76 o                         
  -1   8 -15        752.89        743.17        22.67 o                         
   0   8 -15         13.83         13.88         2.84 o                         
   1   8 -15        607.37        617.63        16.64 o                         
   2   8 -15        100.06        101.70         5.42 o                         
   3   8 -15         13.34         12.62         2.86 o                         
   4   8 -15        439.44        428.12        11.46 o                         
   5   8 -15         93.66         87.69         6.55 o                         
  -3   9 -15        244.66        227.78        10.69 o                         
  -1   9 -15        236.87        217.26        11.46 o                         
   0   9 -15        234.38        244.37        13.21 o                         
   1   9 -15          7.44         11.76         3.51 o                         
   2   9 -15          6.79         10.77         2.63 o                         
   1   2 -14       3749.67       3721.60       101.16 o                         
   2   2 -14          0.14          3.02         2.61 o                         
  -2   3 -14        347.66        380.35        24.25 o                         
   2   3 -14       2754.15       2889.22        94.59 o                         
   3   3 -14        426.15        375.12        18.89 o                         
  -3   4 -14       1128.43       1229.27        44.15 o                         
  -2   4 -14        172.68        188.85        13.14 o                         
  -1   4 -14       3235.07       3470.03        99.06 o                         
   0   4 -14       1065.78       1093.99        39.06 o                         
   1   4 -14       1288.28       1319.98        44.79 o                         
   2   4 -14        272.30        302.27        17.44 o                         
   3   4 -14       1336.23       1568.33        53.45 o                         
   4   4 -14       5326.77       5662.38       112.81 o                         
  -4   5 -14        998.68       1004.50        30.77 o                         
  -3   5 -14        274.87        269.06        12.31 o                         
  -2   5 -14       1104.34       1222.82        39.29 o                         
  -1   5 -14        878.52        967.72        39.06 o                         
   0   5 -14        137.95        164.19        13.68 o                         
   1   5 -14        825.26        869.90        35.92 o                         
   2   5 -14        308.86        303.40        24.29 o                         
   3   5 -14       1260.97       1365.84        33.07 o                         
   4   5 -14        340.12        393.85        17.53 o                         
   5   5 -14       1024.31       1032.17        31.46 o                         
  -5   6 -14        135.68        151.74         8.07 o                         
  -4   6 -14        380.16        435.38        26.41 o                         
  -3   6 -14        750.25        794.84        26.92 o                         
  -2   6 -14        961.19        959.90        35.65 o                         
  -1   6 -14         41.48         51.69         5.11 o                         
   0   6 -14        510.43        511.77        13.34 o                         
   1   6 -14       3220.96       3353.34        55.03 o                         
   2   6 -14       4768.37       4913.73        75.37 o                         
   3   6 -14       1032.49       1029.91        26.00 o                         
   4   6 -14        655.29        709.08        15.20 o                         
   5   6 -14          0.24          4.07         1.91 o                         
   6   6 -14        748.20        788.71        16.00 o                         
  -6   7 -14          2.32          3.17         1.24 o                         
  -5   7 -14         18.74         19.05         2.86 o                         
  -4   7 -14        187.29        177.21        10.80 o                         
  -3   7 -14        142.16        160.41        10.80 o                         
  -2   7 -14        497.34        469.64        44.78 o                         
  -1   7 -14       3122.03       3254.42        57.46 o                         
   0   7 -14         82.57         71.43         6.02 o                         
   1   7 -14         38.12         41.29         4.34 o                         
   2   7 -14        126.03        123.37         6.75 o                         
   3   7 -14         80.22         85.84         6.51 o                         
   4   7 -14        258.12        267.65        10.78 o                         
   5   7 -14        253.28        289.46         7.75 o                         
   6   7 -14         69.05         76.58         7.70 o                         
  -5   8 -14        106.90         99.18         3.27 o                         
  -4   8 -14        537.87        551.92        11.56 o                         
  -3   8 -14        358.09        353.12        13.82 o                         
  -2   8 -14        154.77        156.94         7.46 o                         
  -1   8 -14       2852.80       2885.71        61.84 o                         
   0   8 -14        150.70        152.71         7.62 o                         
   1   8 -14        471.41        485.19        12.67 o                         
   2   8 -14          1.58          1.90         2.01 o                         
   3   8 -14        393.49        393.14        12.01 o                         
   4   8 -14        509.39        507.81        11.03 o                         
   5   8 -14         32.83         31.50         3.73 o                         
  -3   9 -14        420.07        428.96        12.34 o                         
  -1   9 -14          8.73         11.47         3.25 o                         
   0   9 -14        144.31        132.85         6.79 o                         
   1   9 -14        140.12        138.27         9.98 o                         
   2   9 -14         66.17         63.55         5.67 o                         
   3   9 -14        220.99        216.17         9.69 o                         
   1   2 -13        234.37        254.62        14.30 o                         
   2   2 -13        160.65        148.98        12.50 o                         
  -2   3 -13       3785.61       3919.26       120.24 o                         
   2   3 -13       2431.12       2482.74        85.75 o                         
   3   3 -13        127.25        125.76        10.31 o                         
  -3   4 -13       3297.88       3486.96       101.14 o                         
  -2   4 -13        849.76        872.98        33.11 o                         
  -1   4 -13       3478.21       3716.73       105.09 o                         
   0   4 -13        474.70        470.31        22.10 o                         
   1   4 -13        806.51        843.17        32.40 o                         
   2   4 -13        241.81        254.91        15.72 o                         
   3   4 -13       1052.99       1089.32        40.99 o                         
   4   4 -13        323.73        356.60        19.45 o                         
  -4   5 -13         26.51         23.03         6.41 o                         
  -3   5 -13        606.64        643.35        20.17 o                         
  -2   5 -13        433.86        440.68        20.95 o                         
  -1   5 -13        842.69        919.99        38.09 o                         
   0   5 -13        246.21        272.10        17.79 o                         
   1   5 -13       1630.65       1703.83        58.06 o                         
   2   5 -13         51.02         63.34         9.02 o                         
   3   5 -13        395.38        425.01        16.23 o                         
   4   5 -13        681.90        745.38        25.54 o                         
   5   5 -13        244.21        241.59        13.63 o                         
  -5   6 -13        318.36        347.41        12.46 o                         
  -4   6 -13        566.47        597.19        22.91 o                         
  -3   6 -13       5917.02       6077.81       106.60 o                         
  -2   6 -13        728.10        705.17        29.63 o                         
  -1   6 -13        579.88        593.04        16.88 o                         
   0   6 -13        168.62        171.29         7.80 o                         
   1   6 -13        675.47        720.16        19.00 o                         
   2   6 -13        265.24        262.00        11.00 o                         
   3   6 -13        743.16        739.55        21.14 o                         
   4   6 -13       2521.63       2770.22        39.78 o                         
   5   6 -13        547.25        587.75        13.18 o                         
   6   6 -13       1271.61       1393.48        24.22 o                         
  -6   7 -13         21.60         24.08         2.01 o                         
  -5   7 -13        270.69        273.41        10.17 o                         
  -4   7 -13        271.95        284.25        27.44 o                         
  -3   7 -13         43.33         53.16         5.03 o                         
  -2   7 -13        499.40        496.18        19.03 o                         
  -1   7 -13       1638.44       1673.33        34.57 o                         
   0   7 -13        137.23        133.29         7.02 o                         
   1   7 -13        495.20        518.70        14.50 o                         
   2   7 -13         71.14         70.86         5.29 o                         
   3   7 -13         77.87         86.41         6.60 o                         
   4   7 -13         48.41         51.10         4.99 o                         
   5   7 -13          9.41         11.02         1.64 o                         
   6   7 -13        441.97        474.20        20.01 o                         
  -5   8 -13        364.01        329.28         7.86 o                         
  -4   8 -13        850.49        884.53        16.14 o                         
  -3   8 -13        248.43        251.90        19.85 o                         
  -2   8 -13         77.47         75.77         5.28 o                         
  -1   8 -13       3046.03       3086.64        65.61 o                         
   0   8 -13        191.67        206.29         8.97 o                         
   1   8 -13       1394.11       1388.33        25.45 o                         
   2   8 -13        110.10        118.22         6.14 o                         
   3   8 -13       1392.52       1458.19        29.00 o                         
   4   8 -13        529.33        560.78        11.93 o                         
   5   8 -13         65.12         59.46         8.57 o                         
  -3   9 -13        147.93        133.75         7.51 o                         
  -2   9 -13         23.90         19.47         2.80 o                         
  -1   9 -13         39.63         33.59         4.00 o                         
   0   9 -13        409.17        386.13        12.65 o                         
   1   9 -13        782.79        771.29        19.95 o                         
   2   9 -13         32.23         30.81         4.59 o                         
   3   9 -13         20.78         21.91         3.18 o                         
   2   2 -12       1483.33       1514.30        53.57 o                         
  -2   3 -12       1929.47       1961.37        72.23 o                         
   2   3 -12       6956.13       7436.09       210.64 o                         
   3   3 -12        328.03        357.62        16.29 o                         
  -3   4 -12        252.18        255.40        13.88 o                         
  -2   4 -12        513.98        486.23        22.62 o                         
  -1   4 -12       1648.41       1753.29        56.59 o                         
   0   4 -12        684.74        735.94        29.47 o                         
   1   4 -12       8924.83       9189.81       238.10 o                         
   2   4 -12       1025.60        909.48        28.85 o                         
   3   4 -12        307.39        420.11        18.61 o                         
   4   4 -12        345.53        387.18        16.53 o                         
  -4   5 -12          5.55          1.79         4.34 o                         
  -3   5 -12       1135.69       1259.17        31.06 o                         
  -2   5 -12        196.69        196.72        13.67 o                         
  -1   5 -12        956.67       1108.28        42.95 o                         
   0   5 -12         74.94         63.04         8.65 o                         
   1   5 -12       1402.94       1601.18        55.34 o                         
   2   5 -12        181.21        170.13        12.25 o                         
   3   5 -12       1018.69       1118.20        28.87 o                         
   4   5 -12       1665.54       1700.58        59.65 o                         
   5   5 -12        632.07        592.21        43.61 o                         
  -5   6 -12        128.18        136.34        14.11 o                         
  -4   6 -12       1346.33       1407.19        39.45 o                         
  -3   6 -12        253.16        246.18        12.98 o                         
  -2   6 -12        400.28        409.25        21.71 o                         
  -1   6 -12       1905.61       1935.25        31.85 o                         
   0   6 -12       1271.44       1310.18        24.29 o                         
   1   6 -12        709.44        804.02        20.35 o                         
   2   6 -12        254.70        291.46        12.23 o                         
   3   6 -12        587.38        615.44        24.22 o                         
   4   6 -12       2147.04       2371.92        35.40 o                         
   5   6 -12         54.72         58.55         4.16 o                         
   6   6 -12       1842.40       2023.83        32.46 o                         
  -6   7 -12         62.02         69.22         3.31 o                         
  -5   7 -12        876.46        936.97        18.09 o                         
  -4   7 -12        183.85        186.94        11.19 o                         
  -3   7 -12         69.59         70.39         5.69 o                         
  -2   7 -12         56.80         53.42         6.40 o                         
  -1   7 -12        148.76        161.29         8.59 o                         
   0   7 -12        531.98        539.54        14.75 o                         
   1   7 -12        244.68        256.13         9.87 o                         
   2   7 -12        173.77        178.65         8.26 o                         
   3   7 -12        407.99        428.73        14.86 o                         
   4   7 -12        742.33        795.92        14.01 o                         
   5   7 -12          6.80         12.15         1.64 o                         
   6   7 -12         99.35         68.33         3.65 o                         
  -5   8 -12        205.04        205.15         6.03 o                         
  -4   8 -12        126.92        134.07         5.23 o                         
  -3   8 -12        221.20        218.57         9.36 o                         
  -2   8 -12        314.37        321.97        11.14 o                         
  -1   8 -12        285.39        315.39        11.50 o                         
   0   8 -12        710.03        743.39        18.98 o                         
   1   8 -12       1040.66       1040.87        20.98 o                         
   2   8 -12        228.24        235.66         8.48 o                         
   3   8 -12        252.77        251.49         9.64 o                         
   4   8 -12        567.99        593.34        12.52 o                         
   5   8 -12         69.16         61.78         8.61 o                         
  -3   9 -12         56.85         53.27         3.64 o                         
  -2   9 -12         46.94         33.31         3.73 o                         
  -1   9 -12        113.78        108.94         6.11 o                         
   0   9 -12        231.95        227.82         9.42 o                         
   1   9 -12         46.15         53.97         5.98 o                         
   2   9 -12         57.22         66.35         6.50 o                         
   3   9 -12        243.79        224.80        10.71 o                         
   1   1 -11      10414.62       9445.09       232.93 o                         
  -1   2 -11        233.92        203.75        13.46 o                         
   2   2 -11       4080.21       4188.16       122.20 o                         
  -2   3 -11        127.37        130.15        15.25 o                         
   2   3 -11        381.40        375.65        26.81 o                         
   3   3 -11        491.62        518.37        21.90 o                         
  -3   4 -11       2101.82       2402.63        63.57 o                         
  -2   4 -11          7.14         10.27         3.60 o                         
  -1   4 -11       1751.31       1803.53        57.68 o                         
   0   4 -11       1776.82       1836.90        58.02 o                         
   1   4 -11       5934.25       6596.73       174.70 o                         
   2   4 -11         30.32         13.46         4.85 o                         
   3   4 -11       1985.71       2230.04        56.29 o                         
   4   4 -11        625.58        736.43        24.37 o                         
  -4   5 -11        187.95        181.15        15.87 o                         
  -3   5 -11       1203.33       1350.47        27.75 o                         
  -2   5 -11        334.37        340.66        18.26 o                         
  -1   5 -11        108.16         89.58        10.61 o                         
   0   5 -11        150.77        130.14        12.17 o                         
   1   5 -11        541.43        621.54        28.90 o                         
   2   5 -11        863.95        817.13        59.28 o                         
   3   5 -11        484.71        533.87        13.12 o                         
   4   5 -11        177.23        198.84        12.43 o                         
   5   5 -11        812.97        808.96        37.18 o                         
  -5   6 -11        188.45        168.78        11.27 o                         
  -4   6 -11        951.52        991.49        31.38 o                         
  -3   6 -11         67.64         80.38         7.76 o                         
  -2   6 -11       1045.27       1082.17        85.80 o                         
  -1   6 -11       2422.39       2604.57        44.48 o                         
   0   6 -11        188.59        191.63        10.07 o                         
   1   6 -11        768.52        828.31        20.76 o                         
   2   6 -11        373.39        367.08        13.15 o                         
   3   6 -11        960.70        957.68        18.62 o                         
   4   6 -11       1247.20       1407.49        24.27 o                         
   5   6 -11       1006.78       1090.95        24.13 o                         
   6   6 -11        905.81       1008.19        19.56 o                         
  -6   7 -11        457.14        445.59         9.52 o                         
  -5   7 -11        174.44        196.30         7.13 o                         
  -4   7 -11        544.28        555.80        20.30 o                         
  -3   7 -11        371.87        393.33        13.54 o                         
  -2   7 -11        260.51        290.36        14.32 o                         
  -1   7 -11       1000.04       1015.70        24.66 o                         
   0   7 -11        377.55        392.49        13.79 o                         
   1   7 -11        285.64        281.90        10.47 o                         
   2   7 -11        623.75        629.75        16.41 o                         
   3   7 -11        991.82       1003.98        21.66 o                         
   4   7 -11       1000.20       1084.75        17.39 o                         
   5   7 -11         41.18         32.49         2.36 o                         
   6   7 -11          9.54          7.07         1.52 o                         
  -5   8 -11        161.80        179.50         5.79 o                         
  -4   8 -11        363.76        348.32         9.12 o                         
  -3   8 -11       1693.78       1674.29        31.41 o                         
  -2   8 -11       1321.58       1355.01        28.04 o                         
  -1   8 -11       1493.01       1582.23        32.17 o                         
   0   8 -11        327.83        306.29        11.34 o                         
   1   8 -11        455.43        489.88        15.62 o                         
   2   8 -11         96.91        108.81         5.83 o                         
   3   8 -11        579.40        626.67        20.30 o                         
   4   8 -11        788.56        838.66        15.97 o                         
   5   8 -11        114.80        111.17         7.44 o                         
  -3   9 -11         71.59         69.63         4.19 o                         
  -2   9 -11         18.23         17.53         3.22 o                         
  -1   9 -11         53.54         41.05         3.98 o                         
   0   9 -11        124.16        122.43         6.88 o                         
   1   9 -11        826.97        808.61        21.10 o                         
   2   9 -11        366.37        340.72        15.73 o                         
   3   9 -11        141.98        138.39         8.31 o                         
   1   1 -10       7369.44       7115.70       178.52 o                         
  -1   2 -10         53.04         48.48         6.87 o                         
   2   2 -10       8753.44       9452.18       252.44 o                         
  -2   3 -10        869.79       1031.56        48.66 o                         
   2   3 -10       6221.57       6635.29       193.29 o                         
   3   3 -10       2715.35       2832.38        92.07 o                         
  -3   4 -10        497.98        557.52        49.57 o                         
  -2   4 -10        137.88        119.75         8.84 o                         
  -1   4 -10       2586.97       2655.25        79.08 o                         
   0   4 -10        697.18        760.94        30.15 o                         
   1   4 -10       1512.11       1742.78        55.80 o                         
   2   4 -10       1375.09       1447.17        52.20 o                         
   3   4 -10        234.16        295.17        15.22 o                         
   4   4 -10        219.75        221.84        12.29 o                         
  -4   5 -10        376.43        444.42        25.62 o                         
  -3   5 -10        563.70        621.37        17.36 o                         
  -2   5 -10        112.09        118.91        19.06 o                         
  -1   5 -10        245.32        252.22        14.93 o                         
   0   5 -10        785.11        790.59        33.76 o                         
   1   5 -10       2121.48       2528.31        63.55 o                         
   2   5 -10         61.63         55.68         8.30 o                         
   3   5 -10         72.54         78.84         4.88 o                         
   4   5 -10       1522.09       1567.62        41.90 o                         
   5   5 -10        349.87        386.82        24.13 o                         
  -5   6 -10       1057.03       1116.32        32.98 o                         
  -4   6 -10        559.52        591.92        22.85 o                         
  -3   6 -10        484.29        468.49        14.81 o                         
  -2   6 -10        552.89        576.02        43.57 o                         
  -1   6 -10        189.11        189.89         8.87 o                         
   0   6 -10        175.02        186.29         7.84 o                         
   1   6 -10       1220.60       1310.85        31.49 o                         
   2   6 -10        955.90        961.39        29.82 o                         
   3   6 -10        499.77        534.19        13.04 o                         
   4   6 -10        188.19        206.94         7.86 o                         
   5   6 -10        194.16        201.46         8.28 o                         
   6   6 -10        241.25        278.95         8.07 o                         
  -6   7 -10        332.25        352.72         8.32 o                         
  -5   7 -10         19.63         21.55         2.69 o                         
  -4   7 -10         61.69         79.39         7.51 o                         
  -3   7 -10        182.57        173.75         8.79 o                         
  -2   7 -10        590.43        615.93        18.23 o                         
  -1   7 -10        672.13        706.68        17.38 o                         
   0   7 -10        239.87        247.40         9.72 o                         
   1   7 -10       2263.77       2283.40        39.12 o                         
   2   7 -10        109.75        135.92         7.32 o                         
   3   7 -10        982.74       1041.63        22.29 o                         
   4   7 -10       1131.46       1208.53        18.86 o                         
   5   7 -10        145.31        153.20         4.69 o                         
   6   7 -10         88.79         99.22         4.36 o                         
  -5   8 -10        222.83        210.99         6.66 o                         
  -4   8 -10        197.69        191.90         6.41 o                         
  -3   8 -10        379.21        379.73        11.54 o                         
  -2   8 -10        500.69        495.77        14.52 o                         
  -1   8 -10        291.80        286.22        10.95 o                         
   0   8 -10        734.59        748.38        17.05 o                         
   1   8 -10        213.58        241.89         8.94 o                         
   2   8 -10        267.54        285.33         9.55 o                         
   3   8 -10        217.63        240.82         9.09 o                         
   4   8 -10        440.28        456.25        10.78 o                         
   5   8 -10         89.13         75.41         4.91 o                         
  -3   9 -10        103.45        113.26         5.45 o                         
  -2   9 -10         35.52         27.79         4.08 o                         
  -1   9 -10         71.73         74.03         6.75 o                         
   0   9 -10        737.61        740.27        40.02 o                         
   1   9 -10          6.69          9.47         5.03 o                         
   2   9 -10        882.31        874.47        30.43 o                         
   3   9 -10         72.41         69.63         5.99 o                         
   1   1  -9      76723.23      75176.04      1832.87 o                         
  -1   2  -9       7808.19       7922.00       209.76 o                         
   2   2  -9       8873.42       9330.87       250.65 o                         
  -2   3  -9        156.71        140.06        16.46 o                         
   2   3  -9       2280.54       2842.62        99.24 o                         
   3   3  -9       5339.81       5915.60       217.64 o                         
  -3   4  -9       5647.55       6183.82       163.38 o                         
  -2   4  -9        684.24        646.70        23.03 o                         
  -1   4  -9       4340.80       4826.60       132.37 o                         
   0   4  -9       1548.12       1663.49        53.36 o                         
   1   4  -9        135.58        126.54        10.69 o                         
   2   4  -9       4090.50       4362.11       133.75 o                         
   3   4  -9       2675.51       3079.60        61.33 o                         
   4   4  -9        683.28        761.29        34.00 o                         
  -4   5  -9        349.64        325.42        15.86 o                         
  -3   5  -9         39.43         44.27         5.37 o                         
  -2   5  -9         94.38        113.16        17.96 o                         
  -1   5  -9        634.96        642.37        25.56 o                         
   0   5  -9        183.56        174.06        12.29 o                         
   1   5  -9       1283.85       1486.50        43.40 o                         
   2   5  -9       1000.65        964.10        29.11 o                         
   3   5  -9        843.55        931.03        18.62 o                         
   4   5  -9       1150.31       1165.79        34.19 o                         
   5   5  -9        205.39        206.57        17.20 o                         
  -5   6  -9         44.04         49.36         5.23 o                         
  -4   6  -9        182.80        197.35        12.61 o                         
  -3   6  -9        853.74        921.85        22.26 o                         
  -2   6  -9        135.68        151.92         9.59 o                         
  -1   6  -9       1777.51       1899.69        31.56 o                         
   0   6  -9       1266.04       1332.41        24.61 o                         
   1   6  -9        253.60        248.58        10.58 o                         
   2   6  -9       1736.84       1749.10        34.55 o                         
   3   6  -9       1161.17       1207.36        25.23 o                         
   4   6  -9        122.07        119.86         6.07 o                         
   5   6  -9       1362.42       1456.65        27.21 o                         
   6   6  -9        397.99        445.38        10.60 o                         
  -6   7  -9        708.03        720.52        12.61 o                         
  -5   7  -9        220.59        235.51         7.97 o                         
  -4   7  -9        277.94        264.56        13.49 o                         
  -3   7  -9        619.73        631.09        18.10 o                         
  -2   7  -9        247.88        267.39        11.39 o                         
  -1   7  -9        389.38        408.11        12.62 o                         
   0   7  -9        852.39        923.77        20.74 o                         
   1   7  -9       1478.14       1576.23        29.90 o                         
   2   7  -9        818.52        894.20        23.76 o                         
   3   7  -9        641.81        662.61        13.20 o                         
   4   7  -9        134.83        140.65         5.46 o                         
   5   7  -9        263.95        281.43         7.60 o                         
   6   7  -9         22.93         27.81         2.10 o                         
  -5   8  -9         54.25         60.55         3.49 o                         
  -4   8  -9        761.58        778.59        17.53 o                         
  -3   8  -9        255.61        244.54        10.60 o                         
  -2   8  -9        977.07        924.98        21.66 o                         
  -1   8  -9        105.57        103.15         6.58 o                         
   0   8  -9        476.77        500.45        16.61 o                         
   1   8  -9        628.24        673.66        16.10 o                         
   2   8  -9        664.06        698.36        18.72 o                         
   3   8  -9         13.55         19.80         2.82 o                         
   4   8  -9        175.35        183.31         6.49 o                         
   5   8  -9        421.74        466.86        13.71 o                         
  -2   9  -9        172.34        173.09         8.30 o                         
  -1   9  -9        412.87        393.80        13.16 o                         
   0   9  -9        638.44        648.31        29.75 o                         
   1   9  -9        112.02        117.12         9.52 o                         
   2   9  -9        610.22        635.87        17.24 o                         
   3   9  -9        101.10         92.66         7.06 o                         
   1   1  -8        676.34        642.38        22.85 o                         
  -1   2  -8      11418.84      10926.26       284.50 o                         
   2   2  -8      10861.71      10725.38       285.93 o                         
  -2   3  -8       1844.41       2064.11        79.51 o                         
  -1   3  -8        638.03        628.30        35.29 o                         
   2   3  -8        305.12        270.91        23.50 o                         
   3   3  -8        333.69        401.38        12.80 o                         
  -3   4  -8        595.79        644.95        21.07 o                         
  -2   4  -8       1195.31       1261.01        71.88 o                         
  -1   4  -8        302.27        337.84        18.37 o                         
   1   4  -8       1081.77       1257.11        43.31 o                         
   2   4  -8        537.02        594.91        22.27 o                         
   3   4  -8        851.32       1029.41        31.85 o                         
   4   4  -8         71.03         83.18        10.21 o                         
  -4   5  -8        225.79        248.65        13.65 o                         
  -3   5  -8        197.45        178.71        10.03 o                         
  -2   5  -8       1285.68       1274.93        40.95 o                         
  -1   5  -8       1589.76       1699.62        48.36 o                         
   0   5  -8       1235.66       1336.39        49.54 o                         
   1   5  -8        500.56        526.10        22.30 o                         
   2   5  -8        161.12        179.57        11.40 o                         
   3   5  -8        482.15        537.66        13.27 o                         
   4   5  -8        637.01        730.92        34.96 o                         
   5   5  -8        126.33        146.52        10.78 o                         
  -5   6  -8       1621.27       1648.72        35.87 o                         
  -4   6  -8        474.12        452.87        19.67 o                         
  -3   6  -8        203.93        203.31         9.98 o                         
  -2   6  -8        241.10        266.07        12.78 o                         
  -1   6  -8        676.22        765.64        17.17 o                         
   0   6  -8        810.55        901.11        19.05 o                         
   1   6  -8        217.85        218.31         9.90 o                         
   2   6  -8        225.66        234.20        10.51 o                         
   3   6  -8       1717.63       1805.15        29.68 o                         
   4   6  -8         35.71         35.50         3.81 o                         
   5   6  -8         49.78         51.48         4.50 o                         
   6   6  -8        529.78        573.44        12.45 o                         
  -6   7  -8         24.70         28.78         2.27 o                         
  -5   7  -8        752.63        768.58        16.20 o                         
  -4   7  -8        416.56        420.12        21.12 o                         
  -3   7  -8        512.75        505.14        15.91 o                         
  -2   7  -8        317.80        348.46        13.13 o                         
  -1   7  -8         47.16         45.73         4.47 o                         
   0   7  -8       2420.79       2497.32        40.04 o                         
   1   7  -8       1422.22       1530.44        29.34 o                         
   2   7  -8         48.42         57.09         7.37 o                         
   3   7  -8        189.54        199.56         6.81 o                         
   4   7  -8        395.06        414.04         9.68 o                         
   5   7  -8        128.63        137.56         5.30 o                         
   6   7  -8        429.72        431.73         8.50 o                         
  -5   8  -8        512.11        497.22        14.12 o                         
  -4   8  -8        647.06        622.02        15.16 o                         
  -3   8  -8         38.86         39.83         3.86 o                         
  -2   8  -8        449.71        446.79        13.70 o                         
  -1   8  -8        145.49        139.56         7.63 o                         
   0   8  -8        612.03        642.28        15.72 o                         
   1   8  -8        515.15        520.64        17.28 o                         
   2   8  -8        428.86        461.49        14.64 o                         
   3   8  -8        399.56        437.06        11.70 o                         
   4   8  -8        118.82        118.22         5.21 o                         
   5   8  -8          6.11          5.10         3.28 o                         
  -2   9  -8        489.75        481.41        14.04 o                         
  -1   9  -8        611.20        575.58        16.90 o                         
   0   9  -8        157.06        161.88        10.56 o                         
   1   9  -8        168.01        175.64         6.87 o                         
   2   9  -8        669.08        670.44        18.08 o                         
   3   9  -8         63.33         65.15        11.29 o                         
   1   1  -7      25783.85      25923.36       639.24 o                         
  -1   2  -7       5851.58       6094.83       167.16 o                         
   2   2  -7         79.27        111.19        13.07 o                         
  -2   3  -7       1426.94       1442.39        63.11 o                         
  -1   3  -7         52.83         32.95         7.89 o                         
   2   3  -7       3646.58       3846.43       126.39 o                         
   3   3  -7       3204.27       3495.97        77.62 o                         
  -3   4  -7         84.70        101.43         9.10 o                         
  -2   4  -7        679.72        756.77        29.18 o                         
  -1   4  -7        120.31        186.20        33.96 o                         
   1   4  -7       3104.51       3296.98        94.16 o                         
   2   4  -7        351.08        334.97        13.99 o                         
   3   4  -7       1188.63       1312.98        33.50 o                         
   4   4  -7        716.58        774.52        34.14 o                         
  -4   5  -7        221.78        246.81        19.99 o                         
  -3   5  -7        326.44        331.36        13.97 o                         
  -2   5  -7         69.20         64.72         5.95 o                         
  -1   5  -7        763.78        764.72        28.20 o                         
   0   5  -7       2164.40       2305.82       111.79 o                         
   1   5  -7        388.33        426.95        19.83 o                         
   2   5  -7       1844.52       1911.81        64.23 o                         
   3   5  -7        778.09        839.01        18.73 o                         
   4   5  -7        666.01        783.21        36.46 o                         
   5   5  -7         22.81         30.96         5.55 o                         
  -5   6  -7        782.20        817.17        18.79 o                         
  -4   6  -7        161.87        163.21        19.72 o                         
  -3   6  -7        193.04        208.47         9.66 o                         
  -2   6  -7        524.15        540.52        18.98 o                         
  -1   6  -7        263.02        283.18         9.80 o                         
   0   6  -7        639.90        591.99        14.78 o                         
   1   6  -7        720.30        765.73        27.75 o                         
   2   6  -7       2698.03       2880.95        38.96 o                         
   3   6  -7        458.09        504.64        12.67 o                         
   4   6  -7        411.76        401.52        11.30 o                         
   5   6  -7        785.10        821.92        18.76 o                         
   6   6  -7        471.28        463.14        11.00 o                         
  -6   7  -7         51.66         51.64         2.87 o                         
  -5   7  -7        473.68        532.01        12.86 o                         
  -4   7  -7         44.40         42.37         4.39 o                         
  -3   7  -7        162.73        157.37         8.57 o                         
  -2   7  -7        369.35        384.86        18.51 o                         
  -1   7  -7        201.97        199.10         8.72 o                         
   0   7  -7        644.44        683.63        16.71 o                         
   1   7  -7        626.87        662.45        15.25 o                         
   2   7  -7         41.18         36.63         4.88 o                         
   3   7  -7        368.74        387.96        11.29 o                         
   4   7  -7         16.20         18.92         2.70 o                         
   5   7  -7         42.31         42.77         3.14 o                         
   6   7  -7        414.74        424.62         8.53 o                         
  -5   8  -7        656.96        703.36        20.39 o                         
  -4   8  -7        312.11        333.98        10.38 o                         
  -3   8  -7         53.17         53.66         4.44 o                         
  -2   8  -7         69.59         70.11         5.41 o                         
  -1   8  -7        320.00        327.75        11.86 o                         
   0   8  -7         19.51         23.36         3.34 o                         
   1   8  -7        625.90        643.71        15.82 o                         
   2   8  -7        134.11        130.02         7.54 o                         
   3   8  -7         56.85         51.40         4.01 o                         
   4   8  -7        373.09        418.27        10.44 o                         
   5   8  -7        783.88        834.26        29.84 o                         
  -2   9  -7         97.36        109.94         5.21 o                         
  -1   9  -7        580.99        578.67        17.11 o                         
   0   9  -7         37.77         42.88         4.54 o                         
   1   9  -7        282.40        270.99         8.83 o                         
   2   9  -7          0.06          0.16         1.80 o                         
   3   9  -7        457.23        473.54        15.43 o                         
   1   1  -6       6791.72       6852.95       176.83 o                         
  -1   2  -6       3525.32       3593.11       106.68 o                         
   2   2  -6       1901.62       1846.33        67.68 o                         
  -2   3  -6        491.20        532.99        35.29 o                         
  -1   3  -6       1118.88       1037.94        49.00 o                         
   2   3  -6        572.06        668.34        39.65 o                         
   3   3  -6       2175.68       2204.99        38.99 o                         
  -3   4  -6        953.83        991.31        32.49 o                         
  -2   4  -6        327.65        323.58        16.73 o                         
  -1   4  -6        818.32        810.13        22.03 o                         
   1   4  -6        815.09        853.88        32.69 o                         
   2   4  -6        243.76        309.51        13.46 o                         
   3   4  -6       1542.58       1558.66        37.77 o                         
   4   4  -6       2691.15       2915.93       115.27 o                         
  -4   5  -6        420.70        367.04        21.88 o                         
  -3   5  -6        764.70        775.18        37.07 o                         
  -2   5  -6        386.70        434.11        15.42 o                         
  -1   5  -6       1078.30       1116.07        59.49 o                         
   0   5  -6       1086.10       1119.13        35.85 o                         
   1   5  -6       1135.81       1182.61        47.16 o                         
   2   5  -6        641.28        612.78        22.33 o                         
   3   5  -6        171.54        174.47         9.49 o                         
   4   5  -6        448.23        505.53        28.00 o                         
   5   5  -6         40.68         54.25         6.67 o                         
  -5   6  -6         93.83         91.18         5.87 o                         
  -4   6  -6        511.98        518.92        16.54 o                         
  -3   6  -6        291.12        278.91        11.55 o                         
  -2   6  -6        990.83       1010.94        27.76 o                         
  -1   6  -6        167.20        203.57         8.46 o                         
   0   6  -6        759.68        795.15        17.66 o                         
   1   6  -6        783.44        805.73        17.93 o                         
   2   6  -6       2243.71       2388.01        33.84 o                         
   3   6  -6         84.76         96.94         5.79 o                         
   4   6  -6        112.71        119.30         8.26 o                         
   5   6  -6        920.66        943.63        18.46 o                         
   6   6  -6        622.13        645.72        13.54 o                         
  -6   7  -6        312.21        305.84         9.44 o                         
  -5   7  -6        155.51        149.83         6.47 o                         
  -4   7  -6        338.69        346.17        12.19 o                         
  -3   7  -6       1165.17       1213.64        27.86 o                         
  -2   7  -6        185.57        201.75         9.99 o                         
  -1   7  -6        774.76        789.41        18.80 o                         
   0   7  -6        348.46        343.01        11.27 o                         
   1   7  -6        116.98        111.65         7.37 o                         
   2   7  -6        295.14        306.51         9.48 o                         
   3   7  -6       1614.15       1691.15        25.01 o                         
   4   7  -6        461.58        454.99        10.33 o                         
   5   7  -6         25.04         24.85         2.85 o                         
   6   7  -6       1515.01       1527.82        31.50 o                         
  -5   8  -6         14.88         12.48         2.06 o                         
  -4   8  -6        276.62        275.84        10.03 o                         
  -3   8  -6         71.45         65.92         6.69 o                         
  -2   8  -6        388.87        394.44        12.82 o                         
  -1   8  -6        398.51        382.34        12.96 o                         
   0   8  -6       1037.24       1086.95        25.71 o                         
   1   8  -6        355.12        369.96        11.46 o                         
   2   8  -6        263.23        252.63        10.56 o                         
   3   8  -6        195.43        199.65         7.67 o                         
   4   8  -6        225.19        221.53         7.16 o                         
   5   8  -6         12.03         21.32         4.63 o                         
  -4   9  -6         93.35         79.20         3.49 o                         
  -2   9  -6        173.28        172.01         6.72 o                         
  -1   9  -6        336.29        322.15        11.94 o                         
   0   9  -6        255.75        279.14        11.27 o                         
   1   9  -6        306.68        322.80         9.84 o                         
   2   9  -6        123.86        141.74         6.09 o                         
   3   9  -6        872.22        837.35        16.62 o                         
   4   9  -6        732.05        651.07        20.39 o                         
   1   1  -5        107.46        111.65         8.64 o                         
  -1   2  -5       2194.51       2232.99        73.49 o                         
   2   2  -5         59.65         95.33        12.32 o                         
  -2   3  -5       2475.89       2727.85       127.09 o                         
  -1   3  -5       4988.89       4893.82       162.97 o                         
   1   3  -5         48.00         65.56         5.24 o                         
   2   3  -5       1000.17       1137.79        53.76 o                         
   3   3  -5        562.82        616.05        16.55 o                         
  -3   4  -5        798.37        851.05        34.01 o                         
  -2   4  -5          0.88         13.65         7.90 o                         
  -1   4  -5        188.17        177.06         8.66 o                         
   1   4  -5        140.64        135.50        10.86 o                         
   2   4  -5        361.49        356.04        35.92 o                         
   3   4  -5        865.40        892.22        29.19 o                         
   4   4  -5        404.46        502.93        22.78 o                         
  -4   5  -5         49.72         47.89         6.68 o                         
  -3   5  -5        739.45        686.13        19.82 o                         
  -2   5  -5        142.64        158.20         9.11 o                         
  -1   5  -5        126.84        119.49        10.49 o                         
   0   5  -5        683.07        718.51        27.01 o                         
   1   5  -5        241.27        310.36        16.67 o                         
   2   5  -5         33.12         42.58         9.66 o                         
   3   5  -5         87.65         79.46        12.32 o                         
   4   5  -5       2954.08       3025.92        95.24 o                         
   5   5  -5         62.35         78.43         8.02 o                         
  -5   6  -5        274.27        300.62         9.38 o                         
  -4   6  -5        414.09        387.67        14.06 o                         
  -3   6  -5        406.22        371.60        13.17 o                         
  -2   6  -5       1099.46       1057.60        31.07 o                         
  -1   6  -5        840.21        886.65        23.40 o                         
   0   6  -5        687.42        723.08        17.33 o                         
   1   6  -5        218.67        256.38         9.71 o                         
   2   6  -5        184.81        186.92         7.26 o                         
   3   6  -5        711.83        782.56        16.86 o                         
   4   6  -5         35.08         39.70         4.13 o                         
   5   6  -5        480.17        513.55        13.46 o                         
   6   6  -5          9.16         11.50         2.37 o                         
  -6   7  -5        173.50        181.59         6.94 o                         
  -5   7  -5        229.78        243.17         8.24 o                         
  -4   7  -5        564.94        582.41        16.59 o                         
  -3   7  -5        645.08        647.45        21.38 o                         
  -2   7  -5         39.71         44.80         5.08 o                         
  -1   7  -5        596.73        601.54        15.50 o                         
   0   7  -5         88.41         84.41         5.82 o                         
   1   7  -5        193.85        216.48         9.23 o                         
   2   7  -5        199.20        188.86         6.74 o                         
   3   7  -5         44.07         44.62         3.56 o                         
   4   7  -5         87.01         77.73         4.57 o                         
   5   7  -5         96.22         92.74         4.56 o                         
   6   7  -5         21.94         27.24         2.39 o                         
  -5   8  -5        102.19         98.11         4.59 o                         
  -4   8  -5        186.71        190.70         6.25 o                         
  -3   8  -5         17.20         28.28         4.23 o                         
  -2   8  -5         30.16         34.03         5.02 o                         
  -1   8  -5        890.10        900.93        27.34 o                         
   0   8  -5         81.59         84.18         6.42 o                         
   1   8  -5         18.35         24.48         3.38 o                         
   2   8  -5        336.99        344.64        12.61 o                         
   3   8  -5        259.93        269.44         6.99 o                         
   4   8  -5        369.81        414.36         8.14 o                         
   5   8  -5        247.80        168.36         5.91 o                         
  -3   9  -5        397.48        392.95        10.96 o                         
  -2   9  -5         79.13         69.53         4.31 o                         
  -1   9  -5         22.14         26.98         3.73 o                         
   0   9  -5        606.94        588.54        17.87 o                         
   1   9  -5        412.67        433.86        11.83 o                         
   2   9  -5         44.78         35.74         3.29 o                         
   3   9  -5        200.32        193.44         6.45 o                         
   4   9  -5         82.96         66.29         4.70 o                         
   1   1  -4       3796.71       3843.73       105.00 o                         
  -1   2  -4        916.07        893.92        38.81 o                         
   2   2  -4        993.36        964.01        44.62 o                         
  -2   3  -4       6606.75       7102.50       142.15 o                         
  -1   3  -4       2128.26       2050.77       126.03 o                         
   1   3  -4        421.94        353.39        13.44 o                         
   2   3  -4        637.87        614.43        32.01 o                         
   3   3  -4       2117.79       2305.09        40.58 o                         
  -3   4  -4        382.68        482.95        17.94 o                         
  -2   4  -4        611.55        647.58        20.27 o                         
  -1   4  -4         14.53         13.42         2.93 o                         
   0   4  -4        262.45        315.90        28.24 o                         
   1   4  -4       3330.90       3632.95       299.37 o                         
   2   4  -4       7628.15       8677.77       227.18 o                         
   3   4  -4        170.26        188.01        11.76 o                         
   4   4  -4        659.54        753.64        68.89 o                         
  -4   5  -4       4152.90       4203.95       117.17 o                         
  -3   5  -4        845.35        839.58        22.38 o                         
  -2   5  -4       2954.91       3396.72        62.98 o                         
  -1   5  -4       1368.63       1308.95        77.39 o                         
   0   5  -4        426.13        449.92        20.57 o                         
   1   5  -4         78.73         80.67        25.78 o                         
   2   5  -4        113.85        118.26         9.51 o                         
   3   5  -4        521.03        489.83        21.51 o                         
   4   5  -4       2348.30       2415.85        68.88 o                         
   5   5  -4        163.50        177.62        11.84 o                         
  -5   6  -4        611.07        677.04        14.95 o                         
  -4   6  -4         71.10         76.10         6.32 o                         
  -3   6  -4        275.24        270.07        11.63 o                         
  -2   6  -4        125.95        119.64         9.25 o                         
  -1   6  -4       1899.36       1939.09        32.21 o                         
   0   6  -4        913.78        964.83        17.94 o                         
   1   6  -4        203.38        222.06        10.43 o                         
   2   6  -4       1187.58       1241.78        20.62 o                         
   3   6  -4        967.76        994.22        21.31 o                         
   4   6  -4        350.66        383.97        12.32 o                         
   5   6  -4        691.71        704.54        15.44 o                         
   6   6  -4        227.27        241.14         7.71 o                         
  -6   7  -4         17.63         20.47         2.35 o                         
  -5   7  -4        281.18        301.43         9.28 o                         
  -4   7  -4         22.42         21.21         3.51 o                         
  -3   7  -4         73.07         88.83         6.63 o                         
  -2   7  -4        595.52        564.41        17.43 o                         
  -1   7  -4        219.06        223.91         9.34 o                         
   0   7  -4        477.91        492.11        14.98 o                         
   1   7  -4        269.88        279.39        15.41 o                         
   2   7  -4        844.05        816.82        15.48 o                         
   3   7  -4         29.12         30.53         3.05 o                         
   4   7  -4        104.29        100.50         5.19 o                         
   5   7  -4         97.75        103.06         4.86 o                         
   6   7  -4        955.11        918.00        14.76 o                         
  -5   8  -4        207.64        220.51         9.82 o                         
  -4   8  -4        367.54        363.47        11.17 o                         
  -3   8  -4        184.86        186.16         9.90 o                         
  -2   8  -4        498.92        524.31        18.88 o                         
  -1   8  -4        304.60        302.94        14.31 o                         
   0   8  -4        924.98        867.70        22.28 o                         
   1   8  -4         58.14         50.02         4.38 o                         
   2   8  -4         98.95         96.94         5.77 o                         
   3   8  -4         21.50         23.38         2.37 o                         
   4   8  -4         31.18         32.66         2.55 o                         
   5   8  -4         71.90         52.19         3.37 o                         
  -4   9  -4        113.75        106.10         6.49 o                         
  -3   9  -4        350.34        347.22        14.20 o                         
  -2   9  -4        144.26        122.28         8.30 o                         
  -1   9  -4         13.94         10.67         2.90 o                         
   0   9  -4        328.46        346.61        12.95 o                         
   1   9  -4        114.41        118.85         5.82 o                         
   2   9  -4        614.07        611.83        12.53 o                         
   3   9  -4        154.90        167.68         6.24 o                         
   4   9  -4         45.57         29.84         3.25 o                         
   1   1  -3      10748.63      10647.06       271.51 o                         
  -1   2  -3       1268.26       1359.53        52.02 o                         
   2   2  -3        629.19        714.79        37.56 o                         
  -2   3  -3       2707.67       3033.04        79.46 o                         
  -1   3  -3        792.78        682.39        44.79 o                         
   1   3  -3       1226.43       1066.43        30.66 o                         
   2   3  -3        737.13        683.90        20.52 o                         
   3   3  -3        569.30        624.66        16.84 o                         
  -3   4  -3       1134.24       1151.19        30.91 o                         
  -2   4  -3        491.09        498.97        17.51 o                         
  -1   4  -3        514.02        527.39        15.20 o                         
   0   4  -3       2784.72       3112.03       111.86 o                         
   1   4  -3        408.58        485.99        50.25 o                         
   2   4  -3       3060.22       3413.19        79.07 o                         
   3   4  -3        179.43        178.28        17.52 o                         
   4   4  -3       1307.12       1427.35        75.19 o                         
  -4   5  -3        527.06        575.74        14.73 o                         
  -3   5  -3        871.04        877.45        29.28 o                         
  -2   5  -3        168.39        144.09         8.18 o                         
  -1   5  -3        331.26        354.04        23.77 o                         
   0   5  -3        927.80        967.00        32.57 o                         
   1   5  -3        222.43        249.51        27.30 o                         
   2   5  -3         23.80         28.52         5.39 o                         
   3   5  -3        256.05        259.21        22.90 o                         
   4   5  -3         97.89        101.61         6.37 o                         
   5   5  -3         83.53         94.54        11.00 o                         
  -5   6  -3       1138.42       1151.92        21.05 o                         
  -4   6  -3        344.72        320.60        12.73 o                         
  -3   6  -3       1776.48       1677.73        36.96 o                         
  -2   6  -3       1409.19       1422.71        35.24 o                         
  -1   6  -3        728.03        686.15        16.16 o                         
   0   6  -3        238.83        235.94         9.27 o                         
   1   6  -3         27.74         32.87         3.26 o                         
   2   6  -3       1667.02       1737.26        27.50 o                         
   3   6  -3        109.24        116.75         6.63 o                         
   4   6  -3        209.64        229.10         8.46 o                         
   5   6  -3        275.11        271.63         8.94 o                         
   6   6  -3        660.80        677.32        14.06 o                         
  -6   7  -3        176.02        184.70         6.17 o                         
  -5   7  -3         48.95         58.80         4.22 o                         
  -4   7  -3        346.65        348.70        12.33 o                         
  -3   7  -3        844.79        849.14        22.13 o                         
  -2   7  -3       1220.49       1214.86        28.39 o                         
  -1   7  -3        457.86        469.24        18.82 o                         
   0   7  -3        184.39        175.43         8.29 o                         
   1   7  -3        341.95        357.94        10.10 o                         
   2   7  -3        423.44        460.21        10.97 o                         
   3   7  -3         63.46         72.97         4.35 o                         
   4   7  -3        127.86        136.65         5.99 o                         
   5   7  -3        504.72        524.61        11.60 o                         
   6   7  -3        121.29        113.70         4.25 o                         
  -5   8  -3        139.79        140.21         5.61 o                         
  -4   8  -3        313.89        266.92         7.65 o                         
  -3   8  -3        262.24        242.40        11.49 o                         
  -2   8  -3        481.64        486.35        18.18 o                         
  -1   8  -3        198.63        215.15        11.98 o                         
   0   8  -3        230.27        232.01        10.47 o                         
   1   8  -3        177.12        171.24         9.00 o                         
   2   8  -3        670.60        649.42        12.41 o                         
   3   8  -3        220.59        234.90         6.60 o                         
   4   8  -3        703.47        706.58        14.87 o                         
   5   8  -3         66.22         57.87         3.36 o                         
  -4   9  -3         83.59         69.41         5.31 o                         
  -3   9  -3        212.91        208.45         7.73 o                         
  -2   9  -3        327.58        322.71        11.25 o                         
  -1   9  -3        423.64        447.34        14.88 o                         
   0   9  -3         12.73         14.80         3.21 o                         
   1   9  -3        838.20        882.15        36.02 o                         
   2   9  -3        272.37        305.05         8.14 o                         
   3   9  -3        370.85        378.31         9.70 o                         
   0   1  -2      12315.12      11776.84       296.93 o                         
   1   1  -2       2263.58       2257.25        67.46 o                         
  -1   2  -2       3773.50       3720.27       113.24 o                         
   0   2  -2      33361.17      33960.39       848.19 o                         
   2   2  -2       1739.92       1844.62        70.53 o                         
  -2   3  -2       5219.86       5527.04        93.71 o                         
  -1   3  -2       2220.85       1823.58       247.82 o                         
   2   3  -2       2180.07       2442.95        57.92 o                         
   3   3  -2        402.87        445.51        13.84 o                         
  -3   4  -2         74.51         65.37         7.35 o                         
  -2   4  -2         52.23         46.61         5.20 o                         
  -1   4  -2        636.91        642.49        15.92 o                         
   0   4  -2         42.92         28.94        10.91 o                         
   1   4  -2         38.11         38.07         5.32 o                         
   2   4  -2        451.51        501.27        17.88 o                         
   3   4  -2       5481.43       5893.34       104.94 o                         
   4   4  -2       1893.76       1953.17       164.02 o                         
  -4   5  -2        575.89        645.99        15.19 o                         
  -3   5  -2        595.69        581.35        26.62 o                         
  -2   5  -2         79.94         91.34         7.89 o                         
  -1   5  -2       3633.57       4058.28        92.35 o                         
   0   5  -2       3225.54       3501.45        82.02 o                         
   1   5  -2       1521.83       1607.91        75.73 o                         
   2   5  -2        372.62        341.38        21.95 o                         
   3   5  -2        738.95        784.86        22.37 o                         
   4   5  -2       4731.54       4937.42        77.10 o                         
   5   5  -2        454.91        469.75        13.73 o                         
  -5   6  -2        700.62        794.86        16.55 o                         
  -4   6  -2        211.06        192.95        12.62 o                         
  -3   6  -2        696.42        698.30        16.67 o                         
  -2   6  -2        135.73        139.54        10.07 o                         
  -1   6  -2         28.46         35.75         3.94 o                         
   0   6  -2        861.35        881.98        18.84 o                         
   1   6  -2        716.15        727.41        14.78 o                         
   2   6  -2        609.38        646.35        16.48 o                         
   3   6  -2        528.63        532.77        14.62 o                         
   4   6  -2        247.85        266.90         9.13 o                         
   5   6  -2        166.19        155.69         6.76 o                         
   6   6  -2        451.38        484.09        11.45 o                         
  -6   7  -2         59.14         57.43         3.49 o                         
  -5   7  -2        288.78        291.48         9.14 o                         
  -4   7  -2        228.49        225.90         9.80 o                         
  -3   7  -2       2231.52       2182.85        42.69 o                         
  -2   7  -2       4841.62       4872.28        81.84 o                         
  -1   7  -2         98.88         97.98         7.32 o                         
   0   7  -2        139.17        152.07         7.79 o                         
   1   7  -2        550.77        546.52        12.86 o                         
   2   7  -2        190.68        199.55         7.06 o                         
   3   7  -2       1061.42       1085.55        21.74 o                         
   4   7  -2         84.60         87.90         4.87 o                         
   5   7  -2       2444.87       2574.30        35.69 o                         
   6   7  -2        381.35        395.35         8.44 o                         
  -5   8  -2        368.00        363.34         9.74 o                         
  -4   8  -2        130.61        156.69         7.99 o                         
  -3   8  -2        308.92        310.83        13.22 o                         
  -2   8  -2        786.37        805.73        25.00 o                         
  -1   8  -2        805.52        809.34        42.26 o                         
   0   8  -2       1105.16       1093.51        26.09 o                         
   1   8  -2        117.16        123.74         7.72 o                         
   2   8  -2        130.54        136.34         5.30 o                         
   3   8  -2         99.71        111.77         4.53 o                         
   4   8  -2        329.27        343.12         9.26 o                         
   5   8  -2        681.36        639.55        20.84 o                         
  -4   9  -2        313.88        279.73         7.86 o                         
  -3   9  -2         89.23         80.51         3.73 o                         
  -2   9  -2          6.13          8.64         2.55 o                         
  -1   9  -2       1308.71       1298.81        70.49 o                         
   0   9  -2        205.41        216.41        10.29 o                         
   1   9  -2        337.36        328.75        20.23 o                         
   2   9  -2       1275.37       1316.57        21.79 o                         
   3   9  -2        399.03        378.20        12.25 o                         
   4   9  -2         50.10         40.63         4.08 o                         
   0   1  -1       3146.84       3089.28        85.68 o                         
   1   1  -1      18509.63      17279.35       434.47 o                         
  -1   2  -1      12441.46      12325.91       222.68 o                         
   0   2  -1        719.25        765.08        35.30 o                         
   1   2  -1       7870.53       8026.72       203.21 o                         
   2   2  -1       1579.14       1726.77        35.24 o                         
  -2   3  -1        366.71        383.04        19.60 o                         
  -1   3  -1        164.49        165.08        12.62 o                         
   1   3  -1        377.24        445.82        28.94 o                         
   2   3  -1      11807.21      12828.29       305.33 o                         
   3   3  -1        292.97        294.85        12.28 o                         
  -3   4  -1       3866.79       4149.93        95.97 o                         
  -2   4  -1        306.80        297.60        25.31 o                         
  -1   4  -1       1596.84       1735.37        35.16 o                         
   0   4  -1        171.56        165.23        21.19 o                         
   1   4  -1        649.56        714.74        51.26 o                         
   2   4  -1         57.84         58.95         6.09 o                         
   3   4  -1       1533.45       1579.89        38.86 o                         
   4   4  -1       1644.28       1733.35        66.68 o                         
  -4   5  -1       1141.78       1126.65        31.97 o                         
  -3   5  -1        744.06        744.20        28.35 o                         
  -2   5  -1       1327.05       1409.66        30.44 o                         
  -1   5  -1        739.83        896.23        31.52 o                         
   0   5  -1       2310.47       2529.50        63.86 o                         
   1   5  -1         64.44         46.26         6.96 o                         
   2   5  -1        942.45       1011.74        30.65 o                         
   3   5  -1        670.42        707.11        15.25 o                         
   4   5  -1       2723.04       2878.06        45.75 o                         
   5   5  -1       1632.29       1771.27        32.21 o                         
  -5   6  -1         18.62         32.72         4.00 o                         
  -4   6  -1         92.86        109.99         9.30 o                         
  -3   6  -1        785.92        754.81        16.95 o                         
  -2   6  -1        815.48        887.04        26.08 o                         
  -1   6  -1         91.19         83.60         5.45 o                         
   0   6  -1         28.60         25.79         3.28 o                         
   1   6  -1        195.72        188.22         7.89 o                         
   2   6  -1        166.25        152.32         6.41 o                         
   3   6  -1        207.87        190.79         7.88 o                         
   4   6  -1        292.13        336.32        10.35 o                         
   5   6  -1         76.42         76.45         4.84 o                         
   6   6  -1        817.07        824.32        15.95 o                         
  -6   7  -1         40.61         39.19         2.96 o                         
  -5   7  -1        411.31        437.61        11.52 o                         
  -4   7  -1          1.23          6.70         2.90 o                         
  -3   7  -1       1005.85        987.72        38.41 o                         
  -2   7  -1        272.05        292.28        12.09 o                         
  -1   7  -1         23.55         28.66         4.49 o                         
   0   7  -1       1735.19       1746.55        30.88 o                         
   1   7  -1         16.10         12.59         2.49 o                         
   2   7  -1       1178.76       1208.28        20.08 o                         
   3   7  -1       1123.05       1149.82        21.03 o                         
   4   7  -1         98.30         97.17         4.74 o                         
   5   7  -1       2022.38       2057.76        29.93 o                         
   6   7  -1         18.17         23.31         2.21 o                         
  -5   8  -1        248.52        262.70         7.99 o                         
  -4   8  -1        517.62        507.86        17.85 o                         
  -3   8  -1        130.41        117.84         9.12 o                         
  -2   8  -1        806.67        826.02        25.39 o                         
  -1   8  -1        516.41        504.55        19.20 o                         
   0   8  -1        128.52        138.77         8.17 o                         
   1   8  -1        171.01        164.70         6.47 o                         
   2   8  -1       1163.86       1214.65        18.94 o                         
   3   8  -1         15.87         19.44         2.24 o                         
   4   8  -1        235.31        267.15         7.92 o                         
   5   8  -1        176.65        161.92         4.96 o                         
  -4   9  -1        306.98        260.26         6.18 o                         
  -3   9  -1        129.49        123.25         4.67 o                         
  -2   9  -1        557.36        549.90        13.34 o                         
  -1   9  -1        868.43        883.50        23.44 o                         
   0   9  -1        350.86        330.70        12.65 o                         
   1   9  -1         41.64         50.54         4.94 o                         
   2   9  -1        448.31        485.88        10.84 o                         
   3   9  -1        142.97        124.84         6.55 o                         
   4   9  -1        382.07        359.12        13.95 o                         
   0   1   0        333.92        330.20        16.08 o                         
   1   1   0       8701.96       8727.16       226.98 o                         
  -1   2   0       1077.38       1100.38        27.88 o                         
   0   2   0        102.91        120.24        12.70 o                         
   1   2   0         99.27         86.16         6.99 o                         
   2   2   0      20427.81      21658.11       317.79 o                         
  -2   3   0          2.02          0.97         3.56 o                         
  -1   3   0       1063.89       1083.46        53.54 o                         
   0   3   0       1412.85       1691.91        65.19 o                         
   1   3   0        212.66        279.41        22.46 o                         
   2   3   0       6763.30       6955.72       142.81 o                         
   3   3   0        478.04        523.72        15.83 o                         
  -3   4   0          4.45          7.86         3.88 o                         
  -2   4   0        181.46        173.05         9.72 o                         
  -1   4   0         21.18         30.15         3.28 o                         
   0   4   0        398.88        591.09        39.68 o                         
   1   4   0        129.57        136.66         9.54 o                         
   2   4   0          3.14          5.94         2.81 o                         
   3   4   0      10808.32      11551.39       186.96 o                         
   4   4   0        796.75        821.59        73.38 o                         
  -4   5   0          0.55          5.88         2.71 o                         
  -3   5   0        795.09        766.50        43.22 o                         
  -2   5   0      16073.50      16976.93       227.84 o                         
  -1   5   0          1.76          6.10         7.40 o                         
   0   5   0         38.28         50.62        10.90 o                         
   1   5   0       1981.23       2330.50       106.25 o                         
   2   5   0         55.60         83.79         8.21 o                         
   3   5   0        443.59        454.35        11.76 o                         
   4   5   0       6132.38       6442.26        92.08 o                         
   5   5   0       3044.78       3200.65        50.44 o                         
  -5   6   0        490.33        538.59        12.87 o                         
  -4   6   0        494.93        484.30        13.54 o                         
  -3   6   0         25.22         28.10         3.57 o                         
  -2   6   0       2204.97       2241.10        40.93 o                         
  -1   6   0          2.51          3.97         2.47 o                         
   0   6   0         39.14         27.52         3.47 o                         
   1   6   0          0.11          1.92         1.59 o                         
   2   6   0        142.04        135.98         5.56 o                         
   3   6   0         31.94         26.35         3.38 o                         
   4   6   0         97.27        114.62         6.00 o                         
   5   6   0          8.52          8.55         2.18 o                         
   6   6   0        401.97        396.40        16.44 o                         
  -6   7   0          1.16          0.21         1.58 o                         
  -5   7   0       2274.22       2416.14        37.12 o                         
  -4   7   0       1188.14       1170.85        26.32 o                         
  -3   7   0        180.16        172.28         9.35 o                         
  -2   7   0         11.59         12.38         3.47 o                         
  -1   7   0       1372.68       1395.04        30.28 o                         
   0   7   0       4257.11       4258.82        49.80 o                         
   1   7   0          0.88          2.25         1.85 o                         
   2   7   0       1285.34       1393.32        22.20 o                         
   3   7   0       3594.26       3672.24        49.95 o                         
   4   7   0        383.44        375.10         9.38 o                         
   5   7   0       1881.29       1952.53        28.74 o                         
   6   7   0        243.07        285.47         7.75 o                         
  -5   8   0        420.00        423.67        12.86 o                         
  -4   8   0        569.42        549.53        16.87 o                         
  -3   8   0        261.47        246.24        11.63 o                         
  -2   8   0         20.08         18.96         4.27 o                         
  -1   8   0         33.92         35.55         5.35 o                         
   0   8   0       1471.39       1511.99        32.66 o                         
   1   8   0          5.59         10.42         2.21 o                         
   2   8   0        436.85        432.59         9.85 o                         
   3   8   0        380.25        398.00         9.73 o                         
   4   8   0         39.02         41.35         2.92 o                         
   5   8   0         40.17         42.15         2.64 o                         
  -4   9   0        230.50        198.56         5.17 o                         
  -3   9   0       1503.35       1371.99        23.73 o                         
  -2   9   0       1684.93       1597.51        28.79 o                         
  -1   9   0         39.73         44.69         4.84 o                         
   0   9   0        337.06        302.49        24.67 o                         
   1   9   0       1513.12       1500.29        34.97 o                         
   2   9   0        212.51        227.99         8.88 o                         
   3   9   0          4.19          0.83         2.05 o                         
   4   9   0        735.73        696.17        15.73 o                         
   0   1   1       3078.01       3011.60        84.77 o                         
   1   1   1      18383.33      17616.51       253.75 o                         
  -1   2   1      12758.73      12650.17       187.38 o                         
   0   2   1        883.26        927.02        27.57 o                         
   1   2   1       7995.32       8044.86       314.75 o                         
   2   2   1       1694.91       1817.87        37.03 o                         
  -2   3   1        534.95        542.94        18.54 o                         
  -1   3   1        159.48        114.68         7.67 o                         
   0   3   1       1079.21       1089.53        36.06 o                         
   1   3   1        413.31        520.85        32.15 o                         
   2   3   1      11787.68      11876.37       376.71 o                         
   3   3   1        200.75        193.99        16.90 o                         
  -3   4   1       3971.71       4128.08       107.09 o                         
  -2   4   1        324.71        280.04        20.89 o                         
  -1   4   1       1618.46       1725.34        55.81 o                         
   0   4   1        155.31        130.67        18.96 o                         
   1   4   1        616.63        620.83        42.09 o                         
   2   4   1         13.92          5.17         7.97 o                         
   3   4   1       1513.91       1505.97        55.52 o                         
   4   4   1       1725.60       1655.81        93.70 o                         
  -4   5   1       1332.86       1314.71        37.18 o                         
  -3   5   1        680.35        689.09        40.18 o                         
  -2   5   1       1259.39       1241.46        53.68 o                         
  -1   5   1        635.36        714.69        53.74 o                         
   0   5   1       2445.39       2665.82       114.81 o                         
   1   5   1         68.47         15.97        13.25 o                         
   2   5   1        948.76        972.13        46.70 o                         
   3   5   1        666.72        679.04        25.10 o                         
   4   5   1       2713.52       2820.05        52.06 o                         
   5   5   1       1549.81       1618.66        34.95 o                         
  -5   6   1         19.58         23.99         3.04 o                         
  -4   6   1         97.48        104.55         6.96 o                         
  -3   6   1        790.67        739.41        18.79 o                         
  -2   6   1        790.90        838.08        34.21 o                         
  -1   6   1         71.66         64.65         6.81 o                         
   0   6   1         67.03         51.25         4.13 o                         
   1   6   1        198.03        194.03         7.81 o                         
   2   6   1        167.61        150.50        10.11 o                         
   3   6   1        251.43        248.07        10.58 o                         
   4   6   1        304.13        312.25        11.70 o                         
   5   6   1         58.57         59.14         4.44 o                         
   6   6   1        796.27        797.53        17.36 o                         
  -6   7   1         76.94         62.85         4.25 o                         
  -5   7   1        351.60        377.37        11.60 o                         
  -4   7   1          0.93          5.06         3.06 o                         
  -3   7   1        946.35        922.27        33.29 o                         
  -2   7   1        263.58        260.50        13.64 o                         
  -1   7   1         34.10         35.42        18.89 o                         
   0   7   1       1725.20       1723.94        35.86 o                         
   1   7   1         58.51         50.98         4.16 o                         
   2   7   1       1194.20       1205.61        22.02 o                         
   3   7   1       1102.83       1117.81        23.48 o                         
   4   7   1        118.29        116.91         5.65 o                         
   5   7   1       2037.88       2107.30        35.10 o                         
   6   7   1         21.69         33.25         3.25 o                         
  -5   8   1        259.11        255.06        14.35 o                         
  -4   8   1        497.89        478.59        20.79 o                         
  -3   8   1        116.35        120.08        17.17 o                         
  -2   8   1        822.83        820.53        35.27 o                         
  -1   8   1        513.81        525.99        27.72 o                         
   0   8   1        121.93        136.97         6.66 o                         
   1   8   1        166.11        168.05         6.63 o                         
   2   8   1       1230.92       1283.25        21.65 o                         
   3   8   1         13.55         15.12         2.59 o                         
   4   8   1        261.06        269.87         8.12 o                         
   5   8   1        197.94        182.88         5.42 o                         
  -4   9   1        327.84        275.68         7.51 o                         
  -3   9   1        121.02        114.18         4.51 o                         
  -2   9   1        561.26        538.78        22.59 o                         
  -1   9   1        998.75       1044.15        26.93 o                         
   0   9   1        289.03        304.76        12.64 o                         
   1   9   1         57.27         55.57         6.30 o                         
   2   9   1        433.74        413.84        14.26 o                         
   3   9   1        160.57        149.80        10.51 o                         
   0   1   2      12371.23      11689.45       117.32 o                         
   1   1   2       2170.10       2128.20        38.20 o                         
  -1   2   2       3954.06       3795.81        63.39 o                         
   0   2   2      33434.90      34232.36       604.92 o                         
   1   2   2      36333.36      36148.12       632.30 o                         
   2   2   2       1625.12       1670.89        36.81 o                         
  -2   3   2       5097.34       5210.72        90.55 o                         
  -1   3   2       2239.64       1822.64        35.76 o                         
   0   3   2       1466.16       1553.79        45.59 o                         
   1   3   2        212.79        277.80        22.63 o                         
   2   3   2       2038.88       2215.67        46.68 o                         
   3   3   2        442.72        465.30        20.12 o                         
  -3   4   2         91.10         67.55        23.54 o                         
  -2   4   2         36.03         19.46        10.83 o                         
  -1   4   2        578.75        575.56        29.34 o                         
   0   4   2         68.50         67.62        14.19 o                         
   1   4   2         37.43         17.04         9.43 o                         
   2   4   2        509.01        531.38        29.56 o                         
   3   4   2       5433.28       5610.71       135.29 o                         
   4   4   2       1818.24       1777.02        98.19 o                         
  -4   5   2        574.82        650.41        19.86 o                         
  -3   5   2        531.18        502.93        34.96 o                         
  -2   5   2        100.54        106.78        35.79 o                         
  -1   5   2       3813.18       4001.60       153.26 o                         
   0   5   2       3107.06       3331.78       134.55 o                         
   1   5   2       1645.45       1691.80        88.59 o                         
   2   5   2        333.31        309.81        26.55 o                         
   3   5   2        785.48        850.20        20.42 o                         
   4   5   2       4442.59       4490.74        86.00 o                         
   5   5   2        462.44        486.93        16.07 o                         
  -5   6   2        714.86        802.59        18.04 o                         
  -4   6   2        250.62        249.43        11.07 o                         
  -3   6   2        637.49        609.51        17.46 o                         
  -2   6   2        161.44        159.69         8.41 o                         
  -1   6   2         29.93         29.71         3.37 o                         
   0   6   2        755.90        713.96        18.21 o                         
   1   6   2        713.32        689.34        15.84 o                         
   2   6   2        730.85        737.85        18.25 o                         
   3   6   2        540.59        533.14        13.63 o                         
   4   6   2        237.43        235.60         9.35 o                         
   5   6   2        152.47        145.93         8.40 o                         
   6   6   2        468.03        499.18        14.68 o                         
  -6   7   2         44.17         31.54         3.80 o                         
  -5   7   2        289.20        292.08        10.07 o                         
  -4   7   2        246.34        242.32        12.06 o                         
  -3   7   2       2147.41       2090.48        61.03 o                         
  -2   7   2       4901.59       4872.23       160.15 o                         
  -1   7   2         85.51         89.11         5.59 o                         
   0   7   2        139.04        132.55         6.84 o                         
   1   7   2        490.43        487.05        15.76 o                         
   2   7   2        171.37        180.87         8.18 o                         
   3   7   2       1026.24       1006.51        24.49 o                         
   4   7   2         43.68         45.87         4.12 o                         
   5   7   2       2479.92       2628.48        46.63 o                         
   6   7   2        312.86        326.95        11.74 o                         
  -4   8   2        123.04        133.48         6.09 o                         
  -3   8   2        258.15        260.32        15.47 o                         
  -2   8   2        789.35        823.96        35.42 o                         
  -1   8   2        742.81        740.62        34.17 o                         
   0   8   2       1104.34       1067.24        30.99 o                         
   1   8   2         93.85         90.21         7.44 o                         
   2   8   2         96.56         98.75         5.86 o                         
   3   8   2         88.27        102.54         6.06 o                         
   4   8   2        352.79        378.72        11.19 o                         
   5   8   2        657.81        675.84        14.65 o                         
  -3   9   2         75.40         70.10         3.48 o                         
  -2   9   2          5.50         10.29         4.78 o                         
  -1   9   2       1316.40       1325.98        31.90 o                         
   0   9   2        233.05        238.81        10.84 o                         
   1   9   2        339.66        338.74        13.25 o                         
   2   9   2       1300.99       1325.08        30.62 o                         
   0   1   3       5529.02       5223.75        54.68 o                         
   1   1   3      10920.65      10608.51       156.43 o                         
  -1   2   3       1087.96       1076.07        23.68 o                         
   0   2   3       6118.49       6315.28       123.95 o                         
   1   2   3       6231.21       6176.05       116.76 o                         
   2   2   3        792.85        865.54        22.83 o                         
  -2   3   3       2600.43       2695.26        54.23 o                         
  -1   3   3        836.11        760.10        27.33 o                         
   0   3   3       4393.31       4570.58       101.26 o                         
   1   3   3       1247.70        969.56        20.02 o                         
   2   3   3        756.91        640.29        23.18 o                         
   3   3   3        608.59        625.34        23.69 o                         
  -3   4   3       1090.61        899.22        79.42 o                         
  -2   4   3        509.25        528.42        29.73 o                         
  -1   4   3        411.50        397.68        21.08 o                         
   0   4   3       2596.31       2839.18       108.04 o                         
   1   4   3        387.18        482.79        37.50 o                         
   2   4   3       3071.55       3417.19       119.74 o                         
   3   4   3        239.54        194.19        25.91 o                         
   4   4   3       1345.27       1413.48        86.49 o                         
  -4   5   3        481.52        485.28        16.44 o                         
  -3   5   3        913.01        921.90        43.32 o                         
  -2   5   3        211.50        166.48        41.30 o                         
  -1   5   3        296.67        294.82        35.76 o                         
   0   5   3        973.54       1105.94        69.01 o                         
   1   5   3        274.62        268.52        34.02 o                         
   2   5   3         13.42          9.66         8.02 o                         
   3   5   3        307.94        327.39        12.26 o                         
   4   5   3         83.12         80.59         4.80 o                         
   5   5   3         90.91         95.79         5.78 o                         
  -5   6   3       1127.48       1152.76        22.88 o                         
  -4   6   3        240.20        226.76        10.14 o                         
  -3   6   3       1792.71       1664.14        34.34 o                         
  -2   6   3       1352.73       1369.76        20.33 o                         
  -1   6   3        730.03        691.17        17.44 o                         
   0   6   3        258.01        229.77         9.98 o                         
   1   6   3         29.81         32.50         3.56 o                         
   2   6   3       1715.39       1753.75        32.17 o                         
   3   6   3        115.82        117.85         6.30 o                         
   4   6   3        176.56        190.14         8.40 o                         
   5   6   3        379.16        393.30        14.68 o                         
   6   6   3        672.54        698.75        18.05 o                         
  -6   7   3        187.36        179.09         9.23 o                         
  -5   7   3         41.98         45.21         4.11 o                         
  -4   7   3        341.72        363.54        21.23 o                         
  -3   7   3        899.55        918.11        22.00 o                         
  -2   7   3       1152.61       1143.77        22.74 o                         
  -1   7   3        436.65        422.37        14.61 o                         
   0   7   3        183.39        190.72         9.41 o                         
   1   7   3        358.66        379.86        13.24 o                         
   2   7   3        423.92        430.45        14.74 o                         
   3   7   3         68.72         75.91         5.30 o                         
   4   7   3        111.56        116.79         6.15 o                         
   5   7   3        471.04        476.71        14.05 o                         
   6   7   3        113.62        113.37         5.50 o                         
  -4   8   3        284.36        253.18         8.62 o                         
  -3   8   3        245.33        234.57        17.03 o                         
  -2   8   3        464.76        502.00        26.09 o                         
  -1   8   3        271.31        271.23        19.15 o                         
   0   8   3        255.53        264.88        10.47 o                         
   1   8   3        211.87        223.67         9.69 o                         
   2   8   3        696.61        689.27        15.84 o                         
   3   8   3        266.44        302.89        10.50 o                         
   4   8   3        692.63        685.23        16.34 o                         
   5   8   3         58.05         49.27         3.22 o                         
  -3   9   3        262.69        228.53        11.42 o                         
  -2   9   3        331.75        308.50        14.84 o                         
  -1   9   3        417.32        447.68        15.21 o                         
   0   9   3          8.49         17.07         8.51 o                         
   1   9   3        705.30        745.27        21.21 o                         
   2   9   3        297.63        301.58        11.19 o                         
   0   0   4       2273.20       2245.43        44.24 o                         
   0   1   4        899.58        824.52        12.09 o                         
   1   1   4       3690.91       3631.74        58.61 o                         
  -1   2   4       1116.40       1109.11        29.09 o                         
   0   2   4        615.87        500.32         7.60 o                         
   1   2   4       2996.43       2876.97        60.49 o                         
   2   2   4        941.21        854.68        22.90 o                         
  -2   3   4       6693.02       6792.80       145.53 o                         
  -1   3   4       1969.39       1820.02        41.20 o                         
   0   3   4       1040.41       1124.37        37.60 o                         
   1   3   4        401.27        325.24        10.74 o                         
   2   3   4        806.59        759.32        31.75 o                         
   3   3   4       2003.09       2091.35        38.97 o                         
  -3   4   4        437.52        444.29        26.83 o                         
  -2   4   4        636.57        637.60        26.25 o                         
  -1   4   4         39.64         31.39         3.89 o                         
   0   4   4        321.72        362.64        32.28 o                         
   1   4   4       3366.68       3478.84       128.38 o                         
   2   4   4       7629.09       8305.82       138.23 o                         
   3   4   4        179.23        189.17        13.78 o                         
   4   4   4        670.18        688.73        59.99 o                         
  -4   5   4       4154.04       4227.44        74.08 o                         
  -3   5   4        797.27        746.71        36.74 o                         
  -2   5   4       2834.15       2949.14        64.98 o                         
  -1   5   4       1371.93       1325.27        97.37 o                         
   0   5   4        376.90        419.82        57.78 o                         
   1   5   4         62.59         60.42        26.14 o                         
   2   5   4        112.58        114.82        19.09 o                         
   3   5   4        520.38        467.03        11.97 o                         
   4   5   4       2527.56       2519.25        50.13 o                         
   5   5   4        143.96        152.36         6.49 o                         
  -5   6   4        637.93        673.60        14.62 o                         
  -4   6   4         62.16         69.86         8.50 o                         
  -3   6   4        277.54        272.39         9.40 o                         
  -2   6   4        125.71        123.92         5.21 o                         
  -1   6   4       1885.00       1827.18        32.23 o                         
   0   6   4        999.34        953.90        17.67 o                         
   1   6   4        217.39        223.30         7.71 o                         
   2   6   4       1087.97       1082.57        20.91 o                         
   3   6   4        921.34        901.27        18.77 o                         
   4   6   4        362.80        373.75        11.86 o                         
   5   6   4        674.83        672.29        19.09 o                         
   6   6   4        212.39        218.86         8.07 o                         
  -6   7   4         28.78         30.00         3.08 o                         
  -5   7   4        259.92        266.39        19.40 o                         
  -4   7   4         17.91         17.47         5.64 o                         
  -3   7   4         73.93         77.09         5.72 o                         
  -2   7   4        593.07        560.79        15.49 o                         
  -1   7   4        242.74        234.73        10.21 o                         
   0   7   4        485.30        451.10        14.49 o                         
   1   7   4        271.46        278.85        11.77 o                         
   2   7   4        841.83        832.46        21.83 o                         
   3   7   4         40.45         39.57         4.04 o                         
   4   7   4         73.82         70.26         5.07 o                         
   5   7   4         88.24         95.89         6.03 o                         
   6   7   4       1037.62        976.37        20.00 o                         
  -4   8   4        387.45        391.53         9.75 o                         
  -3   8   4        192.99        193.51         8.43 o                         
  -2   8   4        465.88        475.77        40.23 o                         
  -1   8   4        299.81        298.37        11.01 o                         
   0   8   4        901.46        865.72        21.32 o                         
   1   8   4         32.75         38.51         4.34 o                         
   2   8   4        131.42        130.19         7.15 o                         
   3   8   4         27.25         28.02         2.84 o                         
   4   8   4         24.51         24.58         2.67 o                         
   5   8   4         71.04         70.49         4.71 o                         
  -4   9   4        110.23         92.74         5.98 o                         
  -3   9   4        324.28        294.40        13.23 o                         
  -2   9   4        142.33        120.38         5.68 o                         
  -1   9   4         18.24         14.70         2.83 o                         
   0   9   4        358.89        363.56        27.22 o                         
   1   9   4        132.32        116.45         4.98 o                         
   2   9   4        611.91        570.03        26.41 o                         
   0   1   5       1581.01       1546.61        20.79 o                         
   1   1   5         29.88         34.85         3.28 o                         
  -1   2   5       2017.55       1964.17        38.06 o                         
   0   2   5       2646.42       2425.23        32.31 o                         
   1   2   5       8245.54       7881.01       148.37 o                         
   2   2   5         22.72         35.79         4.55 o                         
  -2   3   5       2469.00       2422.25        51.01 o                         
  -1   3   5       5126.02       4839.56        91.08 o                         
   0   3   5       1018.53        959.24        34.46 o                         
   1   3   5         35.90         54.68         3.62 o                         
   2   3   5        903.49        921.06        31.53 o                         
   3   3   5        597.24        597.42        18.44 o                         
  -3   4   5        725.36        734.88        36.36 o                         
  -2   4   5          6.57          7.87         2.99 o                         
  -1   4   5        157.81        153.44         9.64 o                         
   0   4   5        351.05        316.62        30.59 o                         
   1   4   5        121.95        108.13        13.96 o                         
   2   4   5        354.04        335.46        19.36 o                         
   3   4   5        742.05        724.84        36.62 o                         
   4   4   5        510.68        595.40        25.36 o                         
  -4   5   5         46.48         40.79         4.06 o                         
  -3   5   5        711.97        644.24        16.48 o                         
  -2   5   5        182.11        183.69         9.78 o                         
  -1   5   5        122.49        107.57        10.14 o                         
   0   5   5        694.60        695.69        38.20 o                         
   1   5   5        198.52        231.64        14.47 o                         
   2   5   5         45.49         42.67         8.89 o                         
   3   5   5         66.69         56.77         4.86 o                         
   4   5   5       2951.41       2924.68        43.04 o                         
   5   5   5         41.73         47.20         3.42 o                         
  -5   6   5        276.36        295.83         8.24 o                         
  -4   6   5        419.79        402.82        12.27 o                         
  -3   6   5        421.40        379.93         9.21 o                         
  -2   6   5       1070.51       1017.69        22.19 o                         
  -1   6   5        823.95        852.44        13.83 o                         
   0   6   5        738.53        723.07        18.86 o                         
   1   6   5        183.21        181.83         7.04 o                         
   2   6   5        192.30        182.03         6.37 o                         
   3   6   5        687.09        713.30        13.70 o                         
   4   6   5         47.03         47.60         3.62 o                         
   5   6   5        384.04        381.59        10.70 o                         
   6   6   5         30.36         37.65         3.16 o                         
  -6   7   5        202.02        203.74         6.49 o                         
  -5   7   5        248.50        260.51        11.69 o                         
  -4   7   5        515.81        503.95        14.98 o                         
  -3   7   5        583.79        571.78        16.76 o                         
  -2   7   5         42.76         47.73         3.78 o                         
  -1   7   5        631.18        627.49        14.16 o                         
   0   7   5         89.20         78.88         4.95 o                         
   1   7   5        205.72        204.42         7.15 o                         
   2   7   5        187.74        174.75         7.21 o                         
   3   7   5         51.14         58.19         4.24 o                         
   4   7   5         67.74         61.20         4.23 o                         
   5   7   5         81.60         84.33         4.44 o                         
   6   7   5         24.30         32.35         2.85 o                         
  -5   8   5         83.07         74.87         4.07 o                         
  -4   8   5        131.78        140.71         5.51 o                         
  -3   8   5         39.18         42.01         5.65 o                         
  -2   8   5         58.86         63.52         6.54 o                         
  -1   8   5        889.47        901.81        18.86 o                         
   0   8   5         82.66         82.93         4.79 o                         
   1   8   5         19.52         23.32         2.86 o                         
   2   8   5        309.94        333.88        11.13 o                         
   3   8   5        201.88        195.80         6.71 o                         
   4   8   5        390.36        452.78         9.78 o                         
   5   8   5        219.60        232.79         7.24 o                         
  -3   9   5        425.83        399.75        16.33 o                         
  -2   9   5         60.50         44.45         3.60 o                         
  -1   9   5         17.86         19.25         3.08 o                         
   0   9   5        618.04        606.21        29.93 o                         
   1   9   5        440.49        437.48         7.96 o                         
   2   9   5         35.13         29.92         2.16 o                         
   3   9   5        247.59        213.05        16.34 o                         
   0   1   6        863.33        842.16        15.24 o                         
   1   1   6       7174.20       6905.27       206.01 o                         
  -1   2   6       3261.84       3172.76        56.67 o                         
   0   2   6        822.02        838.35        13.09 o                         
   1   2   6       2238.96       2136.99        49.22 o                         
   2   2   6       1794.29       1611.95        36.08 o                         
  -2   3   6        431.66        442.21        17.71 o                         
  -1   3   6       1060.57        895.07        19.01 o                         
   0   3   6       1166.72       1163.25        83.89 o                         
   1   3   6         16.84         11.98         2.08 o                         
   2   3   6        638.04        698.48        35.00 o                         
   3   3   6       2212.03       2079.11        39.46 o                         
  -3   4   6        931.74        942.56        52.98 o                         
  -2   4   6        317.03        292.17        16.80 o                         
  -1   4   6        926.83        923.06        20.46 o                         
   0   4   6       3492.27       3767.27       135.83 o                         
   1   4   6        767.14        811.53        26.58 o                         
   2   4   6        284.47        318.62        14.12 o                         
   3   4   6       1500.94       1422.62        36.93 o                         
   4   4   6       2467.23       2543.23       104.29 o                         
  -4   5   6        428.72        358.80        11.94 o                         
  -3   5   6        837.10        826.57        21.12 o                         
  -2   5   6        408.96        412.80        14.91 o                         
  -1   5   6       1037.72       1002.15        34.42 o                         
   0   5   6       1041.22       1085.00        44.74 o                         
   1   5   6       1027.48       1015.54        34.39 o                         
   2   5   6        699.15        660.72        24.07 o                         
   3   5   6        182.32        192.77         7.41 o                         
   4   5   6        401.28        390.09         9.53 o                         
   5   5   6         69.11         79.49         4.45 o                         
  -5   6   6        131.33        122.88         7.47 o                         
  -4   6   6        537.72        512.03        14.07 o                         
  -3   6   6        321.23        304.29         8.68 o                         
  -2   6   6       1050.05       1017.60        23.37 o                         
  -1   6   6        164.79        167.93         5.95 o                         
   0   6   6        656.69        645.77        12.76 o                         
   1   6   6        834.77        812.00        16.19 o                         
   2   6   6       2365.28       2423.80        30.83 o                         
   3   6   6         79.67         83.61         4.54 o                         
   4   6   6         97.51        100.03         4.99 o                         
   5   6   6        920.62        904.54        17.89 o                         
   6   6   6        535.36        546.05        13.70 o                         
  -6   7   6        280.01        264.99         7.43 o                         
  -5   7   6        146.50        136.45         8.35 o                         
  -4   7   6        358.50        385.31         9.99 o                         
  -3   7   6       1208.26       1251.40        27.86 o                         
  -2   7   6        159.78        154.24         6.41 o                         
  -1   7   6        729.13        718.49        14.40 o                         
   0   7   6        314.04        303.56         9.60 o                         
   1   7   6        109.83        111.26         5.35 o                         
   2   7   6        335.68        334.90         9.24 o                         
   3   7   6       1688.97       1730.37        25.52 o                         
   4   7   6        498.88        480.87        11.97 o                         
   5   7   6         20.89         21.71         2.23 o                         
   6   7   6       1493.93       1487.39        29.30 o                         
  -5   8   6         28.08         20.71         2.35 o                         
  -4   8   6        287.56        277.91         7.92 o                         
  -3   8   6        100.61         97.54         5.96 o                         
  -2   8   6        373.92        352.53        12.49 o                         
  -1   8   6        357.04        351.54        10.65 o                         
   0   8   6       1034.19       1062.18        19.29 o                         
   1   8   6        296.99        300.66         9.00 o                         
   2   8   6        210.50        192.14         8.69 o                         
   3   8   6        236.56        219.91         7.11 o                         
   4   8   6        205.04        221.23         6.43 o                         
   5   8   6         10.86         18.70         2.32 o                         
  -3   9   6         89.97         82.33         6.67 o                         
  -2   9   6        168.21        160.43         7.18 o                         
  -1   9   6        336.55        336.53        10.35 o                         
   0   9   6        209.31        215.10        10.15 o                         
   1   9   6        304.92        315.86         6.57 o                         
   2   9   6         82.83         90.11         3.48 o                         
   3   9   6        868.74        785.78        46.21 o                         
   0   1   7       2397.15       2318.18        24.42 o                         
   1   1   7      25609.20      26024.83       458.90 o                         
  -1   2   7       5755.62       5765.07        95.85 o                         
   0   2   7       1716.68       1594.84        24.17 o                         
   1   2   7       2632.74       2729.46        60.43 o                         
   2   2   7        101.43        136.28         8.79 o                         
  -2   3   7       1686.32       1692.30        40.68 o                         
  -1   3   7         61.32         49.26         4.00 o                         
   0   3   7         11.56         31.39         6.16 o                         
   1   3   7        762.76        777.00        18.70 o                         
   2   3   7       3608.75       3835.28       126.37 o                         
   3   3   7       3304.65       3136.51        70.24 o                         
  -3   4   7        153.88        171.07        10.54 o                         
  -2   4   7        514.69        541.02        18.72 o                         
  -1   4   7         99.62        107.91         5.95 o                         
   0   4   7       2908.45       3176.12       121.72 o                         
   1   4   7       3225.97       3396.39        76.68 o                         
   2   4   7        295.09        261.79        31.94 o                         
   3   4   7       1319.89       1257.14        65.36 o                         
   4   4   7        769.61        730.79        66.79 o                         
  -4   5   7        173.84        166.91         7.30 o                         
  -3   5   7        397.24        399.09         9.78 o                         
  -2   5   7         69.08         60.25         9.39 o                         
  -1   5   7        882.57        852.03        31.07 o                         
   0   5   7       2207.00       2173.83        58.12 o                         
   1   5   7        421.60        401.12        46.76 o                         
   2   5   7       1788.73       1682.83        53.37 o                         
   3   5   7        728.69        731.33        15.71 o                         
   4   5   7        676.03        753.67        14.04 o                         
   5   5   7         26.90         35.59         3.12 o                         
  -5   6   7        798.53        851.04        21.66 o                         
  -4   6   7        165.12        160.79         7.57 o                         
  -3   6   7        204.54        205.03         7.05 o                         
  -2   6   7        513.18        525.63        12.46 o                         
  -1   6   7        324.17        337.39         8.61 o                         
   0   6   7        630.64        550.83        11.61 o                         
   1   6   7        689.90        692.90        14.49 o                         
   2   6   7       2587.94       2652.97        33.00 o                         
   3   6   7        543.70        563.51        13.01 o                         
   4   6   7        407.25        373.82         9.69 o                         
   5   6   7        838.71        795.63        16.40 o                         
   6   6   7        555.07        537.59        13.51 o                         
  -6   7   7         64.92         61.10         5.10 o                         
  -5   7   7        430.45        471.19        16.49 o                         
  -4   7   7         45.01         40.57         3.41 o                         
  -3   7   7        184.03        182.97         7.77 o                         
  -2   7   7        392.38        389.47        10.51 o                         
  -1   7   7        214.82        211.28         6.46 o                         
   0   7   7        718.35        702.56        15.18 o                         
   1   7   7        548.63        564.61        13.61 o                         
   2   7   7         19.02         21.17         2.71 o                         
   3   7   7        313.67        306.93         8.66 o                         
   4   7   7         10.23          9.89         2.35 o                         
   5   7   7         74.21         69.52         3.50 o                         
   6   7   7        431.63        440.74         9.73 o                         
  -5   8   7        702.31        739.03        15.20 o                         
  -4   8   7        342.19        339.05         8.83 o                         
  -3   8   7         35.17         33.62         3.85 o                         
  -2   8   7         60.61         50.59         3.67 o                         
  -1   8   7        331.70        331.46        10.35 o                         
   0   8   7         19.02         22.91         2.73 o                         
   1   8   7        720.39        710.55        14.86 o                         
   2   8   7        161.21        157.18         6.92 o                         
   3   8   7         54.50         52.78         3.63 o                         
   4   8   7        367.74        399.92         9.00 o                         
   5   8   7        849.18        901.70        18.89 o                         
  -3   9   7        159.84        147.93         8.97 o                         
  -2   9   7        109.85        109.74         4.71 o                         
  -1   9   7        627.63        663.08        15.82 o                         
   0   9   7         55.82         51.68         2.95 o                         
   1   9   7        289.34        271.98         6.03 o                         
   2   9   7          0.52          4.23         1.60 o                         
   3   9   7        396.71        336.95         9.83 o                         
   0   0   8       1908.88       1962.63        33.63 o                         
   0   1   8       3570.69       3472.00        35.00 o                         
   1   1   8        589.21        564.70        18.40 o                         
  -1   2   8      11860.50      11640.63       153.72 o                         
   0   2   8       5628.33       5347.90        64.67 o                         
   1   2   8       4343.66       4347.20        72.48 o                         
   2   2   8      10968.82      10426.58       164.04 o                         
  -2   3   8       1623.12       1686.39        57.85 o                         
  -1   3   8        699.99        647.65        17.69 o                         
   0   3   8         14.71         16.11         5.07 o                         
   1   3   8        229.40        230.93         9.33 o                         
   2   3   8        261.75        202.93        12.35 o                         
   3   3   8        300.62        339.76        12.51 o                         
  -3   4   8        538.19        525.08        19.47 o                         
  -2   4   8       1407.63       1437.70        35.66 o                         
  -1   4   8        235.60        253.87        17.80 o                         
   0   4   8        776.98        864.18        54.52 o                         
   1   4   8        979.52       1116.07        33.39 o                         
   2   4   8        507.78        526.03        21.25 o                         
   3   4   8        792.93        814.69        27.76 o                         
   4   4   8         70.45         97.44         7.21 o                         
  -4   5   8        239.52        248.85         8.93 o                         
  -3   5   8        146.10        127.09         5.38 o                         
  -2   5   8       1278.49       1206.18        35.60 o                         
  -1   5   8       1434.38       1412.69        54.22 o                         
   0   5   8       1312.02       1325.18        41.03 o                         
   1   5   8        513.23        518.92        22.72 o                         
   2   5   8        159.93        148.75        10.76 o                         
   3   5   8        531.41        580.32        16.68 o                         
   4   5   8        690.31        694.36        13.60 o                         
   5   5   8        106.84        112.50         6.31 o                         
  -5   6   8       1468.26       1475.48        31.31 o                         
  -4   6   8        534.14        547.93        14.56 o                         
  -3   6   8        229.22        220.41         6.89 o                         
  -2   6   8        236.19        235.31         9.33 o                         
  -1   6   8        623.01        681.75        13.00 o                         
   0   6   8        915.86        951.41        16.30 o                         
   1   6   8        216.56        198.51         6.18 o                         
   2   6   8        188.40        172.01         6.23 o                         
   3   6   8       1656.61       1624.34        23.29 o                         
   4   6   8         39.01         32.92         3.06 o                         
   5   6   8         46.11         45.26         3.87 o                         
   6   6   8        488.73        516.26        13.11 o                         
  -6   7   8         23.95         25.45         3.59 o                         
  -5   7   8        891.17        913.43        17.96 o                         
  -4   7   8        473.08        492.75        11.50 o                         
  -3   7   8        468.31        442.44        13.02 o                         
  -2   7   8        318.30        301.97         9.16 o                         
  -1   7   8         70.50         63.42         3.86 o                         
   0   7   8       2388.85       2363.69        37.37 o                         
   1   7   8       1373.91       1440.16        24.76 o                         
   2   7   8         75.02         68.40         4.28 o                         
   3   7   8        117.44        108.84         4.79 o                         
   4   7   8        413.75        406.92         9.50 o                         
   5   7   8        113.33        115.42         4.43 o                         
   6   7   8        397.54        411.31         9.31 o                         
  -5   8   8        435.79        422.05        10.18 o                         
  -4   8   8        691.65        678.61        13.64 o                         
  -3   8   8         48.10         44.42         2.63 o                         
  -2   8   8        482.26        481.27         9.88 o                         
  -1   8   8        154.37        142.91         6.66 o                         
   0   8   8        585.43        582.86        12.03 o                         
   1   8   8        515.85        506.03        12.00 o                         
   2   8   8        424.33        444.49        10.06 o                         
   3   8   8        386.75        424.65        12.38 o                         
   4   8   8        125.63        133.34         6.25 o                         
   5   8   8          8.19         14.39         2.07 o                         
  -3   9   8        555.47        523.01        19.65 o                         
  -2   9   8        476.33        482.52        15.13 o                         
  -1   9   8        577.95        559.21        13.95 o                         
   0   9   8        144.82        150.44         4.86 o                         
   1   9   8        171.64        175.27         4.74 o                         
   2   9   8        694.43        669.93        14.33 o                         
   3   9   8         60.66         52.66         2.98 o                         
   0   1   9        211.44        214.66         5.19 o                         
   1   1   9      76570.94      80952.05       811.08 o                         
  -1   2   9       7625.67       7776.33       122.23 o                         
   0   2   9        643.39        613.54        12.19 o                         
   1   2   9       9307.46       8866.89       137.27 o                         
   2   2   9       8802.29       8762.98       141.82 o                         
  -2   3   9         75.16         69.50        10.14 o                         
  -1   3   9        392.91        436.98        13.43 o                         
   0   3   9       1614.05       1421.54        31.71 o                         
   1   3   9        254.22        222.92        10.54 o                         
   2   3   9       2309.25       2730.06        88.73 o                         
   3   3   9       5183.66       5321.13        82.28 o                         
  -3   4   9       5727.13       5997.42       109.19 o                         
  -2   4   9        595.81        544.15        19.01 o                         
  -1   4   9       4390.57       4534.46        84.37 o                         
   0   4   9       1400.85       1341.08        37.94 o                         
   1   4   9        177.14        203.06        11.80 o                         
   2   4   9       4041.12       4141.98        79.34 o                         
   3   4   9       2856.91       2934.81        71.54 o                         
   4   4   9        696.63        726.72        21.33 o                         
  -4   5   9        382.70        371.06        11.04 o                         
  -3   5   9         23.49         29.03         2.93 o                         
  -2   5   9        121.64        128.51        10.35 o                         
  -1   5   9        712.98        750.43        25.86 o                         
   0   5   9        198.86        167.52        12.16 o                         
   1   5   9       1307.22       1444.63       118.70 o                         
   2   5   9        968.42        925.77        44.96 o                         
   3   5   9        782.88        828.73        14.11 o                         
   4   5   9       1137.47       1116.67        18.11 o                         
   5   5   9        267.42        287.97        10.04 o                         
  -5   6   9         57.08         74.45         7.42 o                         
  -4   6   9        170.54        160.45         7.49 o                         
  -3   6   9        866.06        851.05        16.29 o                         
  -2   6   9        118.11        120.47         5.66 o                         
  -1   6   9       1800.49       1854.55        25.56 o                         
   0   6   9       1194.21       1180.83        20.40 o                         
   1   6   9        245.46        229.27         7.17 o                         
   2   6   9       1726.80       1619.55        23.02 o                         
   3   6   9       1274.67       1255.83        19.50 o                         
   4   6   9        142.58        126.87         5.49 o                         
   5   6   9       1469.26       1473.08        24.52 o                         
   6   6   9        421.24        446.17        11.93 o                         
  -6   7   9        666.99        657.71        21.43 o                         
  -5   7   9        165.47        182.20         6.85 o                         
  -4   7   9        288.44        282.41         7.55 o                         
  -3   7   9        645.94        601.88        15.02 o                         
  -2   7   9        227.31        237.02         8.10 o                         
  -1   7   9        434.25        424.94        10.25 o                         
   0   7   9        858.88        872.18        17.81 o                         
   1   7   9       1433.59       1422.10        24.53 o                         
   2   7   9        752.18        779.11        15.03 o                         
   3   7   9        640.98        630.13        12.00 o                         
   4   7   9        150.09        152.11         7.06 o                         
   5   7   9        255.25        266.24         7.46 o                         
   6   7   9         26.63         26.59         2.08 o                         
  -5   8   9         76.59         71.20         3.71 o                         
  -4   8   9        775.84        764.22        14.72 o                         
  -3   8   9        239.54        225.11         5.65 o                         
  -2   8   9        967.08        879.85        14.52 o                         
  -1   8   9         97.92         90.69         5.25 o                         
   0   8   9        505.43        524.81        11.27 o                         
   1   8   9        569.36        577.05        12.93 o                         
   2   8   9        712.27        725.81        13.44 o                         
   3   8   9          8.76         15.27         2.33 o                         
   4   8   9        173.52        191.57         5.86 o                         
   5   8   9        416.95        427.44        11.65 o                         
  -3   9   9         41.91         41.93         4.87 o                         
  -2   9   9        183.92        192.52         5.94 o                         
  -1   9   9        395.76        374.98        13.28 o                         
   0   9   9        676.87        681.15        15.31 o                         
   1   9   9        146.77        153.31         4.50 o                         
   2   9   9        551.86        571.65        11.14 o                         
   3   9   9         87.71         67.39         3.92 o                         
   0   1  10       4708.72       4687.54        46.59 o                         
   1   1  10       7582.72       7534.79        76.72 o                         
  -1   2  10         82.30         60.60         5.41 o                         
   0   2  10        992.47        851.44        14.74 o                         
   1   2  10       8047.67       7690.09       121.55 o                         
   2   2  10       8915.02       9252.04       149.27 o                         
  -2   3  10        921.75       1013.88        25.92 o                         
  -1   3  10        601.56        500.53        16.71 o                         
   0   3  10       3619.12       3476.64        52.96 o                         
   1   3  10       1675.34       1686.79        35.43 o                         
   2   3  10       6388.24       6755.56       100.85 o                         
   3   3  10       2812.40       2764.10        52.81 o                         
  -3   4  10        525.25        562.37        20.42 o                         
  -2   4  10        151.71        115.00        13.42 o                         
  -1   4  10       2623.23       2529.36        53.91 o                         
   0   4  10        715.19        684.69        24.02 o                         
   1   4  10       1564.56       1685.38        45.12 o                         
   2   4  10       1405.05       1391.78        35.76 o                         
   3   4  10        219.44        228.98        12.54 o                         
   4   4  10        186.59        198.19         8.49 o                         
  -4   5  10        405.77        408.78        11.66 o                         
  -3   5  10        567.87        560.87        11.17 o                         
  -2   5  10        112.07        100.38         9.14 o                         
  -1   5  10        278.74        242.70        13.91 o                         
   0   5  10        755.36        671.84        49.99 o                         
   1   5  10       2114.67       2214.53        83.23 o                         
   2   5  10         75.91         79.53         8.03 o                         
   3   5  10         81.70         79.79         4.03 o                         
   4   5  10       1456.62       1432.53        21.43 o                         
   5   5  10        330.76        317.44        10.62 o                         
  -5   6  10       1091.37       1112.96        19.87 o                         
  -4   6  10        612.77        624.14        11.83 o                         
  -3   6  10        422.97        405.64        10.53 o                         
  -2   6  10        581.01        582.84        11.93 o                         
  -1   6  10        186.46        168.68         6.83 o                         
   0   6  10        141.01        136.82         6.00 o                         
   1   6  10       1239.35       1230.92        17.70 o                         
   2   6  10       1002.02        959.43        16.19 o                         
   3   6  10        485.30        475.68        10.72 o                         
   4   6  10        175.32        177.50         6.46 o                         
   5   6  10        188.71        181.35         7.02 o                         
   6   6  10        269.19        291.39        13.41 o                         
  -6   7  10        325.98        318.96        11.24 o                         
  -5   7  10         17.45         19.32         2.59 o                         
  -4   7  10         68.41         86.99         4.20 o                         
  -3   7  10        285.20        264.28         9.40 o                         
  -2   7  10        676.42        701.21        14.97 o                         
  -1   7  10        601.89        602.49        12.58 o                         
   0   7  10        215.78        221.35         7.78 o                         
   1   7  10       2371.67       2243.39        31.20 o                         
   2   7  10        129.28        147.56         7.75 o                         
   3   7  10       1049.46       1063.13        16.65 o                         
   4   7  10       1125.63       1158.78        18.30 o                         
   5   7  10        160.57        158.08         5.18 o                         
   6   7  10         78.86         92.76         6.52 o                         
  -5   8  10        253.02        232.04         7.56 o                         
  -4   8  10        196.28        182.00         6.08 o                         
  -3   8  10        433.24        427.63         8.08 o                         
  -2   8  10        445.45        448.23         9.49 o                         
  -1   8  10        320.64        313.08         8.98 o                         
   0   8  10        780.74        761.78        14.11 o                         
   1   8  10        214.62        221.41         6.94 o                         
   2   8  10        279.60        274.89         6.98 o                         
   3   8  10        223.20        242.35         7.35 o                         
   4   8  10        408.74        415.21        10.90 o                         
   5   8  10        103.33         87.56         6.59 o                         
  -3   9  10         90.19         91.89         6.82 o                         
  -2   9  10         35.73         35.07         3.09 o                         
  -1   9  10         66.30         68.97         9.68 o                         
   0   9  10        689.50        674.51        11.88 o                         
   1   9  10         10.63         13.19         1.65 o                         
   2   9  10        927.64        907.25        19.66 o                         
   3   9  10        102.07         85.83         5.93 o                         
   0   1  11       7476.87       7348.11        70.12 o                         
   1   1  11      10348.28      10294.03       102.68 o                         
  -1   2  11        188.62        161.20         9.05 o                         
   0   2  11       1704.12       1666.71        24.16 o                         
   1   2  11       7087.09       6923.09       111.63 o                         
   2   2  11       3864.63       3803.28        86.77 o                         
  -2   3  11        121.81        140.40         9.06 o                         
  -1   3  11        260.13        248.85        13.71 o                         
   0   3  11        545.38        507.16        10.80 o                         
   1   3  11        614.60        486.66        16.17 o                         
   2   3  11        295.79        294.31        13.01 o                         
   3   3  11        505.26        496.33        15.79 o                         
  -3   4  11       2069.39       2190.76        50.36 o                         
  -2   4  11          6.58          8.91         4.65 o                         
  -1   4  11       1766.14       1790.28        42.05 o                         
   0   4  11       1844.58       1865.82        48.68 o                         
   1   4  11       5813.08       5874.35       123.36 o                         
   2   4  11         29.83         20.64         3.88 o                         
   3   4  11       1862.82       1928.94        46.39 o                         
   4   4  11        751.73        807.66        21.72 o                         
  -4   5  11        176.05        175.97         8.03 o                         
  -3   5  11       1173.34       1199.58        18.51 o                         
  -2   5  11        276.92        276.57        15.30 o                         
  -1   5  11         94.86         66.34        14.88 o                         
   0   5  11        163.66        149.56        11.50 o                         
   1   5  11        482.74        506.82        22.41 o                         
   2   5  11        860.55        766.47        26.68 o                         
   3   5  11        439.72        458.26         9.87 o                         
   4   5  11        177.96        197.45         9.57 o                         
   5   5  11        812.76        772.86        17.77 o                         
  -5   6  11        207.43        197.18         7.66 o                         
  -4   6  11        824.76        830.12        14.06 o                         
  -3   6  11         50.42         57.28         3.70 o                         
  -2   6  11       1063.07       1030.48        17.13 o                         
  -1   6  11       2460.69       2468.87        35.04 o                         
   0   6  11        176.52        151.36         6.33 o                         
   1   6  11        738.15        739.04        12.71 o                         
   2   6  11        366.39        355.55         8.31 o                         
   3   6  11        936.61        874.02        15.69 o                         
   4   6  11       1282.87       1320.08        23.35 o                         
   5   6  11        950.59        941.21        17.90 o                         
   6   6  11        834.55        848.58        25.21 o                         
  -6   7  11        469.39        466.91        11.42 o                         
  -5   7  11        186.98        205.93         7.20 o                         
  -4   7  11        466.66        462.78        13.42 o                         
  -3   7  11        325.96        299.20         9.98 o                         
  -2   7  11        211.83        217.14         7.73 o                         
  -1   7  11       1052.60       1032.00        19.66 o                         
   0   7  11        435.65        435.24        11.26 o                         
   1   7  11        276.93        267.90         9.00 o                         
   2   7  11        599.61        567.02        12.35 o                         
   3   7  11        909.56        895.78        14.82 o                         
   4   7  11        988.44       1013.19        16.64 o                         
   5   7  11         31.25         26.96         2.38 o                         
   6   7  11          7.59          6.56         1.52 o                         
  -5   8  11        158.76        162.62         6.47 o                         
  -4   8  11        345.41        316.63         8.22 o                         
  -3   8  11       1672.26       1635.00        20.16 o                         
  -2   8  11       1343.21       1290.65        19.00 o                         
  -1   8  11       1389.34       1384.51        20.24 o                         
   0   8  11        301.81        299.21         8.98 o                         
   1   8  11        423.15        427.04         9.90 o                         
   2   8  11        107.17        111.11         4.40 o                         
   3   8  11        570.51        613.41        12.50 o                         
   4   8  11        811.59        824.45        15.70 o                         
   5   8  11        106.42         99.56         5.37 o                         
  -3   9  11         64.99         59.17         5.44 o                         
  -2   9  11          8.36          8.53         2.59 o                         
  -1   9  11         59.34         49.59         5.42 o                         
   0   9  11        146.43        141.63         4.18 o                         
   1   9  11        765.22        759.91        11.53 o                         
   2   9  11        352.77        338.05         9.10 o                         
   3   9  11        148.66        132.35         4.67 o                         
   0   0  12       1841.84       1775.06        33.36 o                         
   0   1  12       2885.82       2931.53        33.31 o                         
   1   1  12       4067.81       4083.53        40.47 o                         
  -1   2  12       1092.73        979.17        25.80 o                         
   0   2  12       7558.25       6982.92        78.77 o                         
   1   2  12       7034.69       7529.91       131.74 o                         
   2   2  12       1544.01       1750.83        49.79 o                         
  -2   3  12       1957.56       1976.68        41.02 o                         
  -1   3  12        511.46        474.57        16.86 o                         
   0   3  12        255.12        219.56         6.99 o                         
   1   3  12       5390.23       5026.36        86.28 o                         
   2   3  12       6828.44       7046.13       105.61 o                         
   3   3  12        364.47        369.83        13.39 o                         
  -3   4  12        255.91        238.47        12.82 o                         
  -2   4  12        532.21        502.72        22.83 o                         
  -1   4  12       1634.35       1628.65        39.47 o                         
   0   4  12        727.14        710.09        24.85 o                         
   1   4  12       8997.45       8714.89       174.30 o                         
   2   4  12       1034.85        827.33        25.49 o                         
   3   4  12        303.88        424.27        19.24 o                         
   4   4  12        351.22        329.79         8.95 o                         
  -4   5  12          1.46          0.84         1.67 o                         
  -3   5  12       1133.96       1183.96        18.02 o                         
  -2   5  12        193.49        184.53        12.57 o                         
  -1   5  12        874.35        934.77        29.87 o                         
   0   5  12         74.96         65.88        12.35 o                         
   1   5  12       1502.86       1586.11        46.96 o                         
   2   5  12        185.32        167.75        11.55 o                         
   3   5  12       1104.29       1133.04        17.71 o                         
   4   5  12       1694.50       1668.95        34.50 o                         
   5   5  12        598.06        576.61        14.69 o                         
  -5   6  12        106.97        108.29         5.34 o                         
  -4   6  12       1499.06       1549.62        23.32 o                         
  -3   6  12        284.00        268.00         7.84 o                         
  -2   6  12        421.08        387.37         9.49 o                         
  -1   6  12       1818.72       1757.50        25.07 o                         
   0   6  12       1330.32       1252.41        21.45 o                         
   1   6  12        731.97        760.35        11.92 o                         
   2   6  12        262.51        257.64         6.47 o                         
   3   6  12        619.61        585.83        11.42 o                         
   4   6  12       2187.20       2256.66        34.13 o                         
   5   6  12         48.03         39.22         4.44 o                         
   6   6  12       1872.99       1954.45        45.46 o                         
  -6   7  12         75.76         83.07         5.14 o                         
  -5   7  12        871.89        875.25        17.06 o                         
  -4   7  12        178.83        168.66         5.71 o                         
  -3   7  12         72.45         76.31         5.10 o                         
  -2   7  12         64.04         63.94         3.73 o                         
  -1   7  12        122.39        135.32         6.78 o                         
   0   7  12        530.14        509.23        11.34 o                         
   1   7  12        270.01        261.27         8.88 o                         
   2   7  12        203.16        204.00         7.67 o                         
   3   7  12        482.63        478.39         9.96 o                         
   4   7  12        775.97        774.63        13.86 o                         
   5   7  12          6.76         11.01         1.79 o                         
   6   7  12        126.33        128.96         5.40 o                         
  -4   8  12        136.31        145.36         5.27 o                         
  -3   8  12        236.07        239.63         5.72 o                         
  -2   8  12        283.80        273.35         7.14 o                         
  -1   8  12        320.08        327.77         8.85 o                         
   0   8  12        692.64        709.17        14.79 o                         
   1   8  12       1169.49       1129.37        16.83 o                         
   2   8  12        170.05        175.10         5.43 o                         
   3   8  12        267.59        267.05         7.59 o                         
   4   8  12        564.37        588.69        12.41 o                         
   5   8  12         71.61         68.42         4.40 o                         
  -3   9  12         55.37         50.80         4.94 o                         
  -2   9  12         64.34         55.99         3.62 o                         
  -1   9  12        112.47        112.56         6.63 o                         
   0   9  12        240.75        238.91         6.63 o                         
   1   9  12         43.51         48.11         2.51 o                         
   2   9  12         69.50         75.39         4.08 o                         
   3   9  12        244.21        224.94         6.26 o                         
   0   1  13        964.30        964.47        13.84 o                         
   1   1  13      17767.16      17740.50       152.29 o                         
  -1   2  13       3250.84       3207.26        42.21 o                         
   0   2  13        409.28        342.73        10.05 o                         
   1   2  13        135.32        150.49         6.66 o                         
   2   2  13        215.65        216.45        19.99 o                         
  -2   3  13       3897.82       4075.40        69.33 o                         
  -1   3  13        129.69        103.88         8.05 o                         
   0   3  13        621.60        546.68        11.88 o                         
   1   3  13       2932.02       2880.38        55.89 o                         
   2   3  13       2412.24       2437.21        48.21 o                         
   3   3  13        102.24         90.18         6.38 o                         
  -3   4  13       3353.21       3260.94        68.27 o                         
  -2   4  13        759.66        710.33        22.85 o                         
  -1   4  13       3399.66       3270.97        66.37 o                         
   0   4  13        432.17        395.75        17.30 o                         
   1   4  13        790.73        768.37        26.31 o                         
   2   4  13        237.72        244.41        16.38 o                         
   3   4  13       1072.85        999.87        29.94 o                         
   4   4  13        415.76        387.11        14.76 o                         
  -4   5  13         13.39         14.84         2.46 o                         
  -3   5  13        641.19        625.25        12.03 o                         
  -2   5  13        425.23        402.09        18.82 o                         
  -1   5  13        793.52        836.90        28.05 o                         
   0   5  13        264.05        270.85        15.74 o                         
   1   5  13       1571.08       1540.86        84.19 o                         
   2   5  13         50.02         58.17         6.91 o                         
   3   5  13        412.03        412.78        10.15 o                         
   4   5  13        677.51        676.45        18.17 o                         
   5   5  13        198.94        197.82         6.76 o                         
  -5   6  13        300.02        292.16         8.69 o                         
  -4   6  13        416.43        429.98        10.27 o                         
  -3   6  13       5879.35       5828.62        62.18 o                         
  -2   6  13        676.01        632.89        12.66 o                         
  -1   6  13        605.28        576.09        16.29 o                         
   0   6  13        199.12        198.62         7.37 o                         
   1   6  13        672.36        652.28        10.88 o                         
   2   6  13        256.82        234.46         5.86 o                         
   3   6  13        667.27        626.34        10.93 o                         
   4   6  13       2414.84       2501.28        36.81 o                         
   5   6  13        517.86        528.32        24.69 o                         
   6   6  13       1293.61       1324.88        33.70 o                         
  -6   7  13         25.04         25.72         2.56 o                         
  -5   7  13        266.79        257.29         7.95 o                         
  -4   7  13        322.93        314.42         9.63 o                         
  -3   7  13         31.07         35.81         3.73 o                         
  -2   7  13        483.48        477.61        10.08 o                         
  -1   7  13       1529.65       1430.37        22.03 o                         
   0   7  13        127.96        126.77         6.12 o                         
   1   7  13        575.49        559.33        13.54 o                         
   2   7  13         61.56         62.26         4.04 o                         
   3   7  13         70.03         65.01         3.61 o                         
   4   7  13         41.64         42.68         3.12 o                         
   5   7  13          9.38          9.02         1.74 o                         
   6   7  13        434.68        387.33        15.27 o                         
  -4   8  13        842.70        853.05        22.06 o                         
  -3   8  13        224.76        197.35         6.12 o                         
  -2   8  13        120.16        120.42         4.91 o                         
  -1   8  13       3134.14       3056.30        34.73 o                         
   0   8  13        206.80        207.65         6.61 o                         
   1   8  13       1235.85       1188.02        17.36 o                         
   2   8  13        114.37        112.08         4.32 o                         
   3   8  13       1385.61       1391.60        21.63 o                         
   4   8  13        488.66        512.33        11.23 o                         
   5   8  13         61.34         55.86         3.99 o                         
  -3   9  13        125.75        122.92         7.71 o                         
  -2   9  13         19.69         20.61         2.55 o                         
  -1   9  13         63.04         62.98         4.23 o                         
   0   9  13        411.74        385.11         8.72 o                         
   1   9  13        795.78        785.47        14.45 o                         
   2   9  13         52.09         56.18         4.21 o                         
   3   9  13         37.29         34.13         2.33 o                         
   0   1  14       1611.08       1597.06        19.93 o                         
   1   1  14       1033.99       1001.62        14.85 o                         
  -1   2  14       3084.01       3039.30        41.05 o                         
   0   2  14        126.16        102.78         5.12 o                         
   1   2  14       3916.54       3879.67        79.08 o                         
   2   2  14          5.46          9.97         4.21 o                         
  -2   3  14        322.08        342.10        16.83 o                         
  -1   3  14        502.48        441.34        17.08 o                         
   0   3  14        178.05        159.18         6.26 o                         
   1   3  14        665.68        600.48        19.99 o                         
   2   3  14       2721.83       2792.18        59.46 o                         
   3   3  14        464.87        349.47        13.10 o                         
  -3   4  14       1173.56       1147.35        32.66 o                         
  -2   4  14        143.10        150.58        10.41 o                         
  -1   4  14       3269.35       3277.16        76.80 o                         
   0   4  14       1101.13       1080.26        44.97 o                         
   1   4  14       1325.98       1248.46        36.69 o                         
   2   4  14        302.04        320.29        23.18 o                         
   3   4  14       1304.18       1329.99        57.28 o                         
   4   4  14       5050.89       4955.90        69.58 o                         
  -4   5  14       1019.23        966.39        16.36 o                         
  -3   5  14        250.57        237.66         6.50 o                         
  -2   5  14       1125.88       1121.40        34.65 o                         
  -1   5  14        938.57        932.12        30.54 o                         
   0   5  14        111.34        132.71        15.38 o                         
   1   5  14        801.63        782.42        29.47 o                         
   2   5  14        251.99        244.64        11.51 o                         
   3   5  14       1330.76       1361.09        21.46 o                         
   4   5  14        310.62        311.19         9.14 o                         
   5   5  14       1167.73       1144.44        18.72 o                         
  -5   6  14        175.43        190.40         6.92 o                         
  -4   6  14        419.81        421.69        10.10 o                         
  -3   6  14        777.77        740.61        13.90 o                         
  -2   6  14        913.54        857.02        16.74 o                         
  -1   6  14         38.95         46.30         3.79 o                         
   0   6  14        540.54        499.51        10.84 o                         
   1   6  14       3229.58       3169.84        32.68 o                         
   2   6  14       4886.51       4612.35        44.79 o                         
   3   6  14       1052.32        991.93        14.53 o                         
   4   6  14        689.67        667.80        15.91 o                         
   5   6  14          3.89          6.34         4.61 o                         
   6   6  14        766.67        763.04        15.98 o                         
  -6   7  14          4.39          6.19         1.63 o                         
  -5   7  14         14.52         12.70         2.17 o                         
  -4   7  14        175.33        174.74         5.75 o                         
  -3   7  14        110.32         99.30         4.60 o                         
  -2   7  14        491.14        451.89         9.76 o                         
  -1   7  14       3229.37       3220.47        40.68 o                         
   0   7  14         96.82         91.38         5.88 o                         
   1   7  14         53.59         51.02         4.13 o                         
   2   7  14        104.19         98.11         4.42 o                         
   3   7  14         67.19         69.84         3.70 o                         
   4   7  14        236.06        238.71         6.85 o                         
   5   7  14        259.76        288.75         6.88 o                         
   6   7  14         33.40         36.88         4.22 o                         
  -5   8  14         82.58         71.55         6.17 o                         
  -4   8  14        523.85        540.16        22.77 o                         
  -3   8  14        352.66        345.00         8.25 o                         
  -2   8  14        184.67        190.82         6.05 o                         
  -1   8  14       2736.84       2704.48        31.46 o                         
   0   8  14        153.32        152.89         5.04 o                         
   1   8  14        541.35        545.65        10.65 o                         
   2   8  14          8.33         10.11         1.89 o                         
   3   8  14        412.57        399.17         9.37 o                         
   4   8  14        579.54        575.81        17.33 o                         
   5   8  14         34.70         37.47         3.18 o                         
  -3   9  14        430.96        397.52        15.54 o                         
  -2   9  14        157.04        136.31         6.57 o                         
  -1   9  14          9.07         11.38         2.28 o                         
   0   9  14        106.80        104.60         3.86 o                         
   1   9  14        139.08        139.64         5.45 o                         
   2   9  14         38.69         43.82         3.12 o                         
   3   9  14        228.85        224.74         6.13 o                         
   0   1  15       2683.27       2482.82        28.05 o                         
   1   1  15       1291.59       1284.48        17.82 o                         
  -1   2  15       2752.12       2915.83        40.30 o                         
   0   2  15       1087.53       1095.42        19.78 o                         
   1   2  15       4415.91       4511.62        89.52 o                         
   2   2  15        872.01        929.49        22.89 o                         
  -2   3  15       2327.34       2237.81        52.16 o                         
  -1   3  15       3903.25       3890.35        64.85 o                         
   0   3  15         21.49         23.17         2.63 o                         
   1   3  15       3286.01       3109.06        61.28 o                         
   2   3  15       1048.52        929.83        29.60 o                         
   3   3  15       1684.05       1612.25        29.51 o                         
  -3   4  15       7544.83       7813.11       137.71 o                         
  -2   4  15       1052.50        941.78        22.05 o                         
  -1   4  15        315.27        308.39        34.09 o                         
   0   4  15       1870.57       1753.89        77.60 o                         
   1   4  15       1787.20       1721.87        56.04 o                         
   2   4  15        275.53        230.04        12.21 o                         
   3   4  15        758.17        743.50        31.46 o                         
   4   4  15       2299.82       2202.80        34.55 o                         
  -4   5  15        253.33        235.11         6.72 o                         
  -3   5  15        399.24        395.71         9.34 o                         
  -2   5  15        459.75        409.61        11.05 o                         
  -1   5  15        913.87        930.66        32.85 o                         
   0   5  15       1927.26       1946.65        54.73 o                         
   1   5  15       1862.04       1888.83        78.12 o                         
   2   5  15        208.71        215.34        13.13 o                         
   3   5  15       3765.09       3678.47        45.22 o                         
   4   5  15         28.80         25.44         3.09 o                         
   5   5  15       1451.63       1432.04        21.79 o                         
  -5   6  15        181.23        199.85         7.05 o                         
  -4   6  15        139.52        136.20         5.59 o                         
  -3   6  15       2338.14       2214.01        30.45 o                         
  -2   6  15        787.11        766.51        15.64 o                         
  -1   6  15        480.09        465.46        11.70 o                         
   0   6  15        103.76         88.01         4.01 o                         
   1   6  15         40.35         37.26         2.56 o                         
   2   6  15       3829.57       3656.76        37.05 o                         
   3   6  15         54.34         55.42         3.00 o                         
   4   6  15        154.33        154.81         7.01 o                         
   5   6  15         45.01         37.61         3.50 o                         
   6   6  15       1120.79       1116.26        20.54 o                         
  -6   7  15        122.38        123.24         4.99 o                         
  -5   7  15        593.66        534.71        13.28 o                         
  -4   7  15         87.63        102.23         5.54 o                         
  -3   7  15        367.59        358.84         8.23 o                         
  -2   7  15        432.25        421.24        10.12 o                         
  -1   7  15        608.37        577.83        11.46 o                         
   0   7  15       1369.23       1340.32        21.41 o                         
   1   7  15       1840.83       1825.04        25.04 o                         
   2   7  15          9.51         12.96         2.11 o                         
   3   7  15         59.74         64.63         3.55 o                         
   4   7  15         11.01         13.86         2.04 o                         
   5   7  15        677.81        701.72        12.86 o                         
   6   7  15         33.76         21.05         3.21 o                         
  -5   8  15        194.05        187.48         9.96 o                         
  -4   8  15         63.85         62.92         6.98 o                         
  -3   8  15        502.27        500.64        10.23 o                         
  -2   8  15        401.09        380.33         9.23 o                         
  -1   8  15        832.53        839.10        13.21 o                         
   0   8  15         14.93         13.74         2.00 o                         
   1   8  15        669.40        665.22        10.71 o                         
   2   8  15         86.58         85.11         4.06 o                         
   3   8  15         10.84         14.78         2.11 o                         
   4   8  15        446.41        449.75        14.74 o                         
   5   8  15         65.66         63.10         3.97 o                         
  -3   9  15        240.35        211.83        10.18 o                         
  -2   9  15        113.96         93.33         5.37 o                         
  -1   9  15        191.69        190.90         7.06 o                         
   0   9  15        196.36        185.00         5.13 o                         
   1   9  15          6.63          5.71         1.65 o                         
   2   9  15          6.12          7.21         1.67 o                         
   3   9  15         37.91         29.30         2.14 o                         
   0   0  16        659.64        881.82        21.56 o                         
   0   1  16       2232.79       2076.24        24.96 o                         
   1   1  16        288.18        277.26         7.36 o                         
  -1   2  16       1604.26       1626.13        26.93 o                         
   0   2  16       6924.11       6738.41        78.96 o                         
   1   2  16       2229.86       2438.56        43.22 o                         
   2   2  16       5759.62       6083.56        84.69 o                         
  -2   3  16        898.49        892.99        29.79 o                         
  -1   3  16       2015.96       2149.89        42.76 o                         
   0   3  16        317.87        300.78         9.41 o                         
   1   3  16       1008.43        963.33        27.90 o                         
   2   3  16       1256.76       1203.41        46.56 o                         
   3   3  16        311.94        275.64        11.59 o                         
  -3   4  16         58.92         67.02         6.86 o                         
  -2   4  16        465.08        413.95        13.89 o                         
  -1   4  16        689.16        618.46        23.43 o                         
   0   4  16        110.47        106.34         8.73 o                         
   1   4  16       2197.61       2184.79        58.74 o                         
   2   4  16        313.84        314.12        14.72 o                         
   3   4  16         88.03         41.87         7.68 o                         
   4   4  16        630.23        640.92        12.82 o                         
  -4   5  16        262.57        238.23         6.73 o                         
  -3   5  16        498.75        508.69        10.84 o                         
  -2   5  16       3276.93       3042.84        48.02 o                         
  -1   5  16        906.03        920.62        33.23 o                         
   0   5  16        995.78       1026.05        35.10 o                         
   1   5  16        386.08        483.32        21.78 o                         
   2   5  16        602.02        561.34        24.82 o                         
   3   5  16        929.25        918.60        13.47 o                         
   4   5  16        590.55        581.06        11.91 o                         
   5   5  16        931.17        899.37        17.44 o                         
  -5   6  16        104.13        128.47         5.66 o                         
  -4   6  16         61.70         62.34         3.85 o                         
  -3   6  16        480.22        494.48         9.94 o                         
  -2   6  16        681.03        660.96        13.23 o                         
  -1   6  16        205.55        209.78         6.94 o                         
   0   6  16         91.66         81.43         3.62 o                         
   1   6  16         25.77         23.39         2.15 o                         
   2   6  16        795.31        752.41        10.70 o                         
   3   6  16        381.29        381.43         8.26 o                         
   4   6  16        422.91        414.84        11.86 o                         
   5   6  16          0.94          3.15         1.56 o                         
   6   6  16        551.60        501.87        15.93 o                         
  -6   7  16         65.18         76.81         3.84 o                         
  -5   7  16        230.31        240.43         8.48 o                         
  -4   7  16       1882.72       1931.89        32.26 o                         
  -3   7  16        165.36        161.62         5.37 o                         
  -2   7  16        298.55        280.06         8.07 o                         
  -1   7  16        201.65        216.65         6.68 o                         
   0   7  16       3090.75       2986.50        36.02 o                         
   1   7  16       1199.09       1187.06        18.27 o                         
   2   7  16        428.41        404.65         7.87 o                         
   3   7  16        552.68        555.75        11.35 o                         
   4   7  16        228.64        238.32         7.39 o                         
   5   7  16        514.39        497.42        21.98 o                         
   6   7  16        170.90        141.80         7.98 o                         
  -5   8  16        331.19        277.34        12.42 o                         
  -4   8  16        139.50        135.82         9.93 o                         
  -3   8  16         69.49         69.50         3.99 o                         
  -2   8  16         98.04         94.64         3.99 o                         
  -1   8  16        238.10        230.24         6.08 o                         
   0   8  16         86.60         91.74         3.93 o                         
   1   8  16        340.74        329.78         7.46 o                         
   2   8  16        174.93        175.59         5.74 o                         
   3   8  16         23.56         21.03         3.11 o                         
   4   8  16        353.82        340.39        12.30 o                         
   5   8  16         21.57         20.25         2.39 o                         
  -3   9  16        828.06        786.12        25.03 o                         
  -2   9  16        201.96        171.32        17.21 o                         
  -1   9  16        321.59        299.47         8.99 o                         
   0   9  16        878.35        838.63        14.22 o                         
   1   9  16         23.48         17.98         1.87 o                         
   2   9  16        122.43        136.93         6.35 o                         
   3   9  16          7.44          6.76         1.27 o                         
   0   1  17       3190.20       3221.13        35.14 o                         
   1   1  17         59.34         61.49         3.58 o                         
  -1   2  17       1021.20        967.56        19.64 o                         
   0   2  17          9.12          6.73         1.82 o                         
   1   2  17       4687.15       4969.22        70.57 o                         
   2   2  17       6149.46       6331.50        88.09 o                         
  -2   3  17       1143.76       1076.31        33.87 o                         
  -1   3  17       2539.08       2631.42        49.81 o                         
   0   3  17       2846.81       2824.39        40.02 o                         
   1   3  17         70.47         53.27         6.72 o                         
   2   3  17       3264.09       3476.50        76.85 o                         
   3   3  17       2050.30       1943.44        36.14 o                         
  -3   4  17        181.51        207.01        14.20 o                         
  -2   4  17       1002.79        916.14        23.06 o                         
  -1   4  17       1917.68       1955.58        51.98 o                         
   0   4  17        507.30        511.64        41.55 o                         
   1   4  17        724.85        706.84        25.04 o                         
   2   4  17        347.85        381.62        20.82 o                         
   3   4  17        257.98        195.82        10.96 o                         
   4   4  17       2466.17       2463.62        32.04 o                         
  -4   5  17        447.93        407.36         9.04 o                         
  -3   5  17        724.89        737.15        13.57 o                         
  -2   5  17        298.77        272.62         8.34 o                         
  -1   5  17        543.24        573.34        24.81 o                         
   0   5  17        534.15        516.13        63.15 o                         
   1   5  17        735.94        721.29        28.00 o                         
   2   5  17       4317.38       4237.25        61.97 o                         
   3   5  17        741.03        728.84        11.62 o                         
   4   5  17       1060.60       1075.42        17.57 o                         
   5   5  17       1469.24       1419.04        23.88 o                         
  -5   6  17        154.10        153.64         6.09 o                         
  -4   6  17        225.44        250.57         7.54 o                         
  -3   6  17        153.23        156.21         4.94 o                         
  -2   6  17       1221.44       1159.31        18.89 o                         
  -1   6  17        800.47        749.60        15.51 o                         
   0   6  17        577.76        548.11         9.84 o                         
   1   6  17        740.05        674.02        10.94 o                         
   2   6  17        229.31        226.83         5.70 o                         
   3   6  17        423.91        408.09         9.94 o                         
   4   6  17        798.63        769.63        17.15 o                         
   5   6  17        346.37        342.43         8.72 o                         
   6   6  17         43.58         51.57         5.03 o                         
  -6   7  17        204.55        215.37         6.44 o                         
  -5   7  17         11.11          8.90         1.80 o                         
  -4   7  17        123.84        140.08         5.02 o                         
  -3   7  17        808.82        798.77        13.18 o                         
  -2   7  17       1095.62       1060.18        17.84 o                         
  -1   7  17         52.89         55.11         3.48 o                         
   0   7  17       1297.36       1300.34        19.50 o                         
   1   7  17         83.05         82.95         4.27 o                         
   2   7  17         78.31         73.72         3.12 o                         
   3   7  17        331.06        326.75         7.15 o                         
   4   7  17         20.89         24.21         2.66 o                         
   5   7  17        273.81        261.13        14.82 o                         
   6   7  17         33.34         28.16         2.04 o                         
  -5   8  17        120.16        105.58         6.98 o                         
  -4   8  17          7.79          5.01         2.82 o                         
  -3   8  17         65.50         60.89         3.81 o                         
  -2   8  17         70.00         72.43         3.29 o                         
  -1   8  17        221.16        219.89         5.93 o                         
   0   8  17         13.91         19.29         2.10 o                         
   1   8  17         85.70         86.01         3.41 o                         
   2   8  17        536.96        511.60        11.04 o                         
   3   8  17        202.69        196.19         9.96 o                         
   4   8  17        277.22        262.82        10.44 o                         
   5   8  17        109.20        107.15        10.74 o                         
  -3   9  17        232.81        215.80         9.84 o                         
  -2   9  17         71.29         56.74         7.55 o                         
  -1   9  17        207.43        189.72         6.81 o                         
   0   9  17       1093.27       1078.02        17.92 o                         
   1   9  17        215.63        222.66         5.65 o                         
   2   9  17         18.23         13.90         2.47 o                         
   3   9  17        124.53        112.35         3.87 o                         
   0   1  18       3609.57       3558.04        38.61 o                         
   1   1  18        195.19        188.78         6.37 o                         
  -1   2  18       3168.63       3093.50        48.57 o                         
   0   2  18        552.73        503.32        13.23 o                         
   1   2  18      10021.82      10676.95       119.32 o                         
   2   2  18       2368.73       2637.43        50.95 o                         
  -2   3  18        270.48        315.52        15.51 o                         
  -1   3  18       2657.10       2614.26        50.35 o                         
   0   3  18       3847.55       3836.27        59.71 o                         
   1   3  18       1592.12       1376.65        42.44 o                         
   2   3  18       2410.82       2433.72        55.13 o                         
   3   3  18       2285.79       2225.49        40.14 o                         
  -3   4  18        216.73        199.44        11.13 o                         
  -2   4  18        449.02        454.34        14.67 o                         
  -1   4  18        523.85        503.78        22.17 o                         
   0   4  18        343.49        335.10        36.34 o                         
   1   4  18       1914.52       1952.80        58.89 o                         
   2   4  18        452.37        448.07        19.33 o                         
   3   4  18        627.43        515.53        18.60 o                         
   4   4  18       2555.96       2547.62        29.49 o                         
  -4   5  18       1907.05       1904.87        24.39 o                         
  -3   5  18        417.98        397.56         8.06 o                         
  -2   5  18        511.56        488.82        10.59 o                         
  -1   5  18        125.57        139.53        18.77 o                         
   0   5  18        448.38        433.89        20.73 o                         
   1   5  18        116.11        101.89         9.71 o                         
   2   5  18        155.32        161.04         4.86 o                         
   3   5  18        140.67        120.43         4.34 o                         
   4   5  18        104.62         99.59         4.84 o                         
   5   5  18       1095.08       1070.33        19.61 o                         
  -5   6  18        384.94        427.51        10.43 o                         
  -4   6  18         64.55         78.09         4.54 o                         
  -3   6  18        128.05        124.73         5.16 o                         
  -2   6  18        457.31        411.65         9.35 o                         
  -1   6  18        301.63        277.30         8.19 o                         
   0   6  18        108.57        109.39         3.93 o                         
   1   6  18        876.24        841.14        14.17 o                         
   2   6  18        510.59        502.95         8.86 o                         
   3   6  18         24.62         24.87         2.38 o                         
   4   6  18        118.78        106.28         4.48 o                         
   5   6  18        704.29        679.82        11.60 o                         
   6   6  18         86.50        100.32         5.66 o                         
  -6   7  18        111.29         95.34         4.04 o                         
  -5   7  18         37.36         26.50         2.43 o                         
  -4   7  18        150.52        157.07         5.71 o                         
  -3   7  18       1321.11       1370.24        18.90 o                         
  -2   7  18        897.25        884.81        13.35 o                         
  -1   7  18        356.08        330.81         8.29 o                         
   0   7  18        687.40        666.01        11.65 o                         
   1   7  18        643.45        609.05        11.84 o                         
   2   7  18         27.61         27.52         2.05 o                         
   3   7  18        362.69        329.87         7.14 o                         
   4   7  18       1022.61        977.00        21.64 o                         
   5   7  18        117.47        106.31         9.11 o                         
   6   7  18        238.85        228.61         6.07 o                         
  -5   8  18        357.32        301.34        12.44 o                         
  -4   8  18        139.14        157.56        10.59 o                         
  -3   8  18        407.03        396.15         9.61 o                         
  -2   8  18         34.86         33.49         2.58 o                         
  -1   8  18        882.49        919.09        15.05 o                         
   0   8  18        159.82        163.79         5.08 o                         
   1   8  18        110.07        109.59         3.79 o                         
   2   8  18        387.99        371.34        10.49 o                         
   3   8  18        168.65        174.87        10.21 o                         
   4   8  18        295.04        328.02        11.71 o                         
   5   8  18        229.44        227.43         7.24 o                         
  -3   9  18        484.13        417.82        14.96 o                         
  -2   9  18         43.32         34.86         5.07 o                         
  -1   9  18          6.37          8.76         1.90 o                         
   0   9  18       1098.68       1080.01        24.43 o                         
   1   9  18        673.31        683.31        13.50 o                         
   2   9  18         89.18         96.26         5.39 o                         
   3   9  18        940.63        844.95        20.09 o                         
   0   1  19       2482.04       2439.72        26.56 o                         
   1   1  19       4335.14       4288.33        45.66 o                         
  -1   2  19       1110.51       1132.39        26.13 o                         
   0   2  19        233.68        229.28        11.09 o                         
   1   2  19       4611.80       4654.62        56.67 o                         
   2   2  19       1661.15       1587.18        33.53 o                         
  -2   3  19        441.39        522.84        18.97 o                         
  -1   3  19        939.69        891.50        27.17 o                         
   0   3  19       2146.59       2247.61        34.85 o                         
   1   3  19         20.51         16.93         4.00 o                         
   2   3  19        111.92         98.21         7.98 o                         
   3   3  19       3115.08       3192.48        52.50 o                         
  -3   4  19         26.08         27.36         4.85 o                         
  -2   4  19         86.27        105.61         8.51 o                         
  -1   4  19       1363.96       1401.59        36.44 o                         
   0   4  19        788.53        750.94        26.11 o                         
   1   4  19        735.30        764.05        26.48 o                         
   2   4  19       1689.91       1662.61        46.38 o                         
   3   4  19        635.10        607.44        22.07 o                         
   4   4  19        518.68        518.49         9.78 o                         
  -4   5  19        104.72        113.03         4.66 o                         
  -3   5  19         98.83        104.67         4.06 o                         
  -2   5  19         20.61         21.99         2.50 o                         
  -1   5  19        296.48        292.07         7.61 o                         
   0   5  19         85.26         88.94         9.00 o                         
   1   5  19        278.80        301.36        14.02 o                         
   2   5  19        149.80        164.35         4.71 o                         
   3   5  19        505.18        506.51        10.00 o                         
   4   5  19        545.69        518.34        11.02 o                         
   5   5  19        340.45        358.23         9.93 o                         
  -5   6  19         14.91         20.86         2.61 o                         
  -4   6  19         85.41         75.11         4.15 o                         
  -3   6  19        164.56        199.66         5.31 o                         
  -2   6  19        260.16        235.17         6.91 o                         
  -1   6  19       2085.10       2016.77        27.70 o                         
   0   6  19       1097.29       1086.61        14.55 o                         
   1   6  19        105.16         95.03         3.39 o                         
   2   6  19       1775.55       1621.87        21.12 o                         
   3   6  19         22.83         25.56         2.45 o                         
   4   6  19        490.94        523.85        11.22 o                         
   5   6  19       1910.35       1848.64        23.19 o                         
   6   6  19         68.11         60.65         4.41 o                         
  -6   7  19         93.77         91.88         6.91 o                         
  -5   7  19        946.70        861.11        17.90 o                         
  -4   7  19        100.54         98.81         4.86 o                         
  -3   7  19        445.21        453.29         9.13 o                         
  -2   7  19         35.09         32.82         2.80 o                         
  -1   7  19        523.47        507.11        10.51 o                         
   0   7  19        212.17        205.20         6.41 o                         
   1   7  19         70.01         61.84         3.65 o                         
   2   7  19         16.92         21.90         1.88 o                         
   3   7  19        329.67        347.74         7.28 o                         
   4   7  19        391.87        375.37        13.08 o                         
   5   7  19          0.04          1.92         2.78 o                         
   6   7  19         26.79         22.02         1.72 o                         
  -4   8  19        439.96        443.48        19.24 o                         
  -3   8  19        108.70        106.50         4.90 o                         
  -2   8  19          3.80          6.42         1.55 o                         
  -1   8  19        474.27        487.02         9.93 o                         
   0   8  19         25.30         28.53         2.65 o                         
   1   8  19        637.82        644.19        12.60 o                         
   2   8  19        136.65        115.97         6.69 o                         
   3   8  19        545.85        545.45        25.20 o                         
   4   8  19         81.37         88.89         8.62 o                         
   5   8  19        162.18        136.56         6.74 o                         
  -2   9  19         65.74         70.19         4.21 o                         
  -1   9  19         39.92         38.72         2.97 o                         
   0   9  19       1028.17       1011.87        15.08 o                         
   1   9  19        555.83        569.28        10.88 o                         
   2   9  19         46.41         53.59         3.14 o                         
   3   9  19         80.08         70.68         4.93 o                         
   0   0  20        117.61        109.91         7.11 o                         
   0   1  20       3860.05       3691.36        44.78 o                         
   1   1  20        216.44        205.57         8.57 o                         
  -1   2  20        810.72        796.33        17.32 o                         
   0   2  20         71.24         70.61         4.83 o                         
   1   2  20       1023.74       1129.89        23.44 o                         
   2   2  20       2049.74       2097.38        51.53 o                         
  -2   3  20        250.32        211.70        12.13 o                         
  -1   3  20       2322.28       2209.32        46.11 o                         
   0   3  20       1982.77       2058.74        33.36 o                         
   1   3  20       1208.34       1057.64        39.17 o                         
   2   3  20       2917.55       2994.03        53.91 o                         
   3   3  20       1991.53       1951.17        34.89 o                         
  -3   4  20        602.62        573.38        17.89 o                         
  -2   4  20         45.54         44.95         5.77 o                         
  -1   4  20       1111.27       1123.18        31.52 o                         
   0   4  20        287.80        277.80        14.19 o                         
   1   4  20        160.24        109.34         9.15 o                         
   2   4  20       2307.14       2263.58        52.34 o                         
   3   4  20          8.42         18.92         3.36 o                         
   4   4  20       1093.79       1162.91        16.53 o                         
  -4   5  20        487.57        485.65        10.72 o                         
  -3   5  20        895.70        914.76        13.41 o                         
  -2   5  20         36.32         55.56         3.71 o                         
  -1   5  20        404.62        388.27         8.21 o                         
   0   5  20        184.62        177.06        10.10 o                         
   1   5  20        499.78        432.75        10.06 o                         
   2   5  20        594.78        575.30         8.89 o                         
   3   5  20       3951.95       3756.18        46.37 o                         
   4   5  20        170.93        181.24         6.30 o                         
   5   5  20        743.62        747.70        15.30 o                         
  -5   6  20        376.63        384.68        10.79 o                         
  -4   6  20        353.11        349.95         8.83 o                         
  -3   6  20         41.82         46.60         2.84 o                         
  -2   6  20        895.49        867.95        16.53 o                         
  -1   6  20       1017.47       1011.45        18.72 o                         
   0   6  20        225.86        219.94         6.10 o                         
   1   6  20        158.63        170.36         4.50 o                         
   2   6  20        184.36        168.62         5.12 o                         
   3   6  20       1638.54       1561.34        21.14 o                         
   4   6  20        873.67        868.33        15.28 o                         
   5   6  20        447.18        452.51        11.78 o                         
   6   6  20        249.62        260.23        10.27 o                         
  -6   7  20         61.85         58.07         5.37 o                         
  -5   7  20        833.42        736.23        24.99 o                         
  -4   7  20        492.90        525.88        14.44 o                         
  -3   7  20        227.96        215.19         7.28 o                         
  -2   7  20       1622.98       1611.11        21.96 o                         
  -1   7  20        159.04        172.74         6.53 o                         
   0   7  20        856.33        831.33        14.15 o                         
   1   7  20        197.39        179.84         6.00 o                         
   2   7  20        264.96        253.33         5.93 o                         
   3   7  20        272.13        264.15         6.52 o                         
   4   7  20        405.22        391.37        14.87 o                         
   5   7  20          8.85         13.08         2.77 o                         
   6   7  20        149.70        115.58         5.78 o                         
  -4   8  20        324.31        325.43        15.60 o                         
  -3   8  20        115.33        118.96         4.91 o                         
  -2   8  20        147.68        151.09         5.39 o                         
  -1   8  20         30.23         25.90         2.47 o                         
   0   8  20        116.76        125.00         4.80 o                         
   1   8  20       1186.03       1170.02        18.88 o                         
   2   8  20        442.79        452.12        11.59 o                         
   3   8  20          1.72          5.39         2.76 o                         
   4   8  20         18.07         18.97         2.98 o                         
   5   8  20          0.88          3.11         1.68 o                         
  -2   9  20         93.10         86.13         4.50 o                         
  -1   9  20        230.45        206.21         8.29 o                         
   0   9  20        555.97        561.39         9.72 o                         
   1   9  20         31.05         35.17         2.42 o                         
   2   9  20         82.44         71.81         3.52 o                         
   0   1  21       2207.67       2004.68        23.18 o                         
   1   1  21       1991.51       1955.18        26.38 o                         
  -1   2  21        167.24        161.45         7.59 o                         
   0   2  21         65.48         46.93         4.14 o                         
   1   2  21       4515.96       4466.06        56.16 o                         
   2   2  21        231.05        270.71        12.98 o                         
  -2   3  21        584.64        631.93        21.60 o                         
  -1   3  21        635.93        605.71        35.06 o                         
   0   3  21       1839.58       1804.25        31.06 o                         
   1   3  21       6339.89       5696.09       106.39 o                         
   2   3  21       6925.08       7216.50       103.54 o                         
   3   3  21       1083.63       1029.15        23.08 o                         
  -3   4  21        141.57        135.60         6.31 o                         
  -2   4  21        127.04        106.32         8.26 o                         
  -1   4  21       1662.87       1613.31        40.58 o                         
   0   4  21        692.99        706.11        26.42 o                         
   1   4  21        177.32        161.32         9.79 o                         
   2   4  21        271.03        276.09        21.14 o                         
   3   4  21        354.62        395.90         8.58 o                         
   4   4  21       1780.56       1737.08        22.50 o                         
  -4   5  21        427.35        403.55        10.68 o                         
  -3   5  21         77.13         83.45         3.57 o                         
  -2   5  21        150.82        159.43         6.02 o                         
  -1   5  21        348.06        315.47         6.47 o                         
   0   5  21         73.90         67.78         4.39 o                         
   1   5  21        100.86         83.98         3.53 o                         
   2   5  21         51.03         49.33         2.59 o                         
   3   5  21       1344.80       1249.02        16.60 o                         
   4   5  21         97.21         99.99         4.72 o                         
   5   5  21        629.43        658.50        12.88 o                         
  -5   6  21         40.05         38.51         3.58 o                         
  -4   6  21        803.38        802.54        14.41 o                         
  -3   6  21       1260.60       1198.40        15.88 o                         
  -2   6  21        234.06        222.04         5.70 o                         
  -1   6  21       2114.44       2036.24        27.21 o                         
   0   6  21        431.78        421.31         7.64 o                         
   1   6  21       2483.13       2397.56        25.43 o                         
   2   6  21        511.77        462.25         8.78 o                         
   3   6  21        156.60        163.21         4.84 o                         
   4   6  21        281.55        283.13         7.83 o                         
   5   6  21       1083.46       1025.34        19.79 o                         
   6   6  21        629.14        636.67        12.57 o                         
  -6   7  21        841.67        733.81        24.13 o                         
  -5   7  21       1456.59       1349.63        30.13 o                         
  -4   7  21         17.43         22.48         3.26 o                         
  -3   7  21        243.14        252.16        10.09 o                         
  -2   7  21        817.51        792.86        13.49 o                         
  -1   7  21        468.40        453.68         9.81 o                         
   0   7  21       1545.60       1470.40        22.38 o                         
   1   7  21        236.75        254.21         7.28 o                         
   2   7  21        241.18        236.55         5.95 o                         
   3   7  21        401.18        410.96        18.08 o                         
   4   7  21        147.67        163.23         8.15 o                         
   5   7  21        257.62        248.75        10.08 o                         
   6   7  21        110.46        109.92         3.34 o                         
  -4   8  21       1314.86       1277.54        49.39 o                         
  -3   8  21       1234.08       1287.43        37.03 o                         
  -2   8  21        274.59        284.81         8.49 o                         
  -1   8  21        106.33        103.46         4.01 o                         
   0   8  21        682.95        714.75        12.67 o                         
   1   8  21        474.32        469.87         9.48 o                         
   2   8  21         42.60         36.11         2.71 o                         
   3   8  21        474.67        492.33        16.42 o                         
   4   8  21        128.84        130.31         6.66 o                         
  -2   9  21         28.10         34.11         2.82 o                         
  -1   9  21        327.02        303.80         8.18 o                         
   0   9  21         63.55         66.06         2.85 o                         
   1   9  21        136.75        125.63         4.29 o                         
   2   9  21        258.88        239.48         6.58 o                         
   0   1  22        164.80        182.85         6.25 o                         
   1   1  22       1453.62       1456.22        22.08 o                         
  -1   2  22        279.14        356.02        13.71 o                         
   0   2  22       4123.32       4318.79        54.45 o                         
   1   2  22        683.41        700.85        16.79 o                         
   2   2  22       2896.22       2978.69        52.76 o                         
  -2   3  22       4967.60       5013.49        79.79 o                         
  -1   3  22       1844.55       1754.00        37.51 o                         
   0   3  22       1832.03       1753.89        44.17 o                         
   1   3  22       3594.50       3508.19        76.31 o                         
   2   3  22       1440.58       1410.56        43.89 o                         
   3   3  22       3180.94       3009.87        48.03 o                         
  -3   4  22       1074.86       1059.63        13.98 o                         
  -2   4  22       1281.36       1275.62        33.03 o                         
  -1   4  22       3521.68       3422.65        70.49 o                         
   0   4  22        283.01        324.30        15.78 o                         
   1   4  22        647.68        635.65        46.59 o                         
   2   4  22        560.00        530.77        25.27 o                         
   3   4  22       1609.51       1396.87        18.77 o                         
   4   4  22        773.03        692.02        11.92 o                         
  -4   5  22       3268.59       3163.33        43.90 o                         
  -3   5  22       1147.31       1173.66        15.13 o                         
  -2   5  22         86.72         85.02         3.96 o                         
  -1   5  22         78.44         68.35         3.40 o                         
   0   5  22        513.05        509.25         9.00 o                         
   1   5  22       1872.38       1797.50        20.99 o                         
   2   5  22       1269.00       1200.97        14.03 o                         
   3   5  22       1143.05       1165.23        17.94 o                         
   4   5  22         86.79         98.16         4.74 o                         
   5   5  22        232.62        247.10         7.38 o                         
  -5   6  22        252.13        246.25         8.25 o                         
  -4   6  22         10.86         16.50         2.58 o                         
  -3   6  22         37.04         41.39         2.69 o                         
  -2   6  22         89.91        104.46         3.95 o                         
  -1   6  22         61.18         58.49         3.56 o                         
   0   6  22        589.40        579.90         9.20 o                         
   1   6  22       1817.08       1755.27        18.74 o                         
   2   6  22       1035.51        999.18        15.07 o                         
   3   6  22         94.46         96.10         3.73 o                         
   4   6  22         32.33         31.97         2.52 o                         
   5   6  22         85.18         86.45         4.89 o                         
   6   6  22        473.63        471.99        10.17 o                         
  -6   7  22        133.91        120.79         7.16 o                         
  -5   7  22        241.18        234.90         9.01 o                         
  -4   7  22        755.94        791.21        19.33 o                         
  -3   7  22         59.34         60.52         5.11 o                         
  -2   7  22       1592.20       1515.54        21.17 o                         
  -1   7  22        630.88        651.75        12.08 o                         
   0   7  22        171.67        158.87         6.03 o                         
   1   7  22       1387.39       1349.91        19.40 o                         
   2   7  22        853.56        823.65        21.43 o                         
   3   7  22        262.90        245.87         9.28 o                         
   4   7  22         19.16         20.41         2.33 o                         
   5   7  22        912.44        865.37        15.72 o                         
   6   7  22        439.24        382.44         9.86 o                         
  -4   8  22         94.09         88.69        11.41 o                         
  -3   8  22         28.80         32.18         3.45 o                         
  -2   8  22        207.11        201.36         7.62 o                         
  -1   8  22         91.66         88.28         3.71 o                         
   0   8  22        674.44        680.02        12.17 o                         
   1   8  22        337.83        349.63         7.87 o                         
   2   8  22        210.16        202.41         5.96 o                         
   3   8  22        612.45        643.64        18.99 o                         
   4   8  22        344.72        339.65        15.08 o                         
  -2   9  22        101.15         84.07         6.06 o                         
  -1   9  22         17.39         18.37         5.67 o                         
   0   9  22        160.93        151.17         4.20 o                         
   1   9  22         12.86         15.38         1.69 o                         
   2   9  22        115.44        104.00         3.96 o                         
   0   1  23       2989.34       3057.92        34.41 o                         
   1   1  23        923.25        778.91        15.41 o                         
  -1   2  23        709.85        746.56        17.78 o                         
   0   2  23       1033.92        988.08        27.12 o                         
   1   2  23        249.17        258.38        10.03 o                         
   2   2  23        212.66        229.49        12.45 o                         
  -2   3  23       3146.29       2924.05        60.23 o                         
  -1   3  23        171.33        177.34        10.89 o                         
   0   3  23        928.57        896.85        19.84 o                         
   1   3  23        472.77        488.56        16.39 o                         
   2   3  23       1241.03       1275.27        32.70 o                         
   3   3  23        769.80        699.55        18.42 o                         
  -3   4  23        462.91        483.26         7.95 o                         
  -2   4  23       2081.11       1967.43        44.50 o                         
  -1   4  23        201.12        194.57        19.30 o                         
   0   4  23          7.54         11.04        10.04 o                         
   1   4  23        655.54        577.72        27.60 o                         
   2   4  23       1141.58       1153.24        30.23 o                         
   3   4  23         49.78         65.89         3.22 o                         
   4   4  23         52.00         47.35         3.02 o                         
  -4   5  23       1061.80       1076.00        19.73 o                         
  -3   5  23       5004.55       4757.06        43.43 o                         
  -2   5  23        770.99        720.11        17.29 o                         
  -1   5  23         57.01         59.85         3.26 o                         
   0   5  23        573.12        531.49         8.03 o                         
   1   5  23       4265.33       4036.13        37.45 o                         
   2   5  23       3524.11       3302.24        31.23 o                         
   3   5  23       2542.78       2465.29        30.68 o                         
   4   5  23        126.43        128.15         5.33 o                         
   5   5  23        261.79        284.17         9.65 o                         
  -5   6  23         82.49         91.33         5.90 o                         
  -4   6  23       1759.53       1675.59        26.05 o                         
  -3   6  23        858.57        791.47        13.98 o                         
  -2   6  23       2490.70       2336.83        29.62 o                         
  -1   6  23        666.79        649.86        11.16 o                         
   0   6  23        139.06        142.35         4.53 o                         
   1   6  23        800.99        794.13        13.58 o                         
   2   6  23        247.67        224.37         5.44 o                         
   3   6  23        224.34        219.56         5.60 o                         
   4   6  23         34.95         32.71         2.98 o                         
   5   6  23         36.42         40.62         3.45 o                         
   6   6  23        393.36        372.77        11.66 o                         
  -6   7  23        673.53        554.26        18.55 o                         
  -5   7  23        346.71        317.35        13.65 o                         
  -4   7  23        163.06        159.16         7.21 o                         
  -3   7  23        203.34        196.35         8.71 o                         
  -2   7  23        557.13        537.77        10.76 o                         
  -1   7  23        216.47        217.42         6.40 o                         
   0   7  23        296.83        298.82         8.50 o                         
   1   7  23        941.67        931.05        20.29 o                         
   2   7  23       1552.89       1495.57        24.84 o                         
   3   7  23       1272.81       1173.83        36.97 o                         
   4   7  23        139.61        163.11         5.46 o                         
   5   7  23        507.70        471.55        14.37 o                         
   6   7  23        161.46        128.00         4.79 o                         
  -4   8  23        119.12        116.33         8.02 o                         
  -3   8  23         48.91         46.24         3.35 o                         
  -2   8  23        377.25        402.89        10.11 o                         
  -1   8  23        140.17        147.32         4.67 o                         
   0   8  23        534.07        522.10        10.14 o                         
   1   8  23        614.07        624.96        10.38 o                         
   2   8  23        259.81        271.29         7.21 o                         
   3   8  23        134.42        142.22         6.36 o                         
   4   8  23        164.41        158.08         6.79 o                         
  -2   9  23        543.47        444.32        11.04 o                         
  -1   9  23        325.28        302.23         9.66 o                         
   0   9  23        281.30        248.10         5.40 o                         
   1   9  23          4.21          2.44         1.07 o                         
   2   9  23        266.04        243.75         6.23 o                         
   0   0  24      16473.28      15039.35       228.41 o                         
   0   1  24       1691.19       1608.63        22.30 o                         
   1   1  24        976.46        979.70        17.97 o                         
  -1   2  24        219.17        235.10         9.81 o                         
   0   2  24        709.93        780.59        16.82 o                         
   1   2  24       3664.16       3867.96        52.07 o                         
   2   2  24        802.02        713.97        23.21 o                         
  -2   3  24        485.24        462.43        19.13 o                         
  -1   3  24         66.82         58.65         6.50 o                         
   0   3  24       2402.12       2371.89        47.43 o                         
   1   3  24       2873.00       2840.00        60.66 o                         
   2   3  24       1829.15       1707.11        43.98 o                         
   3   3  24        928.83        984.04        30.21 o                         
  -3   4  24        312.48        298.57         6.05 o                         
  -2   4  24       1045.11       1049.76        44.43 o                         
  -1   4  24        475.59        471.05        32.72 o                         
   0   4  24       4169.60       4400.65       129.59 o                         
   1   4  24       1243.45       1265.97        48.69 o                         
   2   4  24         86.82        101.91        15.55 o                         
   3   4  24       1496.97       1372.36        16.62 o                         
   4   4  24         81.66         78.43         3.68 o                         
  -4   5  24        192.52        168.46         6.12 o                         
  -3   5  24       2868.03       2602.95        25.05 o                         
  -2   5  24       3909.94       3678.75        44.42 o                         
  -1   5  24       1844.20       1746.66        20.63 o                         
   0   5  24       1288.35       1316.00        14.60 o                         
   1   5  24       2132.52       1953.93        22.03 o                         
   2   5  24       1224.12       1180.65        14.60 o                         
   3   5  24        121.24        128.97         4.78 o                         
   4   5  24         62.65         56.05         3.61 o                         
   5   5  24        681.63        722.30        16.53 o                         
  -5   6  24        268.68        251.77         9.36 o                         
  -4   6  24       2166.27       2069.32        30.39 o                         
  -3   6  24        575.78        558.21        10.25 o                         
  -2   6  24       1659.93       1596.23        19.61 o                         
  -1   6  24       1084.22       1083.96        15.41 o                         
   0   6  24        221.83        221.80         6.19 o                         
   1   6  24         33.14         29.82         2.68 o                         
   2   6  24       1087.60       1038.34        13.39 o                         
   3   6  24       2297.49       2299.50        26.43 o                         
   4   6  24        145.43        136.17         5.54 o                         
   5   6  24         64.21         86.87         6.12 o                         
   6   6  24         62.62         61.11         6.48 o                         
  -6   7  24        146.70        127.35         6.66 o                         
  -5   7  24        599.01        504.61        18.55 o                         
  -4   7  24        973.00        972.44        21.00 o                         
  -3   7  24         24.50         19.98         3.32 o                         
  -2   7  24        686.03        648.22        11.95 o                         
  -1   7  24        277.94        275.79         9.66 o                         
   0   7  24        439.13        426.56        10.26 o                         
   1   7  24        478.97        477.76        14.26 o                         
   2   7  24        465.31        480.32         9.78 o                         
   3   7  24       1964.89       1931.34        30.02 o                         
   4   7  24        503.04        500.49        10.24 o                         
   5   7  24        291.22        275.56         7.22 o                         
  -4   8  24        138.46        116.99        10.95 o                         
  -3   8  24        363.17        359.18        11.70 o                         
  -2   8  24         96.07         96.23         4.67 o                         
  -1   8  24        585.84        587.24        10.05 o                         
   0   8  24        888.79        896.58        13.16 o                         
   1   8  24        266.00        251.03         5.97 o                         
   2   8  24        131.30        133.52         4.35 o                         
   3   8  24        177.88        198.86        12.02 o                         
   4   8  24        121.28        115.17         6.56 o                         
  -1   9  24         67.76         68.09         4.10 o                         
   0   9  24        248.81        218.86         8.98 o                         
   1   9  24          6.28          6.48         1.20 o                         
   2   9  24         63.26         73.25         2.98 o                         
   0   1  25         35.08         34.96         3.06 o                         
   1   1  25        810.90        748.57        15.64 o                         
  -1   2  25       1326.51       1383.34        26.60 o                         
   0   2  25          4.19          0.90         1.67 o                         
   1   2  25         30.16         50.09         4.81 o                         
   2   2  25        504.95        520.43        19.49 o                         
  -2   3  25        968.10        887.08        27.72 o                         
  -1   3  25        341.07        380.94        16.63 o                         
   0   3  25       4297.80       4124.40        55.39 o                         
   1   3  25        239.55        188.44         9.27 o                         
   2   3  25       5294.33       5502.96       101.46 o                         
   3   3  25       1444.66       1259.38        35.22 o                         
  -3   4  25       1800.84       1545.73        19.40 o                         
  -2   4  25       2119.47       2083.94        66.46 o                         
  -1   4  25       1179.54       1170.57        46.87 o                         
   0   4  25       7322.21       7232.35       185.48 o                         
   1   4  25         72.89         63.90        11.21 o                         
   2   4  25        781.16        705.94        24.62 o                         
   3   4  25       2254.44       2041.87        24.64 o                         
   4   4  25        413.81        424.82         8.22 o                         
  -4   5  25        601.27        614.97        14.92 o                         
  -3   5  25          7.89         14.14         1.69 o                         
  -2   5  25       1490.66       1495.52        19.34 o                         
  -1   5  25         50.62         60.84         3.40 o                         
   0   5  25        555.96        538.63        13.51 o                         
   1   5  25       1013.28        963.89        12.78 o                         
   2   5  25       2468.55       2231.39        23.08 o                         
   3   5  25        351.90        325.10         8.16 o                         
   4   5  25        147.23        141.50         5.96 o                         
   5   5  25       1459.48       1460.99        26.45 o                         
  -5   6  25        117.07        107.40        11.62 o                         
  -4   6  25        196.48        182.81         6.57 o                         
  -3   6  25         45.11         32.55         2.84 o                         
  -2   6  25        269.75        278.40         6.66 o                         
  -1   6  25       3658.93       3543.25        36.56 o                         
   0   6  25        458.50        424.51         8.67 o                         
   1   6  25        948.45        952.26        11.62 o                         
   2   6  25        337.67        319.19         6.21 o                         
   3   6  25        705.66        650.76        12.72 o                         
   4   6  25         91.88         68.38         4.00 o                         
   5   6  25        747.40        750.57        19.03 o                         
   6   6  25        265.16        241.69         8.87 o                         
  -5   7  25        145.84        129.34         5.97 o                         
  -4   7  25         79.04         78.47         4.98 o                         
  -3   7  25        116.20        106.79         5.98 o                         
  -2   7  25        103.17        104.13         4.51 o                         
  -1   7  25       1401.49       1419.43        19.82 o                         
   0   7  25         54.93         50.70         3.55 o                         
   1   7  25        815.13        812.07        41.65 o                         
   2   7  25        409.41        428.72         9.92 o                         
   3   7  25         52.62         63.73         3.27 o                         
   4   7  25         52.16         49.36         3.07 o                         
   5   7  25        457.84        445.92         9.52 o                         
  -4   8  25          8.58          6.39         1.49 o                         
  -3   8  25        201.57        199.07        10.77 o                         
  -2   8  25        130.68        138.25         5.44 o                         
  -1   8  25        391.38        377.18         7.56 o                         
   0   8  25         49.34         59.26         2.91 o                         
   1   8  25         36.07         34.49         2.33 o                         
   2   8  25         51.81         50.97         2.77 o                         
   3   8  25        359.19        361.57        16.81 o                         
   4   8  25         47.06         44.01         2.42 o                         
  -1   9  25         93.88         89.61         4.40 o                         
   0   9  25         69.27         58.73         3.79 o                         
   1   9  25         71.72         63.23         2.60 o                         
   0   1  26       1964.58       1984.61        26.34 o                         
   1   1  26        349.78        370.91        10.82 o                         
  -1   2  26       5598.88       5786.56        72.01 o                         
   0   2  26        445.77        367.40        10.76 o                         
   1   2  26        810.96        801.30        19.52 o                         
   2   2  26       1745.98       1645.16        38.20 o                         
  -2   3  26        237.94        164.39        11.85 o                         
  -1   3  26        980.93        964.64        27.99 o                         
   0   3  26       1565.82       1473.88        28.13 o                         
   1   3  26       1235.16       1297.05        31.47 o                         
   2   3  26        420.23        414.99        18.52 o                         
   3   3  26        683.64        641.79        24.73 o                         
  -3   4  26        326.68        313.56         7.14 o                         
  -2   4  26       2112.71       2212.32        33.95 o                         
  -1   4  26        101.45         81.15        15.95 o                         
   0   4  26        324.50        293.91        29.60 o                         
   1   4  26       2156.66       2256.89        82.73 o                         
   2   4  26        109.17        106.86         9.19 o                         
   3   4  26        520.64        586.58        11.00 o                         
   4   4  26        871.64        836.45        15.67 o                         
  -4   5  26       1345.99       1263.06        24.18 o                         
  -3   5  26        370.88        357.60         8.99 o                         
  -2   5  26        279.69        266.44         7.28 o                         
  -1   5  26       3555.79       3325.04        32.00 o                         
   0   5  26        271.02        248.98         5.50 o                         
   1   5  26       1224.56       1188.61        14.75 o                         
   2   5  26       1118.62       1074.68        15.63 o                         
   3   5  26        475.97        447.20        11.69 o                         
   4   5  26        190.79        177.20         7.82 o                         
   5   5  26       1563.29       1603.54        28.37 o                         
  -5   6  26        340.50        298.03        11.30 o                         
  -4   6  26        100.54        110.47        12.13 o                         
  -3   6  26        594.08        580.91        13.40 o                         
  -2   6  26       1204.50       1156.46        16.73 o                         
  -1   6  26        198.26        191.81         7.38 o                         
   0   6  26        127.42        129.42         5.06 o                         
   1   6  26        425.16        408.50         7.68 o                         
   2   6  26        166.92        151.99         4.74 o                         
   3   6  26         77.40         59.78         3.77 o                         
   4   6  26          7.80         10.07         1.98 o                         
   5   6  26         12.29         17.21         2.49 o                         
   6   6  26        270.58        232.34         8.25 o                         
  -5   7  26        120.38        100.21         5.10 o                         
  -4   7  26         63.93         62.36         4.39 o                         
  -3   7  26        980.03        949.16        18.70 o                         
  -2   7  26        597.93        566.94        10.87 o                         
  -1   7  26        424.88        424.37         9.10 o                         
   0   7  26         21.18         26.80         2.77 o                         
   1   7  26       2068.89       1968.98        48.10 o                         
   2   7  26         95.74         97.70         4.55 o                         
   3   7  26         53.74         57.63         3.11 o                         
   4   7  26        903.21        884.81        14.67 o                         
   5   7  26        651.75        627.25        11.75 o                         
  -3   8  26        738.11        729.03        15.33 o                         
  -2   8  26        311.18        304.88         9.51 o                         
  -1   8  26        510.28        494.27         9.40 o                         
   0   8  26        244.44        260.83         5.94 o                         
   1   8  26         74.86         84.46         3.33 o                         
   2   8  26        156.32        152.55         5.32 o                         
   3   8  26        118.09         92.08        15.31 o                         
   4   8  26        375.26        334.28         6.94 o                         
  -1   9  26        415.50        259.17        87.44 o                         
   0   9  26         27.13         25.35         2.64 o                         
   1   9  26         98.28         84.34         3.10 o                         
   0   1  27        189.25        197.61         7.15 o                         
   1   1  27       2136.02       2181.02        28.62 o                         
  -1   2  27       3239.15       3732.43        52.39 o                         
   0   2  27        295.03        289.15        10.00 o                         
   1   2  27       1093.36       1075.64        23.57 o                         
   2   2  27        410.65        360.41        16.93 o                         
  -2   3  27        126.99        106.93         9.61 o                         
  -1   3  27        161.37        150.36        10.91 o                         
   0   3  27      10871.14      10668.81       193.10 o                         
   1   3  27       1226.35       1107.09        24.53 o                         
   2   3  27       2110.12       1958.37        44.56 o                         
   3   3  27         76.00         62.93         9.38 o                         
  -3   4  27          7.53         10.54         1.65 o                         
  -2   4  27        697.77        720.67        10.00 o                         
  -1   4  27        609.88        645.89        34.82 o                         
   0   4  27       6903.18       6697.32       177.87 o                         
   1   4  27        391.45        442.16        28.63 o                         
   2   4  27        236.27        234.30         7.16 o                         
   3   4  27       2849.66       2780.83        44.19 o                         
   4   4  27        905.08        787.08        15.06 o                         
  -4   5  27         86.09         97.58         4.73 o                         
  -3   5  27        176.70        168.28         4.99 o                         
  -2   5  27       1169.79       1110.72        17.64 o                         
  -1   5  27       1088.43       1052.66        15.22 o                         
   0   5  27        618.60        579.08         8.93 o                         
   1   5  27       1585.61       1479.50        17.22 o                         
   2   5  27        821.14        861.94        13.61 o                         
   3   5  27        196.69        185.39         7.12 o                         
   4   5  27        310.17        367.62        12.95 o                         
   5   5  27        622.21        651.41        15.42 o                         
  -5   6  27        334.04        291.79        13.76 o                         
  -4   6  27        138.53        164.53        14.78 o                         
  -3   6  27       3031.10       2918.81        45.79 o                         
  -2   6  27        996.05       1013.78        15.30 o                         
  -1   6  27        107.64        112.83         5.71 o                         
   0   6  27         16.99         14.41         1.83 o                         
   1   6  27        260.31        255.83         6.90 o                         
   2   6  27        538.44        534.62         9.29 o                         
   3   6  27          0.90          3.53         1.79 o                         
   4   6  27         24.58         28.24         2.73 o                         
   5   6  27        954.17        946.17        17.74 o                         
   6   6  27         14.77         11.22         1.89 o                         
  -5   7  27         60.56         46.57         3.45 o                         
  -4   7  27        375.42        368.14        13.42 o                         
  -3   7  27        242.57        229.02         7.84 o                         
  -2   7  27        351.05        330.28         7.88 o                         
  -1   7  27       1617.43       1619.61        21.63 o                         
   0   7  27        105.39        103.48         4.99 o                         
   1   7  27        287.96        278.42        11.48 o                         
   2   7  27       1634.64       1617.15        20.76 o                         
   3   7  27         64.44         66.86         3.24 o                         
   4   7  27        231.47        227.58         6.15 o                         
   5   7  27        372.75        348.11        12.16 o                         
  -3   8  27        237.40        245.49         7.95 o                         
  -2   8  27        223.12        244.23         7.06 o                         
  -1   8  27        315.48        317.17         7.86 o                         
   0   8  27         84.46         95.24         3.50 o                         
   1   8  27        160.19        146.32         4.28 o                         
   2   8  27        291.48        316.28         7.91 o                         
   3   8  27        596.30        587.37        20.37 o                         
   4   8  27        291.19        265.82         6.15 o                         
   0   9  27         17.32         17.41         5.74 o                         
   1   9  27        169.70        144.00         5.32 o                         
   0   0  28       4185.11       4034.35       148.59 o                         
   0   1  28        899.32        862.56        16.09 o                         
   1   1  28        641.88        633.26        13.62 o                         
  -1   2  28         17.12          9.55         2.61 o                         
   0   2  28        135.82        139.17         6.61 o                         
   1   2  28        512.52        518.55        15.98 o                         
   2   2  28         16.18         16.71         4.14 o                         
  -2   3  28        269.42        239.76        14.60 o                         
  -1   3  28       1094.44        963.27        28.65 o                         
   0   3  28       3417.00       3438.37        54.20 o                         
   1   3  28       1215.26       1240.78        26.54 o                         
   2   3  28        644.18        529.45        21.73 o                         
   3   3  28        134.34        122.63         6.30 o                         
  -3   4  28        141.85        146.30         4.23 o                         
  -2   4  28        440.51        436.16         7.45 o                         
  -1   4  28          9.00          6.64         1.87 o                         
   0   4  28       2399.04       2429.77        93.15 o                         
   1   4  28         78.17         70.07         4.82 o                         
   2   4  28          4.47          8.02         1.70 o                         
   3   4  28        117.38        117.95         7.47 o                         
   4   4  28        477.15        423.03        10.31 o                         
  -4   5  28         13.41         12.83         2.21 o                         
  -3   5  28       1670.43       1631.89        19.84 o                         
  -2   5  28        427.16        396.94         8.22 o                         
  -1   5  28        142.41        133.55         4.36 o                         
   0   5  28        413.94        369.93         7.06 o                         
   1   5  28       1547.05       1413.48        17.73 o                         
   2   5  28        268.37        260.96         6.70 o                         
   3   5  28        924.39        823.32        16.32 o                         
   4   5  28        463.36        470.77        13.02 o                         
   5   5  28         13.52         14.20         2.60 o                         
  -5   6  28        239.74        212.05         8.72 o                         
  -4   6  28       1276.22       1229.82        46.92 o                         
  -3   6  28         89.65         96.22         8.07 o                         
  -2   6  28        185.87        162.35         6.17 o                         
  -1   6  28         49.79         48.52         3.91 o                         
   0   6  28        140.34        136.70         4.28 o                         
   1   6  28        643.30        635.89        10.31 o                         
   2   6  28        856.88        832.30        12.34 o                         
   3   6  28         41.99         44.70         2.83 o                         
   4   6  28        200.83        211.70         6.19 o                         
   5   6  28        330.47        325.76         6.94 o                         
   6   6  28         80.74         72.80         3.64 o                         
  -5   7  28         82.23         71.25         4.03 o                         
  -4   7  28        148.51        131.34        11.22 o                         
  -3   7  28         26.09         31.17         3.11 o                         
  -2   7  28        223.47        230.00         6.39 o                         
  -1   7  28        613.86        626.07        11.28 o                         
   0   7  28         60.18         64.45         4.30 o                         
   1   7  28         53.03         67.41         3.76 o                         
   2   7  28        612.17        589.27        14.44 o                         
   3   7  28        760.56        725.54        12.68 o                         
   4   7  28        234.00        223.58         5.97 o                         
   5   7  28         85.20         83.64         3.93 o                         
  -3   8  28        171.42        170.51         5.84 o                         
  -2   8  28         73.74         65.06         3.53 o                         
  -1   8  28        400.51        405.66         8.93 o                         
   0   8  28        227.30        224.92         5.34 o                         
   1   8  28        437.09        398.65         7.90 o                         
   2   8  28        406.59        417.35        12.21 o                         
   3   8  28         62.20         54.83         3.36 o                         
   4   8  28        140.83        139.44         4.53 o                         
   0   9  28         40.05         24.27        12.48 o                         
   0   1  29       2299.17       2351.33        30.59 o                         
   1   1  29       5856.47       5678.42        62.91 o                         
  -1   2  29       1044.51       1027.81        23.60 o                         
   0   2  29       1174.37       1150.02        31.91 o                         
   1   2  29       1733.33       1853.43        33.81 o                         
   2   2  29        337.47        331.66        21.08 o                         
  -2   3  29        594.75        510.75        21.73 o                         
  -1   3  29        667.57        680.70        24.02 o                         
   0   3  29        172.24        189.36        10.55 o                         
   1   3  29         15.85         24.28         3.92 o                         
   2   3  29        467.15        465.76        23.00 o                         
   3   3  29        215.20        212.21         6.20 o                         
  -3   4  29         27.53         27.80         2.08 o                         
  -2   4  29        601.18        556.12         9.05 o                         
  -1   4  29       1487.52       1341.22        15.84 o                         
   0   4  29         15.48         19.21         2.56 o                         
   1   4  29        236.20        214.41         8.59 o                         
   2   4  29         92.73         90.98         3.70 o                         
   3   4  29        850.19        865.75        14.04 o                         
   4   4  29        678.59        626.71        14.90 o                         
  -4   5  29        245.82        231.82         7.19 o                         
  -3   5  29       2273.82       2246.02        36.98 o                         
  -2   5  29        460.48        414.47         8.38 o                         
  -1   5  29         74.39         68.31         3.22 o                         
   0   5  29        533.04        510.04         8.13 o                         
   1   5  29        651.71        640.36        10.62 o                         
   2   5  29        980.74        919.78        12.73 o                         
   3   5  29        163.64        149.38         6.53 o                         
   4   5  29        143.53        154.00         7.10 o                         
   5   5  29         28.95         31.20         2.91 o                         
  -5   6  29        337.50        314.28        11.90 o                         
  -4   6  29       1501.87       1562.27        55.45 o                         
  -3   6  29         21.61         16.08         3.49 o                         
  -2   6  29        432.52        464.89        14.07 o                         
  -1   6  29       1049.52       1046.41        19.94 o                         
   0   6  29        257.62        245.47         5.55 o                         
   1   6  29         18.12         25.86         2.30 o                         
   2   6  29       1354.53       1317.75        16.77 o                         
   3   6  29        292.23        287.81         6.67 o                         
   4   6  29        147.49        127.68         4.74 o                         
   5   6  29        199.84        192.15         6.18 o                         
   6   6  29        162.10        140.57         6.22 o                         
  -5   7  29         47.88         44.71         3.80 o                         
  -4   7  29        371.26        357.33        15.56 o                         
  -3   7  29        130.24        140.50         5.85 o                         
  -2   7  29        279.89        277.22         6.97 o                         
  -1   7  29        569.15        578.41        10.66 o                         
   0   7  29        322.85        311.42        10.44 o                         
   1   7  29        985.94        941.87        13.61 o                         
   2   7  29        328.87        319.28         8.33 o                         
   3   7  29        394.71        388.04         8.67 o                         
   4   7  29          0.07          0.84         1.22 o                         
   5   7  29         34.09         34.50         2.52 o                         
  -3   8  29        611.32        615.79        56.07 o                         
  -2   8  29        100.24        106.40         4.30 o                         
  -1   8  29        515.89        511.42        10.16 o                         
   0   8  29        937.91        957.98        13.11 o                         
   1   8  29        808.80        802.48        14.84 o                         
   2   8  29        209.55        203.46         7.71 o                         
   3   8  29        414.03        425.40         8.86 o                         
   0   1  30        410.37        479.62        11.87 o                         
   1   1  30       1845.62       1735.80        27.98 o                         
  -1   2  30        348.24        313.03        12.72 o                         
   0   2  30         20.50         12.26         2.50 o                         
   1   2  30         96.79        111.60         7.66 o                         
   2   2  30        225.92        236.42        15.04 o                         
  -2   3  30         95.63         91.11         9.33 o                         
  -1   3  30       1061.28        880.14        28.00 o                         
   0   3  30         33.45         41.28         4.96 o                         
   1   3  30         89.32         57.78         5.82 o                         
   2   3  30        110.30        124.61        10.77 o                         
   3   3  30       1694.80       1681.46        27.86 o                         
  -3   4  30        246.79        235.67        10.77 o                         
  -2   4  30        753.19        710.53        12.18 o                         
  -1   4  30       1632.39       1594.01        16.33 o                         
   0   4  30        182.56        171.94         4.26 o                         
   1   4  30        483.83        481.85         8.12 o                         
   2   4  30        270.87        280.46        10.19 o                         
   3   4  30         29.60         23.77         3.08 o                         
   4   4  30         63.89         59.98         3.59 o                         
  -4   5  30         21.42         22.62         2.70 o                         
  -3   5  30       1278.22       1224.33        20.99 o                         
  -2   5  30        182.56        179.74         5.40 o                         
  -1   5  30        441.04        397.30         7.44 o                         
   0   5  30       1344.96       1253.28        14.81 o                         
   1   5  30        121.76        115.50         4.10 o                         
   2   5  30       1734.77       1585.04        18.37 o                         
   3   5  30        308.84        287.11         7.45 o                         
   4   5  30        245.60        247.82         8.97 o                         
   5   5  30         14.04         21.44         3.95 o                         
  -5   6  30        179.80        155.07         6.84 o                         
  -4   6  30        133.42        119.71         6.86 o                         
  -3   6  30          5.98          4.67         2.58 o                         
  -2   6  30         29.57         32.64         3.23 o                         
  -1   6  30         34.69         35.42         3.00 o                         
   0   6  30         14.24         18.11         1.85 o                         
   1   6  30       2021.18       2081.10        23.55 o                         
   2   6  30        122.01        115.54         4.16 o                         
   3   6  30         59.32         51.15         2.69 o                         
   4   6  30         27.94         27.72         2.00 o                         
   5   6  30         98.54        104.40         6.15 o                         
   6   6  30        132.57        128.03        10.24 o                         
  -5   7  30         86.38         70.18         4.49 o                         
  -4   7  30        197.05        205.68         7.09 o                         
  -3   7  30        132.46        136.46         5.04 o                         
  -2   7  30          1.91          1.63         1.54 o                         
  -1   7  30        548.33        561.91        13.92 o                         
   0   7  30        286.52        263.38        12.25 o                         
   1   7  30        505.96        485.60         9.37 o                         
   2   7  30         43.12         42.87         2.80 o                         
   3   7  30         99.22        113.33         4.00 o                         
   4   7  30         22.59         25.64         2.06 o                         
   5   7  30        167.48        149.60         6.06 o                         
  -3   8  30          7.97          6.66         1.85 o                         
  -2   8  30         75.77         68.68         4.19 o                         
  -1   8  30         92.21         86.05         3.76 o                         
   0   8  30        112.04        109.60         3.52 o                         
   1   8  30        209.84        197.57         8.78 o                         
   2   8  30         92.77         87.27         3.68 o                         
   3   8  30        118.03        123.19         4.09 o                         
   0   1  31        793.24        711.43        15.02 o                         
   1   1  31       1225.43       1091.03        21.39 o                         
  -1   2  31        160.33        148.53         8.07 o                         
   0   2  31       1198.83       1174.28        21.33 o                         
   1   2  31         95.29         88.27         7.01 o                         
   2   2  31        107.61         93.67         9.34 o                         
  -2   3  31        626.71        607.80        19.18 o                         
  -1   3  31        122.51         93.75         9.40 o                         
   0   3  31        277.71        257.15        11.80 o                         
   1   3  31        498.76        480.24        16.54 o                         
   2   3  31        190.54        153.60        12.19 o                         
   3   3  31       1395.05       1361.59        25.92 o                         
  -3   4  31        108.54        100.30         6.88 o                         
  -2   4  31        543.11        515.39        10.87 o                         
  -1   4  31        147.99        144.77         3.50 o                         
   0   4  31        238.72        220.52         4.45 o                         
   1   4  31        841.38        850.14        11.64 o                         
   2   4  31       2609.92       2560.89        36.47 o                         
   3   4  31        117.64        109.37         6.35 o                         
   4   4  31        234.07        226.24         6.92 o                         
  -4   5  31        363.55        346.98         9.30 o                         
  -3   5  31         50.15         53.72         3.79 o                         
  -2   5  31          3.99          7.34         1.60 o                         
  -1   5  31        104.65        100.61         3.98 o                         
   0   5  31       1575.48       1517.23        16.30 o                         
   1   5  31         31.33         33.17         2.46 o                         
   2   5  31        840.64        825.29        13.01 o                         
   3   5  31        465.60        423.84        10.25 o                         
   4   5  31       1256.97       1170.33        22.70 o                         
   5   5  31         19.49         22.72         3.95 o                         
  -5   6  31         76.68         67.15         3.48 o                         
  -4   6  31        314.50        292.02        10.56 o                         
  -3   6  31        124.70        144.03         7.03 o                         
  -2   6  31        110.11        112.11         5.57 o                         
  -1   6  31       1223.97       1179.97        19.67 o                         
   0   6  31       1732.70       1652.30        18.88 o                         
   1   6  31        224.39        221.90         5.67 o                         
   2   6  31        139.06        132.78         4.24 o                         
   3   6  31        508.50        475.92         8.12 o                         
   4   6  31        252.22        232.34         5.27 o                         
   5   6  31         15.66         16.14         1.77 o                         
   6   6  31        145.19        115.70         8.35 o                         
  -5   7  31        123.27        104.59         4.38 o                         
  -4   7  31         32.11         31.17         2.55 o                         
  -3   7  31         52.38         51.20         3.30 o                         
  -2   7  31         68.80         67.94         3.38 o                         
  -1   7  31        711.67        732.12        16.07 o                         
   0   7  31         74.63         64.34         4.76 o                         
   1   7  31       1020.53        988.08        14.62 o                         
   2   7  31        355.68        391.86         7.91 o                         
   3   7  31         84.27         78.38         3.46 o                         
   4   7  31          1.16          1.67         1.13 o                         
   5   7  31        182.68        173.01         7.24 o                         
  -3   8  31        191.16        181.60        22.74 o                         
  -2   8  31        732.32        724.51        27.57 o                         
  -1   8  31         33.35         28.11         2.92 o                         
   0   8  31         47.66         53.70         2.80 o                         
   1   8  31        401.86        415.72         9.17 o                         
   2   8  31        124.25        139.08         4.51 o                         
   3   8  31        109.42         94.42         3.38 o                         
   0   0  32         52.93          9.20         9.05 o                         
   0   1  32       1501.21       1482.74        28.06 o                         
   1   1  32        292.56        283.48        10.74 o                         
  -1   2  32        409.80        382.96        14.49 o                         
   0   2  32       1159.88       1178.77        24.65 o                         
   1   2  32         32.44         37.34         4.85 o                         
   2   2  32       1268.86       1164.62        33.85 o                         
  -2   3  32        463.72        445.88        12.15 o                         
  -1   3  32        356.89        347.19        22.00 o                         
   0   3  32        170.80        153.89         9.36 o                         
   1   3  32        491.91        427.07        15.86 o                         
   2   3  32        535.81        499.30        15.29 o                         
   3   3  32        296.46        277.97         6.76 o                         
  -3   4  32        187.60        179.91         6.34 o                         
  -2   4  32       1532.82       1499.73        21.15 o                         
  -1   4  32        176.08        165.42         3.67 o                         
   0   4  32        181.84        182.74         3.93 o                         
   1   4  32         76.75         88.02         3.79 o                         
   2   4  32        720.01        680.73        14.54 o                         
   3   4  32         57.45         52.73         4.37 o                         
   4   4  32        345.13        306.31         7.47 o                         
  -4   5  32         74.97         56.43         4.10 o                         
  -3   5  32       1424.61       1366.54        22.55 o                         
  -2   5  32        270.64        267.51         6.30 o                         
  -1   5  32       1127.50       1099.59        13.96 o                         
   0   5  32       1215.43       1166.49        13.63 o                         
   1   5  32        337.05        329.00         6.66 o                         
   2   5  32        633.08        548.53         9.27 o                         
   3   5  32        170.22        168.36         5.26 o                         
   4   5  32        149.83        153.39         6.54 o                         
   5   5  32         21.16         18.18         3.53 o                         
  -5   6  32        438.37        413.48        11.15 o                         
  -4   6  32        277.56        271.21         9.83 o                         
  -3   6  32         47.90         40.55         3.05 o                         
  -2   6  32        389.19        392.82        16.13 o                         
  -1   6  32        492.54        513.43        10.87 o                         
   0   6  32         78.24         78.19         3.46 o                         
   1   6  32         43.31         43.90         2.41 o                         
   2   6  32          9.88         10.56         1.67 o                         
   3   6  32         50.88         52.79         2.63 o                         
   4   6  32         40.81         31.53         2.03 o                         
   5   6  32        329.67        287.32         8.77 o                         
   6   6  32        109.48         89.72         5.36 o                         
  -5   7  32        128.18        104.17         6.31 o                         
  -4   7  32        159.65        146.59         6.00 o                         
  -3   7  32         29.92         30.19         2.33 o                         
  -2   7  32        562.09        528.86        12.63 o                         
  -1   7  32        436.43        457.19        12.94 o                         
   0   7  32         15.00         17.87         2.35 o                         
   1   7  32        107.33        115.57         4.18 o                         
   2   7  32        192.77        189.20         5.20 o                         
   3   7  32        385.28        425.73         8.36 o                         
   4   7  32         21.24         23.59         2.83 o                         
   5   7  32         59.59         51.12         3.72 o                         
  -3   8  32        296.98        260.12        41.40 o                         
  -2   8  32        532.43        485.20        12.18 o                         
  -1   8  32        102.58        116.06         6.21 o                         
   0   8  32        174.35        165.35         5.59 o                         
   1   8  32        511.17        535.50        10.61 o                         
   2   8  32        371.18        381.40         9.73 o                         
   3   8  32          7.64          4.55         1.05 o                         
   0   1  33        737.78        817.72        20.29 o                         
   1   1  33          5.28          5.53         2.19 o                         
  -1   2  33         19.72         12.95         3.58 o                         
   0   2  33         43.40         38.87         4.90 o                         
   1   2  33       1655.04       1578.90        32.42 o                         
   2   2  33        997.30        937.70        30.41 o                         
  -2   3  33        199.64        170.03         3.43 o                         
  -1   3  33         87.78         84.43         8.19 o                         
   0   3  33       1544.88       1333.35        29.42 o                         
   1   3  33        142.52        120.47        10.83 o                         
   2   3  33        649.37        608.90         9.78 o                         
   3   3  33        564.40        541.96        12.88 o                         
  -3   4  33       4231.12       4017.81        65.84 o                         
  -2   4  33       2047.09       1942.92        23.37 o                         
  -1   4  33        352.73        383.35         5.67 o                         
   0   4  33       3604.57       3430.26        26.43 o                         
   1   4  33          4.05          4.66         1.31 o                         
   2   4  33        375.16        380.17         9.01 o                         
   3   4  33        912.85        863.87        18.86 o                         
   4   4  33         37.20         41.48         3.66 o                         
  -4   5  33         43.37         48.86         3.46 o                         
  -3   5  33        951.76        853.15        16.23 o                         
  -2   5  33        550.82        520.04         9.34 o                         
  -1   5  33         23.94         22.43         2.13 o                         
   0   5  33        966.63        918.33        12.84 o                         
   1   5  33       2587.37       2455.77        25.46 o                         
   2   5  33       1393.96       1308.97        16.80 o                         
   3   5  33        509.76        511.50        10.46 o                         
   4   5  33       1244.33       1191.59        17.04 o                         
   5   5  33        234.63        244.41         8.72 o                         
  -5   6  33         13.91         13.05         1.79 o                         
  -4   6  33          4.22          6.81         2.03 o                         
  -3   6  33        208.28        192.35         5.32 o                         
  -2   6  33        412.60        411.17         8.90 o                         
  -1   6  33        328.44        360.39         8.84 o                         
   0   6  33        145.59        140.08         4.84 o                         
   1   6  33        666.15        661.76         9.50 o                         
   2   6  33       1321.74       1309.38        16.09 o                         
   3   6  33        319.78        303.12         6.45 o                         
   4   6  33         58.72         60.18         3.61 o                         
   5   6  33        680.25        618.61        10.32 o                         
   6   6  33         23.56         22.65         3.39 o                         
  -5   7  33         50.07         40.92         3.50 o                         
  -4   7  33        150.24        114.35         5.65 o                         
  -3   7  33          1.95          2.16         1.37 o                         
  -2   7  33         14.00         16.99         2.50 o                         
  -1   7  33       1468.91       1482.20        25.44 o                         
   0   7  33        811.28        821.47        14.52 o                         
   1   7  33        386.67        374.85         8.46 o                         
   2   7  33       1156.86       1094.82        15.07 o                         
   3   7  33        263.25        276.73         6.35 o                         
   4   7  33        102.13        104.28         7.86 o                         
  -3   8  33        191.46        187.23         8.53 o                         
  -2   8  33        279.35        281.51        11.79 o                         
  -1   8  33        205.10        207.81         8.18 o                         
   0   8  33         28.48         30.50         2.80 o                         
   1   8  33          9.98         13.73         1.48 o                         
   2   8  33         49.95         48.52         2.28 o                         
   3   8  33        266.36        248.69         7.30 o                         
   0   1  34        125.22        152.89         8.84 o                         
   1   1  34        233.27        219.16         9.59 o                         
  -1   2  34       1173.15        991.71        24.93 o                         
   0   2  34        559.37        434.38        18.41 o                         
   1   2  34       2127.03       2044.65        43.23 o                         
   2   2  34        540.74        488.03        21.83 o                         
  -2   3  34          2.00          7.09         0.99 o                         
  -1   3  34         50.44         40.65         2.91 o                         
   0   3  34       2426.64       2262.62        27.64 o                         
   1   3  34        884.56        858.36        16.50 o                         
   2   3  34        126.59        127.77         3.58 o                         
   3   3  34        918.35        870.96        14.15 o                         
  -3   4  34        358.19        362.81         7.30 o                         
  -2   4  34        315.52        327.77         6.50 o                         
  -1   4  34        654.33        607.53         7.90 o                         
   0   4  34        227.07        193.28         4.24 o                         
   1   4  34         46.02         22.75         1.80 o                         
   2   4  34        112.84        101.17         4.45 o                         
   3   4  34       2408.75       2334.01        27.84 o                         
   4   4  34        313.68        307.49         7.92 o                         
  -4   5  34        264.25        262.12         7.70 o                         
  -3   5  34        137.54        126.08         5.10 o                         
  -2   5  34        383.17        350.28         7.37 o                         
  -1   5  34        785.84        764.79        10.23 o                         
   0   5  34         64.33         70.60         3.67 o                         
   1   5  34       2964.17       2788.43        25.70 o                         
   2   5  34        101.91         86.46         3.71 o                         
   3   5  34        575.84        547.81         9.87 o                         
   4   5  34          7.71          9.49         2.44 o                         
   5   5  34        647.47        646.99        15.50 o                         
  -5   6  34        151.93        149.84         4.86 o                         
  -4   6  34        159.39        147.35         7.49 o                         
  -3   6  34        247.01        231.11         7.76 o                         
  -2   6  34       1078.96       1068.55        15.06 o                         
  -1   6  34        173.18        170.56         5.19 o                         
   0   6  34        227.16        235.25         6.25 o                         
   1   6  34        308.51        301.56         5.95 o                         
   2   6  34         82.50         82.04         3.05 o                         
   3   6  34         43.52         42.63         2.46 o                         
   4   6  34        137.11        142.11         4.64 o                         
   5   6  34         44.57         45.78         2.17 o                         
   6   6  34         40.22         35.50         3.77 o                         
  -4   7  34        150.68        126.63        10.35 o                         
  -3   7  34        424.51        416.43        16.86 o                         
  -2   7  34        140.96        128.90         6.88 o                         
  -1   7  34        481.98        509.65         9.48 o                         
   0   7  34        513.45        537.97         9.96 o                         
   1   7  34         89.36        106.20         5.30 o                         
   2   7  34         80.23         75.06         3.17 o                         
   3   7  34        119.16         99.99         4.03 o                         
   4   7  34        415.37        451.85        17.87 o                         
  -3   8  34        546.14        431.26        14.43 o                         
  -2   8  34        284.98        289.38        20.62 o                         
  -1   8  34         70.52         72.11         3.37 o                         
   0   8  34        308.64        310.64         7.49 o                         
   1   8  34         53.71         46.93         2.03 o                         
   2   8  34         83.68         81.62         4.18 o                         
   0   1  35        390.52        306.17        12.61 o                         
   1   1  35        353.88        321.52        13.02 o                         
  -1   2  35        395.66        350.34        14.59 o                         
   0   2  35       1599.51       1457.70        34.32 o                         
   1   2  35        698.13        707.45        21.13 o                         
   2   2  35        923.86        846.34        24.16 o                         
  -2   3  35        920.08        928.54         8.61 o                         
  -1   3  35        460.84        438.02         7.61 o                         
   0   3  35       2123.27       2049.79        16.96 o                         
   1   3  35        326.30        303.59         5.17 o                         
   2   3  35       1044.44       1035.93        14.28 o                         
   3   3  35       1037.46       1023.15        16.24 o                         
  -3   4  35        186.93        142.18         4.41 o                         
  -2   4  35        243.51        219.44         4.77 o                         
  -1   4  35        342.77        323.13         5.30 o                         
   0   4  35       2520.04       2411.44        20.02 o                         
   1   4  35        833.71        852.41        11.07 o                         
   2   4  35          3.90          3.66         1.70 o                         
   3   4  35         13.71         16.24         1.98 o                         
   4   4  35        238.55        233.90         7.65 o                         
  -4   5  35         74.00         69.54         3.95 o                         
  -3   5  35        536.56        468.44         8.78 o                         
  -2   5  35        612.31        607.39        10.23 o                         
  -1   5  35        174.64        174.76         4.53 o                         
   0   5  35       1159.75       1135.06        14.68 o                         
   1   5  35        272.96        282.41         6.07 o                         
   2   5  35       5871.24       5426.36        51.11 o                         
   3   5  35        426.23        395.06         8.16 o                         
   4   5  35        798.34        760.17        17.18 o                         
   5   5  35        518.53        498.61        12.87 o                         
  -5   6  35          1.53          2.11         1.08 o                         
  -4   6  35        489.41        460.23        13.07 o                         
  -3   6  35        280.38        263.69         5.67 o                         
  -2   6  35       2767.92       2729.82        32.21 o                         
  -1   6  35        129.33        139.85         4.62 o                         
   0   6  35        549.17        536.46         9.44 o                         
   1   6  35        167.94        159.20         4.22 o                         
   2   6  35         49.61         52.28         2.48 o                         
   3   6  35        243.41        248.11         5.36 o                         
   4   6  35        267.63        284.60         5.91 o                         
   5   6  35        385.06        388.28        11.49 o                         
  -4   7  35        121.33         72.85         7.78 o                         
  -3   7  35         95.80         84.37         4.07 o                         
  -2   7  35        186.67        166.81         7.23 o                         
  -1   7  35        418.53        429.18         9.28 o                         
   0   7  35       1019.88       1012.80        14.83 o                         
   1   7  35        266.27        264.84         6.70 o                         
   2   7  35        220.86        228.83         5.39 o                         
   3   7  35        404.21        391.35        10.59 o                         
   4   7  35        413.47        415.92        16.30 o                         
  -2   8  35        240.34        251.49        16.81 o                         
  -1   8  35        381.37        347.45         8.67 o                         
   0   8  35         68.30         68.96         3.57 o                         
   1   8  35         65.55         71.95         3.03 o                         
   2   8  35        266.88        233.90         4.70 o                         
   0   0  36       2869.41       3146.02       106.30 o                         
   0   1  36       1179.87       1111.43        25.36 o                         
   1   1  36        864.52        822.42        21.48 o                         
  -1   2  36        312.60        274.00        13.06 o                         
   0   2  36        884.78        833.64        25.41 o                         
   1   2  36        250.15        261.34        12.97 o                         
   2   2  36        159.17        131.75         3.06 o                         
  -2   3  36        740.76        758.36        11.33 o                         
  -1   3  36        309.29        312.13         4.41 o                         
   0   3  36       2379.74       2399.32        20.06 o                         
   1   3  36       1325.12       1193.54        11.78 o                         
   2   3  36       1087.45       1121.15        15.62 o                         
   3   3  36         75.44         63.58         2.58 o                         
  -3   4  36        366.03        350.22         7.05 o                         
  -2   4  36       1972.80       1857.62        18.55 o                         
  -1   4  36        742.29        711.87         8.38 o                         
   0   4  36        922.02        869.44         9.70 o                         
   1   4  36       6572.68       6224.66        47.41 o                         
   2   4  36        909.21        833.75        13.10 o                         
   3   4  36          1.06          2.59         1.42 o                         
   4   4  36        355.50        351.49        11.48 o                         
  -4   5  36        163.22        169.89         7.10 o                         
  -3   5  36        976.50        884.91        17.42 o                         
  -2   5  36         92.31         81.62         2.98 o                         
  -1   5  36       1862.28       1877.76        20.44 o                         
   0   5  36        753.90        732.10        11.02 o                         
   1   5  36       1601.11       1578.33        17.50 o                         
   2   5  36        435.70        437.42         8.92 o                         
   3   5  36        156.10        138.61         5.27 o                         
   4   5  36        279.01        286.94        11.45 o                         
   5   5  36        162.42        157.14         6.13 o                         
  -5   6  36         39.11         44.08         2.41 o                         
  -4   6  36        394.96        421.59        10.09 o                         
  -3   6  36         24.17         20.24         1.84 o                         
  -2   6  36         43.79         54.78         2.94 o                         
  -1   6  36        476.16        440.43         8.36 o                         
   0   6  36        181.09        168.26         4.65 o                         
   1   6  36        113.30        111.94         3.50 o                         
   2   6  36        106.35        113.47         3.45 o                         
   3   6  36       1768.94       1717.55        18.72 o                         
   4   6  36        789.02        773.32        10.99 o                         
   5   6  36        371.04        338.15        10.39 o                         
  -4   7  36        433.40        441.95        22.25 o                         
  -3   7  36        120.13        107.89         4.84 o                         
  -2   7  36         51.64         56.96         3.60 o                         
  -1   7  36         59.46         69.18         3.56 o                         
   0   7  36         63.46         57.84         3.05 o                         
   1   7  36         57.27         60.71         3.18 o                         
   2   7  36        115.35        106.44         3.30 o                         
   3   7  36        604.11        587.17        16.28 o                         
   4   7  36        170.36        179.71         6.65 o                         
  -2   8  36         22.08         15.91         2.07 o                         
  -1   8  36        324.98        302.36         7.87 o                         
   0   8  36        509.72        529.41        16.34 o                         
   1   8  36        682.44        654.35        11.07 o                         
   2   8  36         78.21         74.79         4.15 o                         
   0   1  37       1377.80       1329.23        28.42 o                         
   1   1  37       3549.17       3254.05        49.46 o                         
  -1   2  37        456.37        403.22         6.47 o                         
   0   2  37       1003.36        909.19        27.00 o                         
   1   2  37        883.42        859.30        11.27 o                         
   2   2  37        374.77        360.52         4.94 o                         
  -2   3  37       2247.24       2252.68        26.05 o                         
  -1   3  37        391.85        366.45         4.98 o                         
   0   3  37        991.31       1013.25         9.59 o                         
   1   3  37       2025.81       1893.36        15.23 o                         
   2   3  37        284.57        276.92         4.92 o                         
   3   3  37        355.21        368.10         8.01 o                         
  -3   4  37        393.31        361.00         7.19 o                         
  -2   4  37       2398.66       2271.78        29.63 o                         
  -1   4  37        438.10        449.09         7.94 o                         
   0   4  37         17.23         21.66         1.70 o                         
   1   4  37       1459.22       1345.01        15.24 o                         
   2   4  37         77.66         87.28         3.52 o                         
   3   4  37         97.07         78.84         3.31 o                         
   4   4  37        778.79        757.83        14.97 o                         
  -4   5  37        201.67        190.18         7.37 o                         
  -3   5  37        456.04        421.49        10.53 o                         
  -2   5  37         76.38         77.54         3.03 o                         
  -1   5  37        421.95        437.12         7.75 o                         
   0   5  37         91.35         90.52         3.61 o                         
   1   5  37        813.63        808.85        11.12 o                         
   2   5  37        108.92        111.27         4.10 o                         
   3   5  37        179.70        163.92         4.64 o                         
   4   5  37        112.40        109.76        11.82 o                         
   5   5  37         13.67         14.08         2.28 o                         
  -5   6  37         97.44         92.02         2.93 o                         
  -4   6  37        295.56        306.46         8.12 o                         
  -3   6  37         37.34         46.96         3.18 o                         
  -2   6  37        670.43        653.03        13.09 o                         
  -1   6  37        151.91        130.14         4.27 o                         
   0   6  37        308.43        287.14         5.84 o                         
   1   6  37        113.31         98.97         3.30 o                         
   2   6  37       1007.48        971.53        12.07 o                         
   3   6  37        320.94        298.62         6.46 o                         
   4   6  37        568.50        620.32         9.25 o                         
   5   6  37         58.48         36.37         2.01 o                         
  -4   7  37        159.09        143.18         7.96 o                         
  -3   7  37        190.25        212.49        12.51 o                         
  -2   7  37        106.73        100.83         5.27 o                         
  -1   7  37          8.73         13.20         1.93 o                         
   0   7  37         89.29         97.59         3.98 o                         
   1   7  37       1063.36       1074.93        15.73 o                         
   2   7  37        485.36        470.30         8.93 o                         
   3   7  37        201.03        184.02         7.68 o                         
   4   7  37        653.53        632.17        14.78 o                         
  -2   8  37        286.55        247.05        16.21 o                         
  -1   8  37        517.21        495.67        15.67 o                         
   0   8  37         13.06         14.60         2.06 o                         
   1   8  37        846.14        766.05        11.89 o                         
   0   1  38        177.85        143.19         9.25 o                         
   1   1  38       1245.84       1207.75        27.48 o                         
  -1   2  38        843.59        825.05         8.33 o                         
   0   2  38       1865.72       1995.78        18.59 o                         
   1   2  38       1685.30       1566.34        13.05 o                         
   2   2  38       1556.39       1557.15        12.60 o                         
  -2   3  38         79.86         65.54         2.17 o                         
  -1   3  38       1136.67       1139.24        12.39 o                         
   0   3  38       1137.39       1112.57        12.90 o                         
   1   3  38        342.21        317.76         5.34 o                         
   2   3  38        186.18        163.47         3.41 o                         
   3   3  38        140.51        172.12         4.18 o                         
  -3   4  38        772.00        729.56        12.52 o                         
  -2   4  38        231.59        223.45         5.46 o                         
  -1   4  38       1234.08       1212.32        16.10 o                         
   0   4  38        107.93        103.76         3.41 o                         
   1   4  38        312.62        318.38         5.62 o                         
   2   4  38         35.23         34.29         2.10 o                         
   3   4  38        682.90        583.35        10.68 o                         
   4   4  38       1270.40       1308.55        38.30 o                         
  -4   5  38         75.43         59.34         4.12 o                         
  -3   5  38         80.65         65.20         3.13 o                         
  -2   5  38          5.66          5.60         1.30 o                         
  -1   5  38        462.73        463.31         7.66 o                         
   0   5  38        569.51        556.16         9.27 o                         
   1   5  38       1307.99       1233.26        14.55 o                         
   2   5  38        385.92        380.08         7.31 o                         
   3   5  38          3.75          4.68         1.55 o                         
   4   5  38        266.79        282.05         9.56 o                         
   5   5  38        190.01        203.09         5.70 o                         
  -5   6  38         52.78         43.12         1.74 o                         
  -4   6  38         37.07         31.25         3.04 o                         
  -3   6  38         82.24         77.60         4.13 o                         
  -2   6  38         30.31         27.26         2.60 o                         
  -1   6  38        100.14        107.83         3.75 o                         
   0   6  38        533.67        542.40         8.90 o                         
   1   6  38       1522.39       1463.48        16.90 o                         
   2   6  38       1360.65       1350.50        15.09 o                         
   3   6  38         42.07         39.48         2.38 o                         
   4   6  38        242.40        240.11         4.97 o                         
   5   6  38         90.60        111.06         5.09 o                         
  -4   7  38         35.43         43.32         3.23 o                         
  -3   7  38         20.06         21.46         3.90 o                         
  -2   7  38        146.84        146.91         6.12 o                         
  -1   7  38         40.10         41.19         3.31 o                         
   0   7  38         59.04         48.22         2.80 o                         
   1   7  38        434.27        412.87         7.84 o                         
   2   7  38          6.63          5.41         1.51 o                         
   3   7  38        188.31        162.58         7.01 o                         
   4   7  38        221.56        177.69         6.03 o                         
  -1   8  38        204.62        164.03         9.62 o                         
   0   8  38        265.33        236.07         8.10 o                         
   1   8  38        533.49        477.96        10.94 o                         
   0   1  39       1938.09       1688.26        33.48 o                         
   1   1  39        813.24        743.45         9.13 o                         
  -1   2  39        741.43        711.91         7.76 o                         
   0   2  39       2240.23       2228.47        21.46 o                         
   1   2  39        771.35        741.75         9.15 o                         
   2   2  39        430.03        414.55         5.63 o                         
  -2   3  39       2121.33       2060.89        22.14 o                         
  -1   3  39        373.82        344.52         4.88 o                         
   0   3  39        447.47        397.35         5.04 o                         
   1   3  39       1445.20       1377.07        13.31 o                         
   2   3  39        218.36        188.30         3.94 o                         
   3   3  39         23.99         23.17         1.71 o                         
  -3   4  39        179.14        156.00         4.49 o                         
  -2   4  39       1655.68       1562.62        19.27 o                         
  -1   4  39        145.98        142.59         5.45 o                         
   0   4  39        850.84        831.07         9.88 o                         
   1   4  39        170.03        152.93         3.83 o                         
   2   4  39        562.89        547.43         7.46 o                         
   3   4  39        258.41        234.77         6.34 o                         
   4   4  39        557.86        528.19        10.64 o                         
  -4   5  39        126.35        117.53         5.52 o                         
  -3   5  39         40.51         42.41         2.71 o                         
  -2   5  39         46.19         38.00         2.45 o                         
  -1   5  39        500.69        512.10         9.10 o                         
   0   5  39        519.37        554.92         8.65 o                         
   1   5  39        241.64        228.62         5.90 o                         
   2   5  39         28.52         30.38         2.01 o                         
   3   5  39         38.32         36.16         2.78 o                         
   4   5  39        149.94        144.18         5.82 o                         
   5   5  39        312.28        317.73         7.17 o                         
  -5   6  39        108.80         88.75         3.26 o                         
  -4   6  39        219.73        211.34         7.02 o                         
  -3   6  39        574.83        539.93        11.59 o                         
  -2   6  39        160.65        143.05         5.14 o                         
  -1   6  39        252.25        250.28         6.20 o                         
   0   6  39        467.00        455.65         7.91 o                         
   1   6  39        288.62        286.34         5.98 o                         
   2   6  39        103.63         89.79         3.03 o                         
   3   6  39        423.61        403.35         8.33 o                         
   4   6  39         26.62         32.88         1.83 o                         
   5   6  39        846.12        786.33        18.73 o                         
  -4   7  39        206.26        192.68         8.33 o                         
  -3   7  39        140.55        131.51         7.03 o                         
  -2   7  39         96.88         91.31         4.57 o                         
  -1   7  39        392.62        393.37        11.37 o                         
   0   7  39        147.78        141.70         4.23 o                         
   1   7  39        556.56        550.07         8.77 o                         
   2   7  39        480.01        499.63        11.90 o                         
   3   7  39        100.68        101.52         6.82 o                         
   4   7  39         42.01         36.56         3.29 o                         
  -1   8  39        477.98        406.17        13.78 o                         
   0   8  39          3.53          3.21         1.03 o                         
   1   8  39        691.54        567.30        18.07 o                         
   0   0  40       2885.19       2858.76        53.38 o                         
   0   1  40        372.46        353.00         5.31 o                         
   1   1  40        106.58        105.48         2.65 o                         
  -1   2  40        580.88        551.85         6.34 o                         
   0   2  40        222.20        227.38         3.51 o                         
   1   2  40        195.21        187.48         3.32 o                         
   2   2  40        442.35        429.74         6.79 o                         
  -2   3  40       1066.85       1038.43        11.55 o                         
  -1   3  40       1731.55       1723.32        13.40 o                         
   0   3  40        380.86        364.35         4.64 o                         
   1   3  40       2130.19       1971.39        17.63 o                         
   2   3  40        162.87        136.10         3.17 o                         
   3   3  40         54.57         64.86         2.60 o                         
  -3   4  40        354.90        345.80         7.21 o                         
  -2   4  40        260.25        279.39         6.18 o                         
  -1   4  40       1068.58       1043.19        12.82 o                         
   0   4  40        449.21        431.64         6.60 o                         
   1   4  40         15.33         20.75         1.68 o                         
   2   4  40        165.75        176.85         4.31 o                         
   3   4  40         78.47         61.98         3.42 o                         
   4   4  40         74.87         66.77         3.60 o                         
  -4   5  40         21.69         26.45         2.82 o                         
  -3   5  40        124.35        119.41         5.08 o                         
  -2   5  40         59.03         50.02         3.10 o                         
  -1   5  40        591.62        588.33         9.80 o                         
   0   5  40         51.70         44.62         2.46 o                         
   1   5  40       1320.44       1246.62        16.09 o                         
   2   5  40        273.26        260.12         6.07 o                         
   3   5  40        151.79        133.20         6.02 o                         
   4   5  40        397.08        390.84         8.92 o                         
   5   5  40         51.86         44.88         2.58 o                         
  -5   6  40         82.24         75.81         5.31 o                         
  -4   6  40         52.26         56.77         3.04 o                         
  -3   6  40          1.46          1.19         1.83 o                         
  -2   6  40          2.76          2.91         1.76 o                         
  -1   6  40         10.22         12.62         1.67 o                         
   0   6  40       1257.05       1226.88        14.95 o                         
   1   6  40         95.80         88.05         3.53 o                         
   2   6  40         34.78         34.55         2.19 o                         
   3   6  40        311.49        336.14         6.91 o                         
   4   6  40         17.10         22.07         1.57 o                         
   5   6  40         23.99         30.47         7.50 o                         
  -3   7  40         56.14         61.12         3.99 o                         
  -2   7  40         66.98         70.80         3.91 o                         
  -1   7  40        288.64        272.38        10.70 o                         
   0   7  40        309.90        333.18         7.46 o                         
   1   7  40         34.05         38.39         2.43 o                         
   2   7  40        253.47        264.97         8.07 o                         
   3   7  40        182.09        174.51         8.60 o                         
   0   8  40        255.82        197.39        34.30 o                         
   0   1  41        420.14        397.65         5.13 o                         
   1   1  41        100.15         83.46         2.25 o                         
  -1   2  41       1447.57       1414.53        11.46 o                         
   0   2  41        993.59        975.98         8.41 o                         
   1   2  41        615.34        577.26        10.27 o                         
   2   2  41       3382.86       3337.01        22.97 o                         
  -2   3  41        446.47        438.62         5.77 o                         
  -1   3  41        330.21        314.13         4.60 o                         
   0   3  41        593.56        558.88         5.98 o                         
   1   3  41        107.03        108.93         2.54 o                         
   2   3  41        205.80        210.77         5.97 o                         
   3   3  41        299.16        282.11         4.99 o                         
  -3   4  41        211.48        213.83         5.46 o                         
  -2   4  41         97.91         88.37         3.46 o                         
  -1   4  41       1122.41       1097.72        13.20 o                         
   0   4  41        651.96        611.99         8.52 o                         
   1   4  41        624.53        596.27         7.38 o                         
   2   4  41        139.78        127.69         3.62 o                         
   3   4  41        995.62        927.67        14.33 o                         
   4   4  41       1127.53       1077.07        18.31 o                         
  -4   5  41        136.15        136.55         7.05 o                         
  -3   5  41        374.01        364.52         7.39 o                         
  -2   5  41        155.74        154.94         5.22 o                         
  -1   5  41        706.46        713.14        11.55 o                         
   0   5  41        179.47        173.35         4.73 o                         
   1   5  41        423.32        391.59         7.31 o                         
   2   5  41        286.69        288.74         6.29 o                         
   3   5  41         56.41         59.58         4.11 o                         
   4   5  41         27.75         23.32         2.53 o                         
   5   5  41        161.92        187.06         4.97 o                         
  -5   6  41        277.67        296.40        11.19 o                         
  -4   6  41        189.33        180.35        10.16 o                         
  -3   6  41         33.84         32.49         2.58 o                         
  -2   6  41        979.91        985.40        19.61 o                         
  -1   6  41        277.80        274.02         5.87 o                         
   0   6  41        435.04        437.73         7.10 o                         
   1   6  41        259.88        260.36         4.64 o                         
   2   6  41        353.20        353.51         6.54 o                         
   3   6  41        108.10         94.35         3.42 o                         
   4   6  41         10.86         10.23         1.21 o                         
   5   6  41       1212.31       1109.74        31.17 o                         
  -3   7  41        221.53        202.01         7.42 o                         
  -2   7  41         36.04         42.24         2.54 o                         
  -1   7  41        485.48        491.62        14.83 o                         
   0   7  41        604.33        625.77        10.20 o                         
   1   7  41         50.99         43.83         2.22 o                         
   2   7  41          2.61          0.90         1.55 o                         
   3   7  41        199.65        180.39         8.18 o                         
   0   1  42       2215.89       2111.63        15.25 o                         
   1   1  42        323.96        333.99         4.44 o                         
  -1   2  42       2409.44       2372.99        17.46 o                         
   0   2  42         91.15         86.85         2.21 o                         
   1   2  42        862.22        822.32         7.61 o                         
   2   2  42        662.34        667.81         8.37 o                         
  -2   3  42        501.35        520.26         6.36 o                         
  -1   3  42       1489.99       1410.78        19.06 o                         
   0   3  42       1050.31        987.35         8.81 o                         
   1   3  42       1822.33       1781.61        13.98 o                         
   2   3  42       1928.07       1830.03        19.22 o                         
   3   3  42        249.22        228.68         4.42 o                         
  -3   4  42         17.43         15.54         1.81 o                         
  -2   4  42        104.52        117.23         3.90 o                         
  -1   4  42        710.82        665.72         9.11 o                         
   0   4  42        265.15        259.89         4.86 o                         
   1   4  42         82.01         86.68         2.75 o                         
   2   4  42         44.08         29.33         2.04 o                         
   3   4  42        339.01        337.51         7.60 o                         
   4   4  42       1036.67       1022.05        20.28 o                         
  -4   5  42          9.44          7.80         2.32 o                         
  -3   5  42        514.62        481.98         8.57 o                         
  -2   5  42        127.32        114.95         4.43 o                         
  -1   5  42        259.97        250.20         5.58 o                         
   0   5  42        546.23        538.11         8.00 o                         
   1   5  42        154.23        140.48         4.44 o                         
   2   5  42        282.07        279.03         6.41 o                         
   3   5  42        401.06        403.55        10.32 o                         
   4   5  42        454.41        471.66        10.73 o                         
   5   5  42        362.96        391.19         6.85 o                         
  -4   6  42        138.75        135.47         4.72 o                         
  -3   6  42         49.27         37.10         3.09 o                         
  -2   6  42        427.72        429.48         9.13 o                         
  -1   6  42         10.36         10.83         1.62 o                         
   0   6  42        725.65        678.53        11.13 o                         
   1   6  42        129.28        123.02         3.56 o                         
   2   6  42        147.66        146.40         4.50 o                         
   3   6  42        189.32        176.71         5.58 o                         
   4   6  42         11.05         12.23         1.58 o                         
  -3   7  42       1432.80       1260.64        21.16 o                         
  -2   7  42        669.72        647.27        22.46 o                         
  -1   7  42        365.13        353.88        11.58 o                         
   0   7  42        301.03        308.52         9.13 o                         
   1   7  42        209.31        187.39         5.87 o                         
   2   7  42        695.98        651.75        47.59 o                         
   0   1  43        233.07        220.39         3.66 o                         
   1   1  43        474.39        524.41         5.81 o                         
  -1   2  43        346.96        361.69         5.02 o                         
   0   2  43        274.09        261.81         3.93 o                         
   1   2  43       1165.46       1156.99         9.60 o                         
   2   2  43       4355.97       4292.87        27.60 o                         
  -2   3  43         32.31         38.74         1.78 o                         
  -1   3  43        362.71        354.72         5.78 o                         
   0   3  43        774.03        738.75         8.76 o                         
   1   3  43        183.51        179.38         3.40 o                         
   2   3  43       2388.29       2413.50        18.97 o                         
   3   3  43        126.97        106.86         3.37 o                         
  -3   4  43        260.06        256.93         6.26 o                         
  -2   4  43        287.89        310.86         6.38 o                         
  -1   4  43       1169.19       1109.51        13.15 o                         
   0   4  43        452.05        412.40         6.24 o                         
   1   4  43        371.97        370.30         6.30 o                         
   2   4  43        451.98        446.70         7.03 o                         
   3   4  43        572.40        534.84         9.21 o                         
   4   4  43        650.86        630.41        12.44 o                         
  -4   5  43        350.14        348.74         7.89 o                         
  -3   5  43        184.74        160.21         5.32 o                         
  -2   5  43        480.96        485.66         9.51 o                         
  -1   5  43        710.90        722.64        10.24 o                         
   0   5  43        217.22        243.47         5.04 o                         
   1   5  43        653.26        620.41        11.17 o                         
   2   5  43        134.71        119.86         4.09 o                         
   3   5  43         55.71         57.44         2.96 o                         
   4   5  43        182.82        170.96         5.91 o                         
   5   5  43         61.28         56.45         2.51 o                         
  -4   6  43         23.14         28.00         2.95 o                         
  -3   6  43        185.69        190.70         7.45 o                         
  -2   6  43        386.84        424.87        12.35 o                         
  -1   6  43         50.46         47.29         2.82 o                         
   0   6  43          9.17          9.18         1.55 o                         
   1   6  43        171.31        172.52         4.80 o                         
   2   6  43        455.56        454.41         8.35 o                         
   3   6  43        272.84        274.70         5.67 o                         
   4   6  43        337.92        302.38         7.93 o                         
  -3   7  43        809.57        682.35        20.92 o                         
  -2   7  43        174.87        167.61        10.27 o                         
  -1   7  43        332.63        327.06        10.61 o                         
   0   7  43        326.72        312.64         8.80 o                         
   1   7  43        220.16        215.21        14.26 o                         
   2   7  43        318.04        336.28         9.55 o                         
   3   7  43        426.57        404.76        13.55 o                         
   0   0  44        807.36        821.41        15.80 o                         
   0   1  44       1018.22        993.47         8.91 o                         
   1   1  44        671.81        673.73         6.81 o                         
  -1   2  44       1772.38       1710.33        13.73 o                         
   0   2  44        648.67        668.84         6.82 o                         
   1   2  44        972.59        992.60        11.09 o                         
   2   2  44        888.38        895.89         8.44 o                         
  -2   3  44        267.72        257.52         4.25 o                         
  -1   3  44        478.06        443.23         6.44 o                         
   0   3  44        253.01        244.93         3.87 o                         
   1   3  44       1845.65       1809.80        16.65 o                         
   2   3  44        187.69        193.71         3.59 o                         
   3   3  44        541.75        609.51         8.04 o                         
  -3   4  44        134.34        120.77         4.16 o                         
  -2   4  44        357.76        375.82         7.44 o                         
  -1   4  44       1546.37       1527.36        20.38 o                         
   0   4  44        211.75        195.08         4.30 o                         
   1   4  44        194.91        171.06         4.14 o                         
   2   4  44        438.76        425.11         7.77 o                         
   3   4  44         54.22         54.96         2.70 o                         
   4   4  44         11.27         10.34         1.64 o                         
  -4   5  44        248.97        265.49         6.48 o                         
  -3   5  44         24.70         21.70         2.19 o                         
  -2   5  44        817.67        838.33        13.40 o                         
  -1   5  44        814.19        862.80        13.11 o                         
   0   5  44        294.97        275.50         6.06 o                         
   1   5  44         11.57         11.16         1.78 o                         
   2   5  44        235.27        217.13         5.81 o                         
   3   5  44         73.99         71.40         3.41 o                         
   4   5  44        691.08        714.58        15.62 o                         
   5   5  44        148.77        148.43         4.23 o                         
  -4   6  44        329.33        326.86        15.32 o                         
  -3   6  44         61.97         52.49         2.89 o                         
  -2   6  44         63.05         44.38         2.58 o                         
  -1   6  44        531.04        570.50        10.25 o                         
   0   6  44        910.46        893.65        12.65 o                         
   1   6  44         20.67         19.88         1.71 o                         
   2   6  44        181.28        192.20         4.90 o                         
   3   6  44        762.10        761.27        13.57 o                         
   4   6  44        460.62        461.37        10.09 o                         
  -2   7  44        277.79        252.56         8.01 o                         
  -1   7  44          2.94          3.05         1.48 o                         
   0   7  44         23.57         24.29         2.62 o                         
   1   7  44          8.87         10.27         2.35 o                         
   2   7  44        262.63        272.07         8.23 o                         
   0   1  45       2616.52       2591.76        17.90 o                         
   1   1  45       1042.84       1107.05        11.01 o                         
  -1   2  45       1525.84       1483.18        12.20 o                         
   0   2  45       1387.13       1358.31        11.66 o                         
   1   2  45        409.32        421.16         5.44 o                         
   2   2  45        999.78        939.91         9.63 o                         
  -2   3  45        603.42        626.90         7.58 o                         
  -1   3  45       2137.30       2210.28        19.46 o                         
   0   3  45        652.89        640.54         7.09 o                         
   1   3  45        904.71        892.22         8.79 o                         
   2   3  45         98.12        114.12         2.81 o                         
   3   3  45        470.72        503.06         7.59 o                         
  -3   4  45         90.12         74.76         3.29 o                         
  -2   4  45        630.31        655.57        10.29 o                         
  -1   4  45        393.11        393.38         8.36 o                         
   0   4  45         87.83         82.49         2.79 o                         
   1   4  45        374.26        371.64         6.20 o                         
   2   4  45        159.53        142.33         4.49 o                         
   3   4  45        308.74        294.83         6.81 o                         
   4   4  45        197.71        185.99         4.91 o                         
  -4   5  45        464.32        467.76         8.88 o                         
  -3   5  45         69.29         76.74         3.77 o                         
  -2   5  45         99.23         96.20         3.82 o                         
  -1   5  45        280.17        295.39        10.33 o                         
   0   5  45        265.05        271.16         5.88 o                         
   1   5  45         68.75         66.16         2.91 o                         
   2   5  45        112.51        102.52         3.89 o                         
   3   5  45        324.53        312.05         7.02 o                         
   4   5  45         15.95         23.33         2.64 o                         
   5   5  45        333.71        330.30         6.54 o                         
  -4   6  45       1099.19       1063.04        15.64 o                         
  -3   6  45       1018.84        990.10        23.49 o                         
  -2   6  45        101.46         87.64         3.35 o                         
  -1   6  45        362.03        362.61         7.42 o                         
   0   6  45        469.63        465.49         7.86 o                         
   1   6  45         48.26         48.47         2.44 o                         
   2   6  45       1351.43       1386.31        26.93 o                         
   3   6  45        571.57        532.02         8.89 o
[truncated: 42,364 more chars]
